# Supplementary material for: Evaluating social network-based weight loss interventions in Chinese population: An agent-based simulation
Source: PLoS One. 2020 Aug 3;15(8):e0236716. doi: 10.1371/journal.pone.0236716 (PMC7398540; doi:10.1371/journal.pone.0236716)
Supplement: S1 Data — (XLSX) [file pone.0236716.s001.xlsx]

## Sheet: age
ID	age	wave
111101001001	75	2011
111101001001	80	2015
111101001002	74	2011
111101001002	78	2015
111101002001	47	2011
111101002001	51	2015
111101003001	79	2011
111101003001	83	2015
111101003002	74	2011
111101003002	78	2015
111101004001	32	2011
111101004002	26	2011
111101005001	47	2011
111101005001	51	2015
111101005002	53	2011
111101005002	57	2015
111101006001	76	2011
111101006002	77	2011
111101007001	73	2011
111101007001	77	2015
111101007002	69	2011
111101007002	73	2015
111101008001	67	2011
111101008002	68	2011
111101009001	67	2011
111101010001	56	2011
111101010001	60	2015
111101010002	57	2011
111101010002	61	2015
111101011001	38	2011
111101011002	38	2011
111101011003	11	2011
111101012001	49	2011
111101012002	49	2011
111101012003	17	2011
111101013001	48	2011
111101013002	45	2011
111101013003	17	2011
111101014001	32	2011
111101014002	36	2011
111101014003	6	2011
111101015001	51	2011
111101015002	40	2011
111101015003	7	2011
111101016001	39	2011
111101016002	41	2011
111101016003	12	2011
111101017001	41	2011
111101017002	15	2011
111101018001	44	2011
111101018002	44	2011
111101018003	13	2011
111101019001	42	2011
111101019002	38	2011
111101019003	10	2011
111101020001	31	2011
111101020002	31	2011
111101020003	2	2011
111101161001	91	2015
111101161002	83	2015
111101162001	82	2015
111101162002	77	2015
111101163001	76	2015
111101164001	70	2015
111101164002	66	2015
111101165001	87	2015
111101165002	84	2015
111101166001	81	2015
111101166002	78	2015
111101167001	64	2015
111101168001	84	2015
111101169001	82	2015
111101170001	79	2015
111101171001	84	2015
111101172001	57	2015
111101172002	55	2015
111101173001	70	2015
111101173002	70	2015
111101174001	59	2015
111101174002	58	2015
111102001001	53	2011
111102001002	55	2011
111102002001	59	2011
111102002002	60	2011
111102003001	39	2011
111102003002	33	2011
111102004001	47	2011
111102004001	51	2015
111102004002	46	2011
111102004002	50	2015
111102004003	7	2011
111102004003	11	2015
111102005001	46	2011
111102005001	50	2015
111102005002	47	2011
111102005002	52	2015
111102005003	16	2011
111102005003	20	2015
111102006001	58	2011
111102006001	62	2015
111102006002	60	2011
111102006002	64	2015
111102006003	24	2011
111102007001	42	2011
111102007002	40	2011
111102007003	12	2011
111102008001	44	2011
111102008002	48	2011
111102008003	16	2011
111102009001	57	2011
111102009001	61	2015
111102009002	52	2011
111102009002	56	2015
111102009003	17	2011
111102009003	21	2015
111102010001	30	2011
111102010001	34	2015
111102010002	56	2011
111102010002	60	2015
111102010003	89	2011
111102010161	41	2015
111102011001	54	2011
111102011001	58	2015
111102011002	51	2011
111102011002	55	2015
111102012001	36	2011
111102012001	41	2015
111102012002	38	2011
111102012002	43	2015
111102012003	6	2011
111102012003	11	2015
111102013001	62	2011
111102013001	66	2015
111102013002	61	2011
111102013002	66	2015
111102013003	29	2011
111102013003	33	2015
111102014001	44	2011
111102014002	42	2011
111102014003	7	2011
111102015001	41	2011
111102015001	45	2015
111102015002	43	2011
111102015002	47	2015
111102015003	15	2011
111102015004	79	2011
111102015004	84	2015
111102016001	53	2011
111102016002	56	2011
111102017001	55	2011
111102017001	59	2015
111102017002	55	2011
111102017002	59	2015
111102018001	38	2011
111102018002	50	2011
111102018002	54	2015
111102018003	9	2011
111102019001	40	2011
111102019002	43	2011
111102020001	63	2011
111102020002	64	2011
111102020003	9	2011
111102161001	59	2015
111102161002	62	2015
111102161003	93	2015
111102162001	65	2015
111102162002	66	2015
111102162003	37	2015
111102162004	30	2015
111102163001	67	2015
111102163002	69	2015
111102164001	72	2015
111102164002	78	2015
111102165001	65	2015
111102165002	68	2015
111102166001	70	2015
111102167001	46	2015
111102167002	32	2015
111102167003	7	2015
111102168001	67	2015
111102169001	33	2015
111103001001	49	2011
111103001001	53	2015
111103001002	48	2011
111103001002	53	2015
111103001003	23	2011
111103001003	27	2015
111103002001	61	2011
111103002001	65	2015
111103002002	32	2011
111103002002	36	2015
111103003001	51	2011
111103003001	56	2015
111103003002	52	2011
111103003002	56	2015
111103004001	51	2011
111103004001	55	2015
111103004002	49	2011
111103004002	53	2015
111103004003	23	2011
111103004003	27	2015
111103005001	49	2011
111103005001	53	2015
111103005002	49	2011
111103005002	53	2015
111103005003	22	2011
111103005003	26	2015
111103006001	58	2011
111103006001	62	2015
111103006002	56	2011
111103006002	60	2015
111103006003	31	2011
111103006003	35	2015
111103007001	56	2011
111103007002	58	2011
111103007003	30	2011
111103008001	53	2011
111103008001	57	2015
111103008002	50	2011
111103008002	54	2015
111103008003	25	2011
111103008003	29	2015
111103009001	51	2011
111103009001	55	2015
111103009002	42	2011
111103009002	46	2015
111103010001	53	2011
111103010001	57	2015
111103010002	51	2011
111103010002	55	2015
111103011001	45	2011
111103011001	50	2015
111103011002	36	2011
111103011002	41	2015
111103011003	10	2011
111103011003	14	2015
111103012001	69	2011
111103012002	58	2011
111103012002	62	2015
111103012003	13	2011
111103012003	17	2015
111103013001	52	2011
111103013001	57	2015
111103013002	42	2011
111103013002	46	2015
111103013003	16	2011
111103013003	20	2015
111103014001	61	2011
111103014001	65	2015
111103014002	58	2011
111103014002	62	2015
111103014003	32	2011
111103014003	36	2015
111103014004	4	2011
111103014004	8	2015
111103014005	27	2011
111103014005	32	2015
111103015001	48	2011
111103015001	52	2015
111103015002	50	2011
111103015002	54	2015
111103015003	11	2011
111103015003	15	2015
111103016001	60	2011
111103016001	64	2015
111103016002	60	2011
111103016002	65	2015
111103016003	4	2011
111103016003	8	2015
111103017001	38	2011
111103017001	42	2015
111103017002	35	2011
111103017002	40	2015
111103017003	5	2011
111103017003	9	2015
111103018001	16	2011
111103018002	49	2011
111103018002	53	2015
111103018161	52	2015
111103019001	51	2011
111103019001	55	2015
111103019002	52	2011
111103019002	56	2015
111103019003	14	2011
111103019003	18	2015
111103020001	29	2011
111103020001	33	2015
111103020002	30	2011
111103020002	35	2015
111103020003	4	2011
111103020003	8	2015
111103161001	53	2015
111103161002	53	2015
111104001001	53	2011
111104001001	57	2015
111104001002	53	2011
111104001002	57	2015
111104001003	22	2011
111104001003	26	2015
111104001004	87	2011
111104001004	91	2015
111104002001	61	2011
111104002001	66	2015
111104002002	85	2011
111104002002	89	2015
111104003001	37	2011
111104003001	41	2015
111104003002	32	2011
111104003002	36	2015
111104003003	6	2011
111104003003	10	2015
111104004001	64	2011
111104004001	68	2015
111104004002	12	2011
111104004002	16	2015
111104004161	78	2015
111104005001	61	2011
111104005002	65	2011
111104005003	38	2011
111104005003	43	2015
111104005004	37	2011
111104005004	41	2015
111104005005	12	2011
111104005005	16	2015
111104006001	57	2011
111104006001	62	2015
111104006002	60	2011
111104006002	64	2015
111104006003	29	2011
111104006003	34	2015
111104007001	59	2011
111104007001	63	2015
111104007002	29	2011
111104007002	33	2015
111104008001	63	2011
111104008001	67	2015
111104008002	58	2011
111104008002	63	2015
111104009001	37	2011
111104009001	41	2015
111104009002	43	2011
111104009002	47	2015
111104009003	12	2011
111104009003	16	2015
111104010001	64	2011
111104010002	55	2011
111104011001	28	2011
111104011001	32	2015
111104011002	29	2011
111104011002	34	2015
111104011003	0	2011
111104011003	4	2015
111104012001	30	2011
111104012001	34	2015
111104012002	29	2011
111104012002	33	2015
111104012161	2	2015
111104013001	51	2011
111104013002	41	2011
111104013003	5	2011
111104014001	38	2011
111104014002	36	2011
111104014003	4	2011
111104015001	36	2011
111104015001	40	2015
111104015002	33	2011
111104015002	37	2015
111104015003	6	2011
111104015003	10	2015
111104016001	28	2011
111104016001	33	2015
111104016002	28	2011
111104016002	32	2015
111104016161	2	2015
111104017001	38	2011
111104017001	43	2015
111104017002	31	2011
111104017002	36	2015
111104017003	7	2011
111104017003	11	2015
111104018001	28	2011
111104018002	27	2011
111104018002	31	2015
111104019001	55	2011
111104019001	59	2015
111104019002	24	2011
111104019002	28	2015
111104019161	30	2015
111104019162	2	2015
111104020001	46	2011
111104020001	50	2015
111104020002	42	2011
111104020002	46	2015
111104020003	15	2011
111104020003	20	2015
111104161001	60	2015
111104161002	60	2015
111104162001	66	2015
111104162002	67	2015
111104163001	33	2015
111104163002	35	2015
111104163003	3	2015
111201001001	63	2011
111201001001	67	2015
111201001002	71	2011
111201001002	75	2015
111201002001	51	2011
111201002001	55	2015
111201002002	23	2011
111201002002	27	2015
111201002003	53	2011
111201002003	57	2015
111201003001	50	2011
111201003001	55	2015
111201003002	52	2011
111201003002	56	2015
111201003003	28	2011
111201003003	32	2015
111201004001	37	2011
111201004001	41	2015
111201004002	38	2011
111201004002	42	2015
111201004003	7	2011
111201004003	11	2015
111201005001	70	2011
111201005001	74	2015
111201005002	6	2011
111201005002	10	2015
111201006001	26	2011
111201006001	30	2015
111201006002	25	2011
111201006002	29	2015
111201007001	30	2011
111201007001	35	2015
111201007002	34	2011
111201007002	39	2015
111201007003	5	2011
111201007003	9	2015
111201008001	73	2011
111201008001	77	2015
111201008002	72	2011
111201008002	76	2015
111201009001	79	2011
111201009001	83	2015
111201009002	77	2011
111201009002	81	2015
111201010001	60	2011
111201010001	64	2015
111201010002	57	2011
111201010002	61	2015
111201010003	28	2011
111201011001	42	2011
111201011001	46	2015
111201011002	43	2011
111201011002	47	2015
111201011003	12	2011
111201011003	16	2015
111201012001	67	2011
111201012001	71	2015
111201012002	68	2011
111201012002	72	2015
111201013001	45	2011
111201013001	49	2015
111201013002	44	2011
111201013002	48	2015
111201013003	18	2011
111201014001	77	2011
111201014002	42	2011
111201014002	47	2015
111201014003	40	2011
111201014003	45	2015
111201014004	9	2011
111201014004	13	2015
111201015001	35	2011
111201015001	39	2015
111201015002	36	2011
111201015002	40	2015
111201015003	5	2011
111201015003	9	2015
111201016001	38	2011
111201016001	43	2015
111201016002	40	2011
111201016002	44	2015
111201016003	11	2011
111201016003	15	2015
111201017001	42	2011
111201017001	46	2015
111201017002	37	2011
111201017002	41	2015
111201017003	4	2011
111201017003	8	2015
111201018001	41	2011
111201018001	45	2015
111201018002	43	2011
111201018002	47	2015
111201019001	78	2011
111201019002	76	2011
111201019003	46	2011
111201020001	45	2011
111201020001	49	2015
111201020002	40	2011
111201020002	44	2015
111201020003	13	2011
111201020003	17	2015
111201161001	26	2015
111202001001	66	2011
111202001001	70	2015
111202001002	69	2011
111202001002	73	2015
111202002001	78	2011
111202002001	82	2015
111202002002	76	2011
111202002002	80	2015
111202003001	68	2011
111202003001	71	2015
111202004001	65	2011
111202004002	65	2011
111202005001	72	2011
111202005001	76	2015
111202006001	49	2011
111202006001	53	2015
111202007001	62	2011
111202007001	66	2015
111202007002	65	2011
111202007002	69	2015
111202008001	25	2011
111202008001	29	2015
111202008002	30	2011
111202008002	34	2015
111202009001	68	2011
111202009001	72	2015
111202009002	65	2011
111202009002	69	2015
111202010001	56	2011
111202010001	60	2015
111202011001	36	2011
111202011001	40	2015
111202011002	30	2011
111202011002	34	2015
111202011003	4	2011
111202011003	8	2015
111202012001	31	2011
111202012001	35	2015
111202012002	28	2011
111202012002	32	2015
111202012003	1	2011
111202012003	4	2015
111202013001	37	2011
111202013001	41	2015
111202013002	38	2011
111202013002	42	2015
111202013003	10	2011
111202013003	14	2015
111202014001	31	2011
111202014001	35	2015
111202014002	33	2011
111202014002	37	2015
111202014003	2	2011
111202014003	6	2015
111202015001	48	2011
111202015001	52	2015
111202015002	41	2011
111202015002	45	2015
111202015003	17	2011
111202015003	20	2015
111202016001	43	2011
111202016001	47	2015
111202016002	45	2011
111202016002	49	2015
111202016003	15	2011
111202016003	19	2015
111202017001	48	2011
111202017001	52	2015
111202017002	42	2011
111202017002	46	2015
111202017003	12	2011
111202017003	16	2015
111202018001	57	2011
111202018001	61	2015
111202018002	49	2011
111202018002	53	2015
111202018003	8	2011
111202018003	12	2015
111202019001	28	2011
111202019001	32	2015
111202019002	29	2011
111202019002	33	2015
111202019003	1	2011
111202019003	5	2015
111202020001	40	2011
111202020001	44	2015
111202020002	35	2011
111202020002	39	2015
111202020003	9	2011
111202020003	13	2015
111202161001	63	2015
111203001001	53	2011
111203001001	57	2015
111203001002	25	2011
111203001002	29	2015
111203002001	47	2011
111203002002	41	2011
111203002003	17	2011
111203003001	33	2011
111203003002	29	2011
111203003003	3	2011
111203004001	48	2011
111203004002	49	2011
111203004003	21	2011
111203005001	51	2011
111203005002	49	2011
111203006001	46	2011
111203006002	42	2011
111203006003	16	2011
111203007001	43	2011
111203007002	38	2011
111203007003	11	2011
111203008001	60	2011
111203008002	61	2011
111203009001	31	2011
111203009002	28	2011
111203009003	0	2011
111203010001	48	2011
111203010002	49	2011
111203010003	22	2011
111203011001	26	2011
111203011002	27	2011
111203011003	0	2011
111203012001	50	2011
111203012002	49	2011
111203013001	62	2011
111203013002	61	2011
111203014001	34	2011
111203014001	38	2015
111203014002	33	2011
111203014002	37	2015
111203014003	4	2011
111203014003	8	2015
111203015001	34	2011
111203015002	35	2011
111203015003	6	2011
111203016001	57	2011
111203016002	29	2011
111203016003	30	2011
111203017001	50	2011
111203017001	54	2015
111203017002	77	2011
111203017003	54	2015
111203018001	59	2011
111203018001	63	2015
111203018002	2	2011
111203019001	58	2011
111203019002	53	2011
111203019003	22	2011
111203020001	42	2011
111203020002	5	2011
111203161001	38	2015
111203162001	67	2015
111203162002	66	2015
111203163166	65	2015
111203163167	64	2015
111203164001	63	2015
111203164002	60	2015
111203165001	54	2015
111203165002	50	2015
111203166001	65	2015
111203166002	63	2015
111203167001	79	2015
111203168001	67	2015
111203168002	65	2015
111203169001	74	2015
111203169002	70	2015
111203170001	57	2015
111203170002	56	2015
111203171001	53	2015
111203171002	55	2015
111203172001	64	2015
111203172002	64	2015
111203173001	58	2015
111203173002	59	2015
111203174001	67	2015
111203174002	66	2015
111203175001	59	2015
111203175002	66	2015
111203176001	69	2015
111203176002	64	2015
111204001001	64	2011
111204002001	59	2011
111204002002	63	2011
111204003001	66	2011
111204003002	71	2011
111204004001	63	2011
111204004002	65	2011
111204005001	56	2011
111204005002	58	2011
111204006001	75	2011
111204006002	76	2011
111204007001	63	2011
111204007002	64	2011
111204008001	74	2011
111204009001	68	2011
111204009002	65	2011
111204010001	65	2011
111204010002	62	2011
111204011001	30	2011
111204011001	34	2015
111204011002	32	2011
111204011002	36	2015
111204011003	1	2011
111204011003	5	2015
111204012001	30	2011
111204012001	34	2015
111204012002	26	2011
111204012002	30	2015
111204012003	1	2011
111204012003	5	2015
111204013001	34	2011
111204013001	38	2015
111204013002	37	2011
111204013002	41	2015
111204013003	7	2011
111204013003	11	2015
111204014001	29	2011
111204014001	33	2015
111204014002	28	2011
111204014002	32	2015
111204014003	1	2011
111204014003	5	2015
111204015001	32	2011
111204015001	36	2015
111204015002	30	2011
111204015002	34	2015
111204015003	1	2011
111204015003	5	2015
111204016001	32	2011
111204016001	36	2015
111204016002	30	2011
111204016002	34	2015
111204016003	1	2011
111204016003	5	2015
111204017001	43	2011
111204017001	47	2015
111204017002	49	2011
111204017002	53	2015
111204017003	14	2011
111204017003	18	2015
111204018001	31	2011
111204018001	35	2015
111204018002	32	2011
111204018002	36	2015
111204018003	1	2011
111204018003	5	2015
111204019001	41	2011
111204019001	45	2015
111204019002	39	2011
111204019002	43	2015
111204019003	16	2011
111204019003	20	2015
111204020001	43	2011
111204020001	47	2015
111204020002	34	2011
111204020002	38	2015
111204020003	10	2011
111204020003	14	2015
111204161001	36	2015
111204162001	47	2015
111204162002	46	2015
111204163001	31	2015
111204163002	31	2015
111204164001	41	2015
111204165001	54	2015
111204165002	48	2015
111204166001	41	2015
111204166002	37	2015
111204166003	11	2015
111204167001	38	2015
111204167002	41	2015
111204168001	31	2015
111204168002	30	2015
111204169001	37	2015
111204169002	42	2015
111204170001	75	2015
111204170002	70	2015
111301001001	53	2011
111301001001	57	2015
111301001002	56	2011
111301001002	60	2015
111301002001	59	2011
111301002001	63	2015
111301002002	29	2011
111301002002	33	2015
111301003001	60	2011
111301003001	64	2015
111301003002	64	2011
111301003002	68	2015
111301004001	52	2011
111301004001	56	2015
111301004002	54	2011
111301004002	58	2015
111301005001	78	2011
111301005001	82	2015
111301005002	74	2011
111301006001	61	2011
111301006001	66	2015
111301006002	62	2011
111301006002	66	2015
111301007001	57	2011
111301007001	62	2015
111301007002	57	2011
111301007002	61	2015
111301008001	69	2011
111301008001	73	2015
111301008002	65	2011
111301009001	53	2011
111301009001	57	2015
111301009002	54	2011
111301009002	59	2015
111301010001	60	2011
111301010001	64	2015
111301010002	61	2011
111301010002	65	2015
111301011001	39	2011
111301011001	43	2015
111301011002	10	2011
111301011002	15	2015
111301011003	2	2011
111301011003	6	2015
111301012001	39	2011
111301012001	43	2015
111301012002	38	2011
111301012002	42	2015
111301012003	8	2011
111301012003	12	2015
111301013001	47	2011
111301013001	52	2015
111301013002	43	2011
111301013002	47	2015
111301013003	17	2011
111301013003	22	2015
111301014001	45	2011
111301014001	50	2015
111301014002	51	2011
111301014002	55	2015
111301014003	16	2011
111301014003	20	2015
111301015001	61	2011
111301015001	65	2015
111301015002	63	2011
111301015003	11	2011
111301015003	15	2015
111301016001	42	2011
111301016001	46	2015
111301016002	45	2011
111301016002	49	2015
111301016003	15	2011
111301016003	19	2015
111301017001	41	2011
111301017001	45	2015
111301017002	47	2011
111301017002	51	2015
111301017003	15	2011
111301017003	19	2015
111301018001	46	2011
111301018001	51	2015
111301018002	51	2011
111301018002	55	2015
111301018003	17	2011
111301018003	22	2015
111301019001	43	2011
111301019001	47	2015
111301019002	47	2011
111301019002	51	2015
111301019003	13	2011
111301019003	17	2015
111301020001	39	2011
111301020001	43	2015
111301020002	36	2011
111301020002	41	2015
111301020003	8	2011
111302001001	59	2011
111302001001	63	2015
111302002001	53	2011
111302002001	57	2015
111302002002	53	2011
111302002002	57	2015
111302003001	68	2011
111302003001	72	2015
111302003002	70	2011
111302003002	74	2015
111302004001	54	2011
111302004001	58	2015
111302004002	53	2011
111302004002	57	2015
111302005001	70	2011
111302005001	75	2015
111302005002	65	2011
111302005002	69	2015
111302005003	41	2011
111302005003	46	2015
111302006001	66	2011
111302006001	70	2015
111302006002	69	2011
111302006002	73	2015
111302007001	57	2011
111302007001	61	2015
111302007002	60	2011
111302007002	64	2015
111302008001	69	2011
111302008001	73	2015
111302008002	73	2011
111302008002	77	2015
111302008003	5	2011
111302008003	9	2015
111302009001	61	2011
111302009001	65	2015
111302009002	6	2011
111302009002	10	2015
111302010001	71	2011
111302010001	75	2015
111302010002	70	2011
111302010002	74	2015
111302011001	27	2011
111302011001	31	2015
111302011002	27	2011
111302011002	31	2015
111302011003	2	2011
111302011003	6	2015
111302012001	33	2011
111302012001	37	2015
111302012002	22	2011
111302012002	26	2015
111302012003	66	2011
111302012003	70	2015
111302012004	60	2011
111302012004	64	2015
111302012005	0	2011
111302012005	4	2015
111302013001	72	2011
111302013001	76	2015
111302013002	43	2011
111302013002	47	2015
111302013003	37	2011
111302013003	41	2015
111302013004	12	2011
111302013004	16	2015
111302014001	68	2011
111302014001	72	2015
111302014002	72	2011
111302014002	76	2015
111302015001	77	2011
111302015001	81	2015
111302015002	77	2011
111302015002	82	2015
111302016001	41	2011
111302016001	45	2015
111302016002	37	2011
111302016002	41	2015
111302016003	10	2011
111302016003	15	2015
111302017001	29	2011
111302017001	33	2015
111302018001	32	2011
111302018001	37	2015
111302018002	33	2011
111302018002	37	2015
111302018003	3	2011
111302018003	7	2015
111302018004	61	2011
111302018004	66	2015
111302019001	49	2011
111302019001	53	2015
111302019002	47	2011
111302019002	51	2015
111302020001	33	2011
111302020001	37	2015
111302020002	31	2011
111302020002	35	2015
111302020003	0	2011
111302020003	5	2015
111303001001	37	2011
111303001001	41	2015
111303001002	29	2011
111303001002	33	2015
111303001003	4	2011
111303001003	8	2015
111303002001	66	2011
111303002001	70	2015
111303002002	64	2011
111303002002	69	2015
111303003001	65	2011
111303003001	70	2015
111303003002	34	2011
111303003002	38	2015
111303003003	32	2011
111303003003	36	2015
111303003004	4	2011
111303003004	8	2015
111303004001	68	2011
111303004001	72	2015
111303004002	65	2011
111303004002	69	2015
111303004003	7	2011
111303004003	11	2015
111303005001	54	2011
111303005001	58	2015
111303005002	54	2011
111303005002	58	2015
111303006001	39	2011
111303006001	43	2015
111303006002	31	2011
111303006002	35	2015
111303006003	32	2011
111303006003	37	2015
111303006004	5	2011
111303006004	9	2015
111303006005	40	2011
111303006005	45	2015
111303007001	60	2011
111303007002	59	2011
111303008001	61	2011
111303008001	65	2015
111303008002	56	2011
111303008002	60	2015
111303008003	31	2011
111303008003	36	2015
111303008004	33	2011
111303008004	37	2015
111303008005	3	2011
111303008005	7	2015
111303009001	73	2011
111303010001	80	2011
111303010001	84	2015
111303010002	74	2011
111303010002	78	2015
111303011001	42	2011
111303011001	46	2015
111303011002	33	2011
111303011002	38	2015
111303011003	11	2011
111303011003	15	2015
111303012001	69	2011
111303012001	73	2015
111303012002	14	2011
111303012002	18	2015
111303013001	74	2011
111303013002	74	2011
111303014001	48	2011
111303014001	52	2015
111303014002	45	2011
111303014002	49	2015
111303014003	22	2011
111303014003	26	2015
111303015001	73	2011
111303015002	76	2011
111303016001	46	2011
111303016001	50	2015
111303016002	53	2011
111303016003	17	2011
111303016003	21	2015
111303017001	65	2011
111303017002	60	2011
111303017003	35	2011
111303017004	32	2011
111303017005	5	2011
111303018001	60	2011
111303018002	61	2011
111303018003	36	2011
111303018004	32	2011
111303018005	4	2011
111303019001	59	2011
111303019001	63	2015
111303019002	33	2011
111303019002	37	2015
111303020001	46	2011
111303020001	50	2015
111303020002	42	2011
111303020002	46	2015
111303161001	57	2015
111303161002	47	2015
111303161003	52	2015
111303161004	58	2015
111303161005	81	2015
111303162001	70	2015
111303163001	50	2015
111303163002	40	2015
111303164001	76	2015
111303165001	75	2015
111303165002	78	2015
111303166001	51	2015
111304001001	43	2011
111304001001	48	2015
111304001002	39	2011
111304001002	43	2015
111304001003	12	2011
111304001003	16	2015
111304002001	56	2011
111304002001	60	2015
111304002002	55	2011
111304002002	60	2015
111304003001	52	2011
111304003001	57	2015
111304003002	54	2011
111304003002	58	2015
111304003003	26	2011
111304003003	31	2015
111304004001	55	2011
111304004001	60	2015
111304004002	52	2011
111304004002	56	2015
111304004003	26	2011
111304004003	31	2015
111304005001	42	2011
111304005001	46	2015
111304005002	37	2011
111304005002	42	2015
111304005003	10	2011
111304005003	14	2015
111304006001	64	2011
111304006001	68	2015
111304006002	64	2011
111304006002	68	2015
111304007001	55	2011
111304007001	59	2015
111304007002	56	2011
111304007002	60	2015
111304008001	75	2011
111304008001	79	2015
111304008002	76	2011
111304008002	80	2015
111304009001	41	2011
111304009001	46	2015
111304009002	38	2011
111304009002	42	2015
111304009003	11	2011
111304009003	15	2015
111304010001	59	2011
111304010001	64	2015
111304010002	59	2011
111304010002	64	2015
111304010003	35	2015
111304011001	39	2011
111304011001	44	2015
111304011002	39	2011
111304011002	43	2015
111304011003	9	2011
111304011003	13	2015
111304012001	30	2011
111304012001	34	2015
111304012002	30	2011
111304012002	35	2015
111304012003	2	2011
111304012003	7	2015
111304013001	64	2011
111304013001	69	2015
111304013002	61	2011
111304013002	65	2015
111304014001	60	2011
111304014001	65	2015
111304014002	62	2011
111304014002	67	2015
111304015001	42	2011
111304015001	46	2015
111304015002	36	2011
111304015002	40	2015
111304015003	9	2011
111304015003	13	2015
111304016001	36	2011
111304016001	40	2015
111304016002	36	2011
111304016002	40	2015
111304016003	3	2011
111304016003	8	2015
111304017001	69	2011
111304017001	73	2015
111304017002	71	2011
111304017002	76	2015
111304018001	71	2011
111304018001	76	2015
111304018002	73	2011
111304018002	77	2015
111304019001	44	2011
111304019001	48	2015
111304019002	39	2011
111304019002	44	2015
111304019003	9	2011
111304019003	13	2015
111304020001	36	2011
111304020001	40	2015
111304020002	39	2011
111304020002	43	2015
111304020003	11	2011
111304020003	15	2015
111401001001	53	2011
111401001001	57	2015
111401001002	52	2011
111401001002	56	2015
111401001003	1	2011
111401001003	5	2015
111401002001	37	2011
111401002001	41	2015
111401002002	36	2011
111401002002	40	2015
111401002003	1	2011
111401002003	5	2015
111401003001	61	2011
111401003002	57	2011
111401004001	74	2011
111401004001	78	2015
111401004002	70	2011
111401004002	74	2015
111401005001	54	2011
111401005002	48	2011
111401006001	33	2011
111401006001	38	2015
111401006002	29	2011
111401006002	33	2015
111401006003	0	2011
111401006003	4	2015
111401007001	28	2011
111401007001	33	2015
111401007002	26	2011
111401007002	31	2015
111401007003	1	2011
111401007003	5	2015
111401008001	29	2011
111401008002	29	2011
111401008003	0	2011
111401009001	31	2011
111401009002	27	2011
111401009003	0	2011
111401010001	31	2011
111401010002	29	2011
111401010003	0	2011
111401011001	68	2011
111401011002	69	2011
111401012001	81	2011
111401013001	65	2011
111401013002	63	2011
111401014001	37	2011
111401014002	31	2011
111401014003	0	2011
111401015001	32	2011
111401015002	29	2011
111401015003	2	2011
111401016001	57	2011
111401016002	57	2011
111401017001	57	2011
111401017002	60	2011
111401017003	1	2011
111401018001	61	2011
111401018002	60	2011
111401018003	0	2011
111401019001	30	2011
111401019001	34	2015
111401019002	28	2011
111401019002	33	2015
111401020001	60	2011
111401020002	58	2011
111401161001	56	2015
111401161002	51	2015
111401162001	29	2015
111401162002	32	2015
111401163001	65	2015
111401164001	55	2015
111401165001	52	2015
111401165002	45	2015
111401165003	72	2015
111401166001	64	2015
111401167001	66	2015
111401167002	67	2015
111401168001	60	2015
111401169001	64	2015
111401170001	59	2015
111401171001	83	2015
111401171002	83	2015
111401172001	50	2015
111401172002	51	2015
111401173001	63	2015
111401173002	65	2015
111401174001	80	2015
111401174002	77	2015
111401175001	61	2015
111401175002	61	2015
111401176001	62	2015
111401176002	61	2015
111402001001	61	2011
111402001001	65	2015
111402001002	57	2011
111402001002	61	2015
111402002001	41	2011
111402002001	46	2015
111402002002	43	2011
111402002002	47	2015
111402002003	12	2011
111402002003	16	2015
111402003001	36	2011
111402003001	40	2015
111402003002	40	2011
111402003002	44	2015
111402003003	4	2011
111402003003	8	2015
111402004001	31	2011
111402004001	35	2015
111402004002	31	2011
111402004002	35	2015
111402004003	6	2011
111402004003	10	2015
111402005001	47	2011
111402005001	51	2015
111402005002	48	2011
111402005003	16	2011
111402005003	21	2015
111402006001	54	2011
111402006001	58	2015
111402006002	29	2011
111402006002	33	2015
111402007001	50	2011
111402007002	48	2011
111402007003	13	2011
111402008001	55	2011
111402008002	48	2011
111402009001	29	2011
111402009001	33	2015
111402009002	28	2011
111402009002	32	2015
111402009003	1	2011
111402009003	5	2015
111402010001	55	2011
111402010001	59	2015
111402010002	59	2011
111402010002	63	2015
111402011001	59	2011
111402011002	51	2011
111402011003	8	2011
111402012001	51	2011
111402012001	55	2015
111402012002	48	2011
111402012002	52	2015
111402012003	21	2011
111402012003	25	2015
111402013001	31	2011
111402013002	32	2011
111402013003	4	2011
111402014001	52	2011
111402014002	51	2011
111402014003	25	2011
111402015001	56	2011
111402015001	61	2015
111402015002	68	2011
111402015002	72	2015
111402015003	24	2011
111402015003	28	2015
111402016001	55	2011
111402016001	59	2015
111402016002	54	2011
111402016002	58	2015
111402016003	24	2011
111402017001	45	2011
111402017001	49	2015
111402017002	40	2011
111402017002	44	2015
111402017003	13	2011
111402017003	17	2015
111402018001	32	2011
111402018001	36	2015
111402018002	30	2011
111402018002	34	2015
111402018003	0	2011
111402018003	4	2015
111402019001	36	2011
111402019001	40	2015
111402019002	36	2011
111402019002	40	2015
111402019003	9	2011
111402019003	13	2015
111402020001	44	2011
111402020001	48	2015
111402020002	46	2011
111402020002	50	2015
111402020003	16	2011
111402161001	34	2015
111402161002	34	2015
111402162001	36	2015
111402162002	33	2015
111402162003	2	2015
111402163001	43	2015
111402163002	40	2015
111402164001	43	2015
111402164002	15	2015
111402165001	41	2015
111402165002	34	2015
111402165003	6	2015
111403001001	37	2011
111403001001	42	2015
111403001002	42	2011
111403001002	46	2015
111403001003	12	2011
111403001003	16	2015
111403002001	40	2011
111403002001	44	2015
111403002002	38	2011
111403002002	42	2015
111403002003	14	2011
111403002003	18	2015
111403003001	29	2011
111403003002	24	2011
111403003003	1	2011
111403004001	45	2011
111403004001	49	2015
111403004002	43	2011
111403004002	47	2015
111403004003	22	2011
111403004003	26	2015
111403005001	45	2011
111403005001	49	2015
111403005002	46	2011
111403005002	50	2015
111403005003	21	2011
111403005003	26	2015
111403006001	26	2011
111403006001	31	2015
111403006002	24	2011
111403006002	29	2015
111403007001	43	2011
111403007001	47	2015
111403007002	43	2011
111403007002	47	2015
111403007003	19	2011
111403007003	23	2015
111403008001	29	2011
111403008002	33	2011
111403008003	7	2011
111403009001	49	2011
111403009001	53	2015
111403009002	50	2011
111403009002	54	2015
111403009003	25	2011
111403009003	29	2015
111403010001	33	2011
111403010001	37	2015
111403010002	36	2011
111403010002	40	2015
111403010003	11	2011
111403010003	15	2015
111403011001	64	2011
111403011002	32	2011
111403011003	33	2011
111403012001	37	2011
111403012002	37	2011
111403012003	11	2011
111403013001	28	2011
111403013002	28	2011
111403013003	3	2011
111403014001	72	2011
111403014001	76	2015
111403014002	74	2011
111403014002	78	2015
111403015001	61	2011
111403015001	65	2015
111403015002	62	2011
111403015002	66	2015
111403016001	43	2011
111403016001	47	2015
111403016002	40	2011
111403016002	45	2015
111403017001	43	2011
111403017001	47	2015
111403017002	38	2011
111403017002	43	2015
111403017003	14	2011
111403018001	56	2011
111403018001	60	2015
111403018002	58	2011
111403018002	62	2015
111403019001	31	2011
111403019002	31	2011
111403019003	4	2011
111403020001	29	2011
111403020002	30	2011
111403020003	4	2011
111403161001	46	2015
111403161002	47	2015
111403161003	23	2015
111403162001	47	2015
111403162002	47	2015
111403162003	22	2015
111403163001	42	2015
111403163002	41	2015
111403163003	9	2015
111403164001	47	2015
111403164002	51	2015
111403165001	47	2015
111403165002	45	2015
111403166001	86	2015
111403166002	46	2015
111403166003	48	2015
111403166004	23	2015
111403167001	41	2015
111403167002	37	2015
111403167003	13	2015
111403167004	6	2015
111404001001	39	2011
111404001001	44	2015
111404001002	36	2011
111404001002	40	2015
111404001003	9	2011
111404001003	13	2015
111404002001	35	2011
111404002001	40	2015
111404002002	39	2011
111404002002	43	2015
111404002003	6	2011
111404002003	10	2015
111404003001	34	2011
111404003001	38	2015
111404003002	33	2011
111404003002	37	2015
111404003003	3	2011
111404003003	7	2015
111404004001	39	2011
111404004001	43	2015
111404004002	34	2011
111404004002	39	2015
111404004003	3	2011
111404004003	7	2015
111404005001	39	2011
111404005001	44	2015
111404005002	35	2011
111404005002	40	2015
111404005003	3	2011
111404005003	7	2015
111404006001	45	2011
111404006001	49	2015
111404006002	43	2011
111404006002	47	2015
111404006003	14	2011
111404006003	18	2015
111404007001	41	2011
111404007001	46	2015
111404007002	37	2011
111404007002	41	2015
111404007003	9	2011
111404007003	13	2015
111404008001	37	2011
111404008001	41	2015
111404008002	37	2011
111404008002	41	2015
111404008003	9	2011
111404008003	13	2015
111404009001	36	2011
111404009001	40	2015
111404009002	34	2011
111404009002	39	2015
111404009003	10	2011
111404009003	14	2015
111404010001	35	2011
111404010001	40	2015
111404010002	33	2011
111404010002	38	2015
111404010003	6	2011
111404010003	11	2015
111404010161	2	2015
111404011001	33	2011
111404011001	37	2015
111404011002	29	2011
111404011002	33	2015
111404012001	31	2011
111404012001	35	2015
111404012002	31	2011
111404012002	35	2015
111404012161	4	2015
111404013001	32	2011
111404013001	36	2015
111404013002	27	2011
111404013002	31	2015
111404013003	61	2011
111404013003	66	2015
111404014001	53	2011
111404014001	57	2015
111404014002	51	2011
111404014002	55	2015
111404015001	50	2011
111404015001	54	2015
111404015002	53	2011
111404015002	58	2015
111404015003	20	2011
111404015003	24	2015
111404016001	47	2011
111404016001	51	2015
111404016002	43	2011
111404016002	47	2015
111404016003	21	2011
111404016004	68	2011
111404016004	72	2015
111404017001	47	2011
111404017001	51	2015
111404017002	47	2011
111404017002	52	2015
111404017003	24	2011
111404018001	31	2011
111404018001	35	2015
111404018002	34	2011
111404018002	38	2015
111404019001	45	2011
111404019001	49	2015
111404019002	42	2011
111404019002	46	2015
111404019003	18	2011
111404019003	22	2015
111404020001	35	2011
111404020001	40	2015
111404020002	31	2011
111404020002	35	2015
112101001001	50	2011
112101001001	54	2015
112101001002	52	2011
112101001002	56	2015
112101002001	58	2011
112101002001	62	2015
112101002002	61	2011
112101002003	10	2011
112101003001	60	2011
112101003001	64	2015
112101003002	56	2011
112101003002	60	2015
112101003003	29	2011
112101004001	56	2011
112101004001	60	2015
112101004002	57	2011
112101004002	61	2015
112101004161	35	2015
112101004162	12	2015
112101005001	59	2011
112101005001	63	2015
112101005002	62	2011
112101005002	66	2015
112101005003	32	2015
112101005004	30	2011
112101005004	34	2015
112101005005	5	2011
112101005005	9	2015
112101006001	58	2011
112101006001	62	2015
112101006002	57	2011
112101006002	62	2015
112101006003	31	2011
112101006003	35	2015
112101006004	28	2011
112101006004	32	2015
112101006005	5	2011
112101006005	9	2015
112101007001	65	2011
112101007001	69	2015
112101007002	61	2011
112101007002	66	2015
112101007003	4	2011
112101008001	61	2011
112101008001	65	2015
112101008002	58	2011
112101008002	62	2015
112101008003	11	2011
112101008161	42	2015
112101009001	28	2011
112101009001	32	2015
112101009002	31	2011
112101009002	35	2015
112101009003	0	2011
112101009003	4	2015
112101009004	58	2011
112101009004	62	2015
112101009005	59	2011
112101009005	63	2015
112101010001	31	2011
112101010001	35	2015
112101010002	4	2011
112101010002	8	2015
112101010003	36	2015
112101011001	64	2011
112101011001	68	2015
112101011002	64	2011
112101011002	68	2015
112101011003	3	2011
112101011004	39	2011
112101011005	34	2011
112101012001	54	2011
112101012002	56	2011
112101013001	59	2011
112101013002	56	2011
112101014001	50	2011
112101014001	54	2015
112101014002	24	2011
112101015001	53	2011
112101015001	57	2015
112101015002	57	2011
112101015002	61	2015
112101015003	7	2011
112101015003	11	2015
112101016001	43	2011
112101016002	11	2011
112101017001	37	2011
112101017001	41	2015
112101017002	43	2011
112101017002	47	2015
112101017003	14	2011
112101018001	54	2011
112101018001	58	2015
112101018002	53	2011
112101018002	57	2015
112101019001	58	2011
112101019001	62	2015
112101019002	60	2011
112101019002	64	2015
112101020001	54	2011
112101020001	58	2015
112101020002	52	2011
112101020002	57	2015
112101020003	5	2011
112101020003	9	2015
112101161001	65	2015
112101161002	65	2015
112101162001	46	2015
112101163001	49	2015
112101163002	48	2015
112102001001	38	2011
112102001001	42	2015
112102001002	40	2011
112102001002	44	2015
112102001003	10	2011
112102001003	14	2015
112102001004	64	2011
112102002001	58	2011
112102002001	62	2015
112102002002	54	2011
112102003001	48	2011
112102003001	52	2015
112102003002	45	2011
112102003002	49	2015
112102003003	21	2011
112102004001	44	2011
112102004001	48	2015
112102004002	43	2011
112102004002	47	2015
112102004003	23	2015
112102005001	47	2011
112102005002	46	2011
112102005003	22	2011
112102006001	51	2011
112102006001	55	2015
112102006002	40	2011
112102006002	44	2015
112102007001	62	2011
112102007001	66	2015
112102007002	62	2011
112102007002	67	2015
112102007003	2	2011
112102008001	36	2011
112102008001	40	2015
112102008002	30	2011
112102008002	34	2015
112102008003	8	2011
112102008003	12	2015
112102009001	55	2011
112102009001	60	2015
112102009002	54	2011
112102009002	58	2015
112102009003	24	2011
112102010001	54	2011
112102010001	58	2015
112102010002	51	2011
112102010002	56	2015
112102010003	28	2011
112102011001	33	2011
112102011002	33	2011
112102011003	5	2011
112102012001	48	2011
112102012001	52	2015
112102012002	48	2011
112102012002	52	2015
112102012003	21	2011
112102013001	30	2011
112102013001	34	2015
112102013002	32	2011
112102013002	36	2015
112102013003	3	2011
112102013003	7	2015
112102013004	59	2011
112102013004	63	2015
112102013005	56	2011
112102013005	60	2015
112102014001	55	2011
112102014001	60	2015
112102014002	55	2011
112102014002	59	2015
112102014003	30	2011
112102014003	34	2015
112102014004	28	2011
112102014004	32	2015
112102014005	1	2011
112102014005	5	2015
112102014161	0	2015
112102015001	61	2011
112102015001	65	2015
112102015002	60	2011
112102015002	64	2015
112102016001	49	2011
112102016001	53	2015
112102016002	47	2011
112102016002	51	2015
112102016003	20	2011
112102016003	24	2015
112102017001	52	2011
112102017002	52	2011
112102017003	28	2011
112102018001	35	2011
112102018002	30	2011
112102018003	6	2011
112102019001	44	2011
112102019002	41	2011
112102019003	17	2011
112102020001	64	2011
112102020001	68	2015
112102020002	56	2011
112102020002	60	2015
112102020003	3	2011
112102161001	45	2015
112102161002	44	2015
112102161003	7	2015
112102162001	61	2015
112102162002	60	2015
112102163001	33	2015
112102163002	32	2015
112102163003	59	2015
112102163004	5	2015
112102164001	60	2015
112102164002	56	2015
112102165001	50	2015
112102165002	44	2015
112102165003	26	2015
112102165004	17	2015
112103001001	43	2011
112103001001	47	2015
112103001002	43	2011
112103001002	47	2015
112103001004	17	2011
112103001004	21	2015
112103002001	56	2011
112103002001	60	2015
112103002002	54	2011
112103002002	58	2015
112103002003	2	2011
112103002004	2	2011
112103003001	41	2011
112103003001	45	2015
112103003002	41	2011
112103003002	45	2015
112103003003	20	2011
112103003003	24	2015
112103004001	40	2011
112103004001	44	2015
112103004002	38	2011
112103004002	43	2015
112103004003	14	2011
112103005001	49	2011
112103005001	53	2015
112103005002	52	2011
112103005002	56	2015
112103005003	25	2011
112103005003	29	2015
112103005161	26	2015
112103005162	2	2015
112103006001	45	2011
112103006002	47	2011
112103007001	38	2011
112103007001	43	2015
112103007002	37	2011
112103007002	41	2015
112103007003	15	2011
112103007161	89	2015
112103008001	38	2011
112103008001	42	2015
112103008002	39	2011
112103008002	43	2015
112103008003	13	2011
112103008004	6	2011
112103008004	10	2015
112103009001	33	2011
112103009002	33	2011
112103009003	5	2011
112103010001	40	2011
112103010001	44	2015
112103010002	40	2011
112103010002	44	2015
112103011001	56	2011
112103011001	60	2015
112103011002	51	2011
112103011002	55	2015
112103012001	55	2011
112103012001	59	2015
112103012002	53	2011
112103012002	57	2015
112103013001	51	2011
112103013002	49	2011
112103014001	48	2011
112103014002	51	2011
112103014003	25	2011
112103014004	27	2011
112103014005	3	2011
112103015001	42	2011
112103015001	46	2015
112103015002	46	2011
112103015002	50	2015
112103015003	21	2011
112103016001	41	2011
112103016001	45	2015
112103016002	44	2011
112103016002	48	2015
112103016003	20	2011
112103016004	16	2011
112103017001	31	2011
112103017002	29	2011
112103017003	9	2011
112103018001	38	2011
112103018002	34	2011
112103018003	5	2011
112103019001	32	2011
112103019002	30	2011
112103019003	7	2011
112103020001	42	2011
112103020001	46	2015
112103020002	44	2011
112103020002	48	2015
112103161001	40	2015
112103161002	38	2015
112103161003	13	2015
112103162001	45	2015
112103162002	49	2015
112103162003	25	2015
112103162004	24	2015
112103162005	2	2015
112103163001	43	2015
112103163002	40	2015
112103163003	9	2015
112103164001	43	2015
112103164002	43	2015
112103165001	44	2015
112103165002	43	2015
112103165003	21	2015
112103166001	43	2015
112103166002	41	2015
112103166003	12	2015
112103167001	36	2015
112103167002	35	2015
112103167003	16	2015
112104001001	41	2011
112104001001	45	2015
112104001002	13	2011
112104001002	17	2015
112104001003	40	2011
112104001003	44	2015
112104002001	65	2011
112104002001	69	2015
112104002002	61	2011
112104002002	65	2015
112104002003	31	2011
112104002003	35	2015
112104002004	29	2011
112104002004	33	2015
112104002005	2	2011
112104002005	6	2015
112104003001	57	2011
112104003001	61	2015
112104003002	30	2011
112104003002	34	2015
112104003003	27	2011
112104003003	31	2015
112104003004	4	2011
112104003004	8	2015
112104004001	55	2011
112104004001	59	2015
112104004002	27	2011
112104004002	31	2015
112104004003	26	2011
112104004003	30	2015
112104004004	0	2011
112104004004	4	2015
112104004005	52	2011
112104004005	56	2015
112104005001	49	2011
112104005001	53	2015
112104005002	49	2011
112104005002	53	2015
112104005003	82	2011
112104005004	24	2011
112104006001	48	2011
112104006001	52	2015
112104006002	58	2011
112104006002	62	2015
112104006003	13	2011
112104006003	17	2015
[truncated: 141,565 more rows]

## Sheet: height&weight
ID	height	weight	wave
111101001001	166	72	2011
111101001002	157	53	2011
111101002001	168	83.5	2011
111101003001	169	63	2011
111101003002	160	50	2011
111101004001	173	85	2011
111101004002	167	50	2011
111101005001	164	80	2011
111101005002	175	65	2011
111101006001	162	60	2011
111101006002	168	65	2011
111101007001	173	90	2011
111101007002	157	70	2011
111101008001	170	70	2011
111101008002	153	55	2011
111101009001	158	62	2011
111101010001	152	57	2011
111101010002	165	55	2011
111101011001	179	75	2011
111101011002	164	55	2011
111101011003	160	55	2011
111101012001	166	68	2011
111101012002	158	57	2011
111101012003	168	58	2011
111101013001	172	70	2011
111101013002	160	65	2011
111101013003	178	75	2011
111101014001	159	60	2011
111101014002	178	65	2011
111101014003	126	21	2011
111101015001	169	75	2011
111101015002	160	55	2011
111101015003	120	25	2011
111101016001	167	58	2011
111101016002	176	70	2011
111101016003	166	65	2011
111101017001	168	65	2011
111101017002	179	55	2011
111101018001	165	60	2011
111101018002	180	70	2011
111101018003	165	45	2011
111101019001	173	87	2011
111101019002	160	53	2011
111101019003	140	30	2011
111101020001	160	53	2011
111101020002	176	69	2011
111101020003	101	16	2011
111102001001	164	64	2011
111102001002	178	83	2011
111102002001	155	59	2011
111102002002	168	67	2011
111102003001	172	54	2011
111102003002	160	50	2011
111102004001	170	65	2011
111102004002	165	68	2011
111102004003	120	19	2011
111102005001	163	58	2011
111102005002	168	63	2011
111102005003	168	58	2011
111102006001	161	65	2011
111102006002	178	76	2011
111102006003	161	60	2011
111102007001	160	51	2011
111102007002	178	83	2011
111102007003	157	48	2011
111102008001	155	60	2011
111102008002	170	70	2011
111102008003	172	60	2011
111102009001	160	56	2011
111102009002	172	80	2011
111102009003	180	66	2011
111102010001	162	90	2011
111102010002	162	70	2011
111102010003	152	40	2011
111102011001	176	72.5	2011
111102011002	168	75	2011
111102012001	160	70	2011
111102012002	170	80	2011
111102012003	120	50	2011
111102013001	152	52	2011
111102013002	173	61	2011
111102013003	156	60	2011
111102014001	171	76	2011
111102014002	150	52	2011
111102014003	126	28.5	2011
111102015001	160	70	2011
111102015002	173	80	2011
111102015003	176	95	2011
111102015004	172	52	2011
111102016001	152	44	2011
111102016002	171	79	2011
111102017001	160	75	2011
111102017002	174	75	2011
111102018001	157	64	2011
111102018002	173	60	2011
111102018003	150	36	2011
111102019001	157	76	2011
111102019002	177	75	2011
111102020001	180	85	2011
111102020002	163	74	2011
111102020003	130	26	2011
111103001001	169	71	2011
111103001002	159	74	2011
111103001003	176	80	2011
111103002001	164	74	2011
111103002002	166	50	2011
111103003001	175	72	2011
111103003002	155	50	2011
111103004001	165	58	2011
111103004002	162	55	2011
111103004003	170	52	2011
111103005001	178	90	2011
111103005002	162	58	2011
111103005003	182	65	2011
111103006001	180	85	2011
111103006002	155	84	2011
111103006003	164	51	2011
111103007001	173	69	2011
111103007002	161	51	2011
111103007003	175	64	2011
111103008001	168	75	2011
111103008002	157	49	2011
111103008003	180	64	2011
111103009001	176	74	2011
111103009002	169	75	2011
111103010001	178	80	2011
111103010002	161	58	2011
111103011001	172	60	2011
111103011002	161	64	2011
111103011003	142	26	2011
111103012001	174	76	2011
111103012002	152	60	2011
111103012003	152	46	2011
111103013001	162	60	2011
111103013002	161	54	2011
111103013003	170	61	2011
111103014001	169	75	2011
111103014002	157	63	2011
111103014003	182	80	2011
111103014004	124	24	2011
111103014005	170	61	2011
111103015001	176	72	2011
111103015002	164	58	2011
111103015003	146	50	2011
111103016001	165	67	2011
111103016002	180	85	2011
111103016003	114	23	2011
111103017001	182	76	2011
111103017002	164	55	2011
111103017003	136	34	2011
111103018001	164	64	2011
111103018002	163	90	2011
111103019001	176	90	2011
111103019002	168	70	2011
111103019003	161	50	2011
111103020001	181	66	2011
111103020002	160	65	2011
111103020003	100	15	2011
111104001001	160	77	2011
111104001002	173	78	2011
111104001003	171.5	97.2	2011
111104001004	157.5	51.3	2011
111104002001	170	80	2011
111104002002	162.5	75	2011
111104003001	176	96	2011
111104003002	164	58	2011
111104003003	120	23	2011
111104004001	160	60	2011
111104004002	174	50	2011
111104005001	159	56.2	2011
111104005002	178	88	2011
111104005003	182	80	2011
111104005004	167	66	2011
111104005005	160	64	2011
111104006001	157.2	64	2011
111104006002	173	112	2011
111104006003	180	75	2011
111104007001	158	73	2011
111104007002	164	58	2011
111104008001	172	66	2011
111104008002	160	65	2011
111104009001	165	57	2011
111104009002	180.2	75.5	2011
111104009003	161	52.5	2011
111104010001	170	60	2011
111104010002	165	66	2011
111104011001	153	50	2011
111104011002	175	68	2011
111104011003	66	8.5	2011
111104012001	165	65	2011
111104012002	153	40	2011
111104013001	176	88	2011
111104013002	168	60	2011
111104013003	110	19	2011
111104014001	178	85	2011
111104014002	163	76	2011
111104014003	110	17	2011
111104015001	175	85	2011
111104015002	160	58	2011
111104015003	130	38	2011
111104016001	162	62	2011
111104016002	180	90	2011
111104017001	170	74	2011
111104017002	160	60	2011
111104017003	123	25	2011
111104018001	178	72	2011
111104018002	168	62	2011
111104019001	170	55	2011
111104019002	174	61	2011
111104020001	172	70	2011
111104020002	162	57	2011
111104020003	172	56	2011
111201001001	168	80	2011
111201001002	170	80	2011
111201002001	162	58.8	2011
111201002002	187	5	2011
111201002003	176	75	2011
111201003001	173	65	2011
111201003002	164	60	2011
111201003003	170	70	2011
111201004001	167.2	82	2011
111201004002			2011
111201004003	123	29	2011
111201005001	155	50	2011
111201005002	117.7	29.7	2011
111201006001	175	75	2011
111201006002	160	52	2011
111201007001	155	52	2011
111201007002	180	90	2011
111201007003	118	20	2011
111201008001	174	80	2011
111201008002	160	60	2011
111201009001	172	69	2011
111201009002	162	62	2011
111201010001	170.5	130	2011
111201010002	157.8	55	2011
111201010003	172	116	2011
111201011001	161	55.1	2011
111201011002	165.2	72	2011
111201011003	156.2	56	2011
111201012001	159	63	2011
111201012002	176	82	2011
111201013001	176	70	2011
111201013002	162	62	2011
111201013003	166	58	2011
111201014001	155		2011
111201014002	182	65	2011
111201014003	162	65	2011
111201014004	145	35	2011
111201015001	158	58	2011
111201015002	174	80	2011
111201015003	132	30	2011
111201016001	178	80	2011
111201016002	100	70	2011
111201016003	162	42	2011
111201017001	180	75	2011
111201017002	160	60	2011
111201017003	120	25	2011
111201018001	150	60	2011
111201018002	168	75	2011
111201019001	175	80	2011
111201019002	158	60	2011
111201019003	160	52	2011
111201020001	162	60	2011
111201020002	150	65	2011
111201020003	152	45	2011
111202001001	154	55	2011
111202001002	178	90	2011
111202002001	176	70	2011
111202002002	155	75	2011
111202003001	152	58	2011
111202004001	176	65	2011
111202004002	158	50	2011
111202005001	159	76	2011
111202006001	160	68	2011
111202007001	154.5	55	2011
111202007002	170	56	2011
111202008001	162	50	2011
111202008002	178	69	2011
111202009001	180	80	2011
111202009002	157	50	2011
111202010001	156	58	2011
111202011001	181	73	2011
111202011002	161	75	2011
111202011003	120	23	2011
111202012001	175	80	2011
111202012002	165	80	2011
111202012003	80	11	2011
111202013001	158	60	2011
111202013002	178	80	2011
111202013003	142	40	2011
111202014001	169	80	2011
111202014002	173	75	2011
111202014003	93	15	2011
111202015001	168	64	2011
111202015002	162	66	2011
111202015003	163	49	2011
111202016001	155	64	2011
111202016002	175	70	2011
111202016003	165	65	2011
111202017001	178	65	2011
111202017002	158	50	2011
111202017003	153	40	2011
111202018001	175	95	2011
111202018002	158	60	2011
111202018003	145	40	2011
111202019001	174	76	2011
111202019002	162	60	2011
111202019003	70	11	2011
111202020001	182	83	2011
111202020002	159	50	2011
111202020003	131	25	2011
111203001001	164	60	2011
111203001002	179	78	2011
111203002001	172	70	2011
111203002002	160	60	2011
111203002003	165	62	2011
111203003001	175	70	2011
111203003002	165	76	2011
111203003003			2011
111203004001	185	105	2011
111203004002	162	55	2011
111203004003	170	62	2011
111203005001	170	55	2011
111203005002	160	70	2011
111203006001	174	70	2011
111203006002	167	85	2011
111203006003	172	60	2011
111203007001	173	92	2011
111203007002	164	70	2011
111203007003	166	75.1	2011
111203008001	157.2	56	2011
111203008002	178	80	2011
111203009001	114	60	2011
111203009002	170	65	2011
111203009003			2011
111203010001	160	60	2011
111203010002	172	68	2011
111203010003	160	56	2011
111203011001	173	79	2011
111203011002	160	60	2011
111203011003	72	9	2011
111203012001	175	85	2011
111203012002	167	64	2011
111203013001	165.2	71.5	2011
111203013002	174.2	65.2	2011
111203014001	176.1	82.3	2011
111203014002	155.2	65	2011
111203014003	118	23.2	2011
111203015001	160	65	2011
111203015002	175	75	2011
111203015003	130.1	25.2	2011
111203016001	160.3	55.7	2011
111203016002	163	44.9	2011
111203016003	178	80	2011
111203017001	170	69	2011
111203017002	160	49	2011
111203018001	160	65	2011
111203018002	90	13	2011
111203019001	174	70	2011
111203019002	165	70	2011
111203019003	156	55	2011
111203020001	168	85	2011
111203020002	108	22.5	2011
111204001001	157	74	2011
111204002001	160	55	2011
111204002002	170	49	2011
111204003001	165	75	2011
111204003002	170	70	2011
111204004001	154	60	2011
111204004002	170	65	2011
111204005001	166	75	2011
111204005002	174	68	2011
111204006001	170	80	2011
111204006002	162	70	2011
111204007001	170	62.5	2011
111204007002	160	70	2011
111204008001	168	50	2011
111204009001	168	76	2011
111204009002	160	66	2011
111204010001	169	75	2011
111204010002	156	66	2011
111204011001	160	62	2011
111204011002	180	82	2011
111204011003	91	12.5	2011
111204012001	174	64	2011
111204012002	160	45	2011
111204012003	89	12.5	2011
111204013001	165	40	2011
111204013002	170	74	2011
111204013003	128	22.5	2011
111204014001	160.5	52	2011
111204014002	180	90	2011
111204014003	85	12	2011
111204015001	163	61	2011
111204015002	168	69	2011
111204015003	90	13	2011
111204016001	180	85	2011
111204016002	162	56	2011
111204016003	78	10	2011
111204017001	164	70	2011
111204017002	176	75	2011
111204017003	180	70	2011
111204018001	165	60	2011
111204018002	170	65	2011
111204018003	74	11	2011
111204019001	156	55	2011
111204019002	173	70	2011
111204019003	175	55	2011
111204020001	170	75	2011
111204020002	160	52	2011
111204020003	138	28	2011
111301001001	152.2	62.6	2011
111301001002	167.7	77.3	2011
111301002001	153.5	64.4	2011
111301002002	151.4	43.3	2011
111301003001	153.5	60.3	2011
111301003002	171.5	73.3	2011
111301004001	151.5	67.9	2011
111301004002	164.1	72.9	2011
111301005001	155.3	60.2	2011
111301005002	157.4	70.3	2011
111301006001	167.7	76.9	2011
111301006002	158.9	81.2	2011
111301007001	178.1	70.3	2011
111301007002	160.1	63.7	2011
111301008001	174.3	75.5	2011
111301008002	164.5	69.9	2011
111301009001	169.2	62.4	2011
111301009002	185.5	87.3	2011
111301010001	158.5	63.4	2011
111301010002	172.5	88.1	2011
111301011001	161.8	80.2	2011
111301011002	148.2	42.1	2011
111301011003	92	17.7	2011
111301012001	184.1	75.1	2011
111301012002	164.6	55.4	2011
111301012003	130.5	30.2	2011
111301013001	175.2	63	2011
111301013002	157.5	66.3	2011
111301013003	153.2	50.1	2011
111301014001	155.5	69.2	2011
111301014002	166.5	77.2	2011
111301014003	175.2	61.3	2011
111301015001	153.2	60.2	2011
111301015002	170.1	80.2	2011
111301015003	153.2	40.4	2011
111301016001	158.2	78.1	2011
111301016002	178.2	80.2	2011
111301016003	178.4	100.4	2011
111301017001	153.1	61.2	2011
111301017002	166.1	49.1	2011
111301017003	150.1	35.1	2011
111301018001	166.5	75.9	2011
111301018002	169.1	53.2	2011
111301018003	172.2	60.1	2011
111301019001	165.1	61.1	2011
111301019002	168.2	72.8	2011
111301019003	167.2	48.6	2011
111301020001	160.2	67.5	2011
111301020002	155.4	48.2	2011
111301020003	138.5	48.2	2011
111302001001	158	50.6	2011
111302002001	175	73	2011
111302002002	167	68	2011
111302003001	157	63	2011
111302003002	171	68	2011
111302004001	160	59	2011
111302004002	160	59	2011
111302005001	161.2	61	2011
111302005002	157	56.5	2011
111302005003	167.5	63.8	2011
111302006001	174.5	74.5	2011
111302006002	155.2	55	2011
111302007001	161.1	54	2011
111302007002	176.3	78	2011
111302008001	173	72	2011
111302008002	165	62	2011
111302008003	108	18	2011
111302009001	162	65	2011
111302009002	110	21	2011
111302010001	171	55	2011
111302010002	171	55	2011
111302011001	173.2	66.2	2011
111302011002	163	57	2011
111302011003	83	11	2011
111302012001	176	70	2011
111302012002	160	54	2011
111302012003	170	80	2011
111302012004	155	65	2011
111302012005	75	10	2011
111302013001	159	61	2011
111302013002	176	75	2011
111302013003	161	52	2011
111302013004	167	50	2011
111302014001	155	65	2011
111302014002	172.5	75	2011
111302015001	170	70	2011
111302015002	155	60	2011
111302016001	172.3	67	2011
111302016002	158	53	2011
111302016003	158	46	2011
111302017001	171.5	66	2011
111302018001	162.5	51.5	2011
111302018002	176.2	72.2	2011
111302018003	96.5	15.2	2011
111302018004	158.2	68.2	2011
111302019001	174	68	2011
111302019002	162	57	2011
111302020001	172	92	2011
111302020002	157	48	2011
111302020003	80	20	2011
111303001001	163	70	2011
111303001002	164	54	2011
111303001003	100	17	2011
111303002001	173	65	2011
111303002002	160	70	2011
111303003001	165	65	2011
111303003002	170	70	2011
111303003003	153	55	2011
111303003004	111	13	2011
111303004001	161	76	2011
111303004002	160	65	2011
111303004003	122	20	2011
111303005001	158	65	2011
111303005002	172	68	2011
111303006001	160	60	2011
111303006002	160	60	2011
111303006003	160	55	2011
111303006004	110	18	2011
111303006005	174	165	2011
111303007001	170	80	2011
111303007002	160	56	2011
111303008001	176	72	2011
111303008002	159	67	2011
111303008003	176	80	2011
111303008004	160	73	2011
111303008005	108	20	2011
111303009001	156	56	2011
111303010001	163	65	2011
111303010002	155	60	2011
111303011001	180	85	2011
111303011002	159	70	2011
111303011003	150	34	2011
111303012001	160	60	2011
111303012002	152	43	2011
111303013001	177	84	2011
111303013002	158	55	2011
111303014001	175	75	2011
111303014002	165	65	2011
111303014003	160	55	2011
111303015001	168	80	2011
111303015002	149	63	2011
111303016001	162	70	2011
111303016002	165.2	65.2	2011
111303016003	163.2	65.1	2011
111303017001	170.2	70.3	2011
111303017002	154.3	69.1	2011
111303017003	182.4	68.1	2011
111303017004	162.2	74	2011
111303017005	121.2	22	2011
111303018001	169	74	2011
111303018002	158.2	58	2011
111303018003	175.3	75	2011
111303018004	169	70	2011
111303018005	106.2	17.5	2011
111303019001	160	70	2011
111303019002	160	80.2	2011
111303020001	179	78	2011
111303020002	163	50	2011
111304001001	170	60	2011
111304001002	167	61.2	2011
111304001003	155	43.6	2011
111304002001	167	76	2011
111304002002	160	52	2011
111304003001	168	72.4	2011
111304003002	155	62	2011
111304003003	160	53.5	2011
111304004001	175	75	2011
111304004002	165	74	2011
111304004003	188.5	114.5	2011
111304005001	176	80	2011
111304005002	170	65	2011
111304005003	140	32	2011
111304006001	152	45	2011
111304006002	168	65	2011
111304007001	171	70	2011
111304007002	158	58	2011
111304008001	173	70	2011
111304008002	149	59	2011
111304009001	174	65	2011
111304009002	159	54	2011
111304009003	152	60	2011
111304010001	158	50	2011
111304010002	170	73	2011
111304011001	169	84	2011
111304011002	155	53.4	2011
111304011003	130	33	2011
111304012001	172	66	2011
111304012002	173	75	2011
111304012003	81	21	2011
111304013001	176	73	2011
111304013002	163	65	2011
111304014001	150	60	2011
111304014002	168	69	2011
111304015001	170	70	2011
111304015002	165	62	2011
111304015003	141	36	2011
111304016001	170	65	2011
111304016002	164	57	2011
111304016003	110	22.5	2011
111304017001	166	71	2011
111304017002	160	65	2011
111304018001	164	58	2011
111304018002	145	50	2011
111304019001	180	70	2011
111304019002	163	95	2011
111304019003	150	40	2011
111304020001	163	95	2011
111304020002	188	105	2011
111304020003	155	42	2011
111401001001	170	65	2011
111401001002	160	56	2011
111401001003	80	15	2011
111401002001	178	62	2011
111401002002	163	59	2011
111401002003	80	23	2011
111401003001	173	85	2011
111401003002	158	65	2011
111401004001	172	70	2011
111401004002	157.5	51	2011
111401005001	170	90	2011
111401005002	159	65	2011
111401006001	181	59.5	2011
111401006002	166	54	2011
111401006003	72.5	10.9	2011
111401007001	190	80	2011
111401007002	175	50.5	2011
111401007003	87	11.8	2011
111401008001	182	88	2011
111401008002	158	59	2011
111401008003	68	7.2	2011
111401009001	175	70	2011
111401009002	160	60	2011
111401009003	52	4.6	2011
111401010001	173	65	2011
111401010002	160	55	2011
111401010003	52	5	2011
111401011001	173	75	2011
111401011002	160	60	2011
111401012001	160	60	2011
111401013001	174	82	2011
111401013002	150	60	2011
111401014001	170	65	2011
111401014002	165	53	2011
111401014003	75	9.5	2011
111401015001	170	90	2011
111401015002	160	60	2011
111401015003	85	15	2011
111401016001	160	65	2011
111401016002	155	60	2011
111401017001	160	85	2011
111401017002	173	68	2011
111401017003	81	11.5	2011
111401018001	168	75	2011
111401018002	165	75	2011
111401018003	67.5	7.9	2011
111401019001	178	69	2011
111401019002	160	46	2011
111401020001	184	92	2011
111401020002	170	70	2011
111402001001	175	75	2011
111402001002	160	65	2011
111402002001	178	80	2011
111402002002	158	60	2011
111402002003	157	48	2011
111402003001	172	70	2011
111402003002	177	75	2011
111402003003	100	20	2011
111402004001	175	70	2011
111402004002	163	59	2011
111402004003	125	24	2011
111402005001	163	80	2011
111402005002	178	100	2011
111402005003	174	25	2011
111402006001	166	71	2011
111402006002	182	65	2011
111402007001	170	75	2011
111402007002	168	109	2011
111402007003	176	90	2011
111402008001	170	69	2011
111402008002	162	51	2011
111402009001	160	55	2011
111402009002	183	70	2011
111402009003	78	10	2011
111402010001	158	65	2011
111402010002	172	70	2011
111402011001	161	62.5	2011
111402011002	158	60	2011
111402011003	136	30	2011
111402012001	170	70	2011
111402012002	159	65	2011
111402012003	176	60	2011
111402013001	175	70	2011
111402013002	162	50	2011
111402013003	100	20	2011
111402014001	158	54	2011
111402014002	174	75	2011
111402014003	157	45	2011
111402015001	160	65	2011
111402015002	170	80	2011
111402015003	168	52	2011
111402016001	158	56	2011
111402016002	172	80	2011
111402016003	168	55	2011
111402017001	170	75	2011
111402017002	160	58	2011
111402017003	165	70	2011
111402018001	176	80	2011
111402018002	162	60	2011
111402018003	79	9.5	2011
111402019001	158	60	2011
111402019002	171	70	2011
111402019003	150	47	2011
111402020001	155	65	2011
111402020002	170	63	2011
111402020003	178	65	2011
111403001001	160	56	2011
111403001002	174	68	2011
111403001003	155	47	2011
111403002001	183	75	2011
111403002002	163	65	2011
111403002003	183	70	2011
111403003001	175	101	2011
111403003002	169	70	2011
111403003003	75	10	2011
111403004001	175	80	2011
111403004002	165	60	2011
111403004003	163	55	2011
111403005001	166	70.2	2011
111403005002	163.3	68.5	2011
111403005003	175	75	2011
111403006001	176	70	2011
111403006002	163	55	2011
111403007001	173	75	2011
111403007002	162	61	2011
111403007003	162	56	2011
111403008001	163	57	2011
111403008002	176	70	2011
111403008003	105	42	2011
111403009001	177	76	2011
111403009002	150	56	2011
111403009003	175	72	2011
111403010001	162	66	2011
111403010002	175	70	2011
111403010003	150.5	40	2011
111403011001	156	62	2011
111403011002	170	65	2011
111403011003	175	80	2011
111403012001	174	96	2011
111403012002	150	60	2011
111403012003	160	70	2011
111403013001	162	62	2011
111403013002	173	81	2011
111403013003	81	26	2011
111403014001	172	72	2011
111403014002	163	62	2011
111403015001	168	69	2011
111403015002	153	60	2011
111403016001	174	72	2011
111403016002	164	62	2011
111403017001	175	77	2011
111403017002	163	62	2011
111403017003	162	52	2011
111403018001	165	64	2011
111403018002	172	70	2011
111403019001	175	80	2011
111403019002	163	60	2011
111403019003	113.3	22.7	2011
111403020001	176	75	2011
111403020002	162	56	2011
111403020003	100	25	2011
111404001001	178	121.8	2011
111404001002	161.4	62.3	2011
111404001003	145	46.3	2011
111404002001	180	88	2011
111404002002	155	54	2011
111404002003	129	35	2011
111404003001	173	65.2	2011
111404003002	162	62.9	2011
111404003003	95.1	14.6	2011
111404004001	193.6	108.5	2011
111404004002	164	67.1	2011
111404004003	110	18.1	2011
111404005001	170	80	2011
111404005002	160	58	2011
111404005003	100.3	17	2011
111404006001	177	61.7	2011
111404006002	165	60.2	2011
111404006003	163.3	45.2	2011
111404007001	172	71.2	2011
111404007002	168	65	2011
111404007003	150.3	47.2	2011
111404008001	168.3	72.1	2011
111404008002	162	64.3	2011
111404008003	144.1	32.2	2011
111404009001	175	54	2011
111404009002	155	53	2011
111404009003	138	35	2011
111404010001	172	72	2011
111404010002	156	47.6	2011
111404010003	125.7	25.2	2011
111404011001	170	80	2011
111404011002	160	60	2011
111404012001	170	75	2011
111404012002	163	55	2011
111404013001	171	75	2011
111404013002	168	60	2011
111404013003	152	65	2011
111404014001	160.7	62.5	2011
111404014002	153.5	61.8	2011
111404015001	165.7	64	2011
111404015002	161	64	2011
111404015003	165	47.5	2011
111404016001	171	90	2011
111404016002	162	75	2011
111404016003	165	57	2011
111404016004	155	68.5	2011
111404017001	181	100	2011
111404017002	160	50	2011
111404017003	168	62.5	2011
111404018001	170.5	81.5	2011
111404018002	161.8	62.2	2011
111404019001	160	60	2011
111404019002	160	52	2011
111404019003	161	62	2011
111404020001	170	67	2011
111404020002	160	58	2011
112101001001	157	66.1	2011
112101001002	178	75.2	2011
112101002001	172	67.6	2011
112101002002	174.1	80.2	2011
112101002003	150	46.7	2011
112101003001	181.6	80.5	2011
112101003002	162	83.8	2011
112101003003	162.7	72.2	2011
112101004001	171	89.4	2011
112101004002	160	56.5	2011
112101005001	160.1	68.1	2011
112101005002	161	43.9	2011
112101005004	154	51.2	2011
112101005005	114	19	2011
112101006001	170	65.5	2011
112101006002	162.5	61.1	2011
112101006003	176.2	101	2011
112101006004	167	66.6	2011
112101006005	123	20	2011
112101007001	167	72.2	2011
112101007002	155.2	58	2011
112101007003	105	16.5	2011
112101008001	141.1	48.6	2011
112101008002	179.2	81.9	2011
112101008003	147.6	31.4	2011
112101009001	160	54.3	2011
112101009002	175	89	2011
112101009003	61	6.5	2011
112101009004	169	59	2011
112101009005	153.5	75.8	2011
112101010001	177	66	2011
112101010002	106	15.5	2011
112101011001	176.2	69.3	2011
112101011002	158	61.3	2011
112101011003	97	17.5	2011
112101011004	177	93.7	2011
112101011005	162.2	84.2	2011
112101012001	162.1	78.1	2011
112101012002	166.2	72.3	2011
112101013001	149	56.3	2011
112101013002	172.5	81	2011
112101014001	159	57	2011
112101014002	166	48.2	2011
112101015001	162.1	66.2	2011
112101015002	163.6	60.5	2011
112101015003	128.3	23	2011
112101016001	161	75	2011
112101016002	150	66.8	2011
112101017001	156	50.9	2011
112101017002	170	86	2011
112101017003	168	52.8	2011
112101018001	161.9	70.2	2011
112101018002	169	71.5	2011
112101019001	152	55.9	2011
112101019002	174.4	71.8	2011
112101020001	153.9	47.3	2011
112101020002	172.8	75.3	2011
112101020003	115	20	2011
112102001001	156.6	76.1	2011
112102001002	165	72	2011
112102001003	143.9	41.3	2011
112102001004	148	58.3	2011
112102002001	165.8	54.8	2011
112102002002	167	59.4	2011
112102003001	169.6	70.6	2011
112102003002	168.4	73.8	2011
112102003003	175	88.5	2011
112102004001	168.9	62.3	2011
112102004002	154.5	61.7	2011
112102005001	171.3	79.1	2011
112102005002	162.5	80.2	2011
112102005003	161.5	55.1	2011
112102006001	162	70.6	2011
112102006002	162	61.2	2011
112102007001	148.8	51.7	2011
112102007002	171	97.8	2011
112102007003	93	14.1	2011
112102008001	170.1	75.1	2011
112102008002	157.6	60.9	2011
112102008003	139.8	32.2	2011
112102009001	156.2	70	2011
112102009002	160	67.3	2011
112102009003	160.1	159	2011
112102010001	168.7	86.3	2011
112102010002	158.5	64.1	2011
112102010003	169	70.3	2011
112102011001	175	80.2	2011
112102011002	161	49.2	2011
112102011003	125.8	27.6	2011
112102012001	170.2	65	2011
112102012002	166.8	77.8	2011
112102012003	165.5	51.9	2011
112102013001	175	109.2	2011
112102013002	156.3	52.3	2011
112102013003	101	15.5	2011
112102013004	175	78	2011
112102013005	155.7	56.9	2011
112102014001	165	76.1	2011
112102014002	157	80.9	2011
112102014003	180	95	2011
112102014004	166.8	64.4	2011
112102014005	86	12.5	2011
112102015001	159	67	2011
112102015002	170	84.3	2011
112102016001	167.1	69.9	2011
112102016002	158.5	65.4	2011
112102016003	158.5	49.7	2011
112102017001	166.5	94.3	2011
112102017002	153.9	70.1	2011
112102017003	164.2	85.1	2011
112102018001	168	79.3	2011
112102018002	166	64.4	2011
112102018003	123	24.5	2011
112102019001	181	82.3	2011
112102019002	152	58.4	2011
112102019003	181.3	74.1	2011
112102020001	159	62.8	2011
112102020002	155.6	69.1	2011
112102020003	113	25	2011
112103001001	170	88.1	2011
112103001002	157	54.3	2011
112103001004	157.2	51.9	2011
112103002001	168	60	2011
112103002002	158.3	65.3	2011
112103002003	92	12.2	2011
112103002004	94	13	2011
112103003001	171.4	87.3	2011
112103003002	156	48	2011
112103003003	178	55	2011
112103004001	173	74.6	2011
112103004002	158	55	2011
112103004003	162	50	2011
112103005001	168.2	69	2011
112103005002	152.1	66.3	2011
112103005003	170	62	2011
112103006001	165	76.9	2011
112103006002	163	61	2011
112103007001	170	84.7	2011
112103007002	160	68	2011
112103008001	170	65	2011
112103008002	165	67.2	2011
112103008003	165	50	2011
112103008004	121	21	2011
112103009001	178	80	2011
112103009002	157	54.2	2011
112103009003	112	18	2011
112103010001	169	72.7	2011
112103010002	162.9	65.7	2011
112103011001	165.5	66.2	2011
112103011002	161.1	74.9	2011
112103012001	171	77.5	2011
112103012002	154	60	2011
112103013001	175	86.3	2011
112103013002	160.2	76.4	2011
112103014001	171.1	78.9	2011
112103014002	154	69.3	2011
112103014003	174	90	2011
112103014004	161	49	2011
112103014005	100	14	2011
112103015001	174	90.6	2011
112103015002	157	67	2011
112103015003	161.1	60	2011
112103016001	172	81.4	2011
112103016002	160	65	2011
112103016003	158	46	2011
112103017001	177.9	64.5	2011
112103017002	175.8	83.9	2011
112103017003	140	38.8	2011
112103018001	174.1	89.8	2011
112103018002	160.6	57.5	2011
112103018003	115	20	2011
112103019001	170	58	2011
112103019002	151.1	60.7	2011
112103019003	118	28	2011
112103020001	167	80.7	2011
112103020002	158	87.4	2011
112104001001	158	56.2	2011
112104001002	160.3	48.6	2011
112104001003	172.8	63.6	2011
112104002001	175.1	95	2011
112104002002	154.9	71.4	2011
112104002003	178	87.8	2011
112104002004	159	69.2	2011
112104002005	99	14.7	2011
112104003001	174.2	64	2011
112104003002	169.5	81.2	2011
112104003003	163.3	68	2011
112104003004	114.5	30.1	2011
112104004001	162.2	67.8	2011
112104004002	172.2	81.1	2011
112104004003	161.6	64.6	2011
112104004004	82	9.1	2011
112104004005	163.5	87.9	2011
112104005001	173	80.2	2011
112104005002	160	62.5	2011
112104005003	170.2	61.3	2011
112104005004	160	81.2	2011
112104006001	173.5	60.1	2011
112104006002	150.1	58.3	2011
112104006003	163	55	2011
112104007001	170	65	2011
112104007002	160	61	2011
112104007003	170	65	2011
112104007004	160	68	2011
112104007005	105	31	2011
112104008001	148.3	71.3	2011
112104008002	168	65	2011
112104008003	163	67	2011
112104008004	170	63	2011
112104009001	158	68	2011
112104009002	164.8	75.8	2011
112104009003	152.2	64.2	2011
112104010001	174.9	86.4	2011
112104010002	164.1	77.6	2011
112104010003	179.6	71.6	2011
112104010004	164.8	53.4	2011
112104010005	162.5	62	2011
112104011001	170.4	84.2	2011
112104011002	158.3	64	2011
112104011003	156.6	66.1	2011
112104011004	166	63.7	2011
112104012001	160.5	76.1	2011
112104012002	154.2	66.6	2011
112104012003	166.8	67.7	2011
112104012004	158.1	55	2011
112104012005	130.3	23.8	2011
112104013001	158	63.9	2011
112104013002	168	61.5	2011
112104013003	120.2	21.6	2011
112104014001	159.8	81.2	2011
112104014002	169.5	83.9	2011
112104014003	161.2	77.9	2011
112104014004	134.1	29.2	2011
112104015001	159.8	49.4	2011
112104015002	158.3	54.9	2011
112104015003	103	16.9	2011
112104016001	174.4	60.8	2011
112104016002	168	65.3	2011
112104016003	116.8	21.3	2011
112104016004	176.7	78.9	2011
112104016005	152.7	61.9	2011
112104017001	147.8	59.8	2011
112104017002	168	60	2011
112104017003	161.9	71.7	2011
112104017004	162	78.9	2011
112104018001	162.4	68.6	2011
112104018002	164.8	59.5	2011
112104018003	120.6	21.6	2011
112104019001	173.8	66.5	2011
112104019002	151.8	61.4	2011
112104019003	178	63.6	2011
112104020001	165.5	64.3	2011
112104020002	150.8	46.4	2011
112104020003	134.9	32.7	2011
112201001001	172.5	56.9	2011
112201001002	163	66.2	2011
112201001003	157.8	44.3	2011
112201002001	151.1	53.5	2011
112201002002	169.3	64.3	2011
112201002003	156.5	52.5	2011
112201003001	172.5	92.2	2011
112201003002	171.2	57.6	2011
112201004001	161.4	66.6	2011
112201004002	168.2	74.5	2011
112201004004	165	65	2011
112201004005	90	14	2011
112201005001	156.3	69.7	2011
112201005002	166.9	78.1	2011
112201005003	72	10.5	2011
112201006001	169.4	56.1	2011
112201006002	148.4	59.6	2011
112201007001	171.3	76.9	2011
112201007002	165.4	58.3	2011
112201007003	178.2	80.3	2011
112201008001	163.8	99	2011
112201008002	167.5	90.3	2011
112201009001	163.4	67.5	2011
112201009002	152.5	53	2011
112201010001	179	68	2011
112201010002	153	61	2011
112201010003	177	80	2011
112201011001	165	75	2011
112201011002	160	60	2011
112201011003	172	70	2011
112201012001	160	65	2011
112201013001	163	77	2011
112201013002	154	58	2011
112201014001	157	63	2011
112201014002	173	90	2011
112201014003	171	80	2011
112201015001	180	90	2011
112201015002	174	55	2011
112201015003	105	17	2011
112201015004	153	66	2011
112201015005	176.2	69.5	2011
112201016001	179	80	2011
112201016002	160.6	69.7	2011
112201016003	180	85	2011
112201016004	161	51	2011
112201016005	116.2	19	2011
112201017001	164.6	81.5	2011
112201017002	161.5	56.1	2011
112201017004	138.2	39.2	2011
112201018001	153.5	77.1	2011
112201018002	164.6	64.5	2011
112201018003	125	30.1	2011
112201019001	168.9	59.4	2011
112201019002	159	71.1	2011
112201019003	166.8	52	2011
112201019004	110	16	2011
112201020001	168.7	87	2011
112201020002	156.6	63.8	2011
112202001001	160.1	80.3	2011
112202001002	173	89	2011
112202001003	171.4	73.2	2011
112202001004	163.6	60	2011
112202002001	162.7	65.1	2011
112202002002	181.5	74	2011
112202003001	164	80	2011
112202003002	155.7	60.1	2011
112202004001	171.6	80.5	2011
112202004002	153.4	80.6	2011
112202005001	172.5	76.8	2011
112202006001	165.3	63	2011
112202006002	158.9	67.2	2011
112202006003	156.5	63.9	2011
112202007001	161.5	64.2	2011
112202007002	160	65	2011
112202008001	175	87	2011
112202008002	170.3	65.4	2011
112202008003	163.5	57.8	2011
112202009001	170	59	2011
112202009002	160	61	2011
112202009003	170	52	2011
112202010001	179	78	2011
112202010002	159.8	63	2011
112202011001	163.3	56.5	2011
112202011002	180	75	2011
112202011003	105	15	2011
112202012001	170	85	2011
112202012002	165	63	2011
112202013001	170.2	88.4	2011
112202013002	158.7	77.3	2011
112202013003	165.5	68.8	2011
112202014001	165	78	2011
112202014002	176	85	2011
112202014003	88	12	2011
112202015001	160	55	2011
112202015002	180	81.7	2011
112202015003	103	17.8	2011
112202016001	175	93.7	2011
112202016002	155	53	2011
112202016003	90.3	13.8	2011
112202017001	164	60	2011
112202017002	160.7	56.3	2011
112202017003	144	35.1	2011
112202018001	166	68.7	2011
112202018002	159.9	74.1	2011
112202018003	151.2	59.7	2011
112202019001	170	76	2011
112202019002	160	72	2011
112202019003	171	87.6	2011
112202019004	161.5	62	2011
112202019005	141	62	2011
112202020001	165	61	2011
112202020002	160	55.5	2011
112202020003	158	55	2011
112202020004	140	34	2011
112202020005	156	66.5	2011
112203001001	167	85	2011
112203001002	165.8	57.3	2011
112203001003	111	17.4	2011
112203002001	166.3	71	2011
112203002002	165.5	56	2011
112203002003	61	6.4	2011
112203003001	173	62.7	2011
112203003002	162.7	80.8	2011
112203003003	124	25.4	2011
112203003004	176	61.7	2011
112203003005	157	76.7	2011
112203004001	170	70	2011
112203004002	187	95	2011
112203004003	163.2	52	2011
112203004004	113.7	21.3	2011
112203005002	155	64	2011
112203005003	108	18.6	2011
112203005004	160.7	81	2011
112203005005	157.1	60.6	2011
112203006001	153.9	65.3	2011
112203006002	173.2	89.8	2011
112203006003	116.4	24	2011
112203007001	177	98	2011
112203007002	165.1	68.9	2011
112203007003	135.3	35.6	2011
112203008001	167.4	58.5	2011
112203008002	145.7	52.8	2011
112203008003	166	60	2011
112203008004	155.8	68.6	2011
112203008005	80	10	2011
112203009001	171.8	62.3	2011
112203009002	158.9	81	2011
112203009004	162	57.5	2011
112203009005	150	45	2011
112203010001	179	102.8	2011
112203010002	166	61.1	2011
112203010003	123	24.3	2011
112203011001	173.1	72.1	2011
112203011002	167.1	55	2011
112203011003	130	32.6	2011
112203012001	171.5	61	2011
112203012002	170.5	78.5	2011
112203013001	175.6	92.2	2011
112203013002	158.8	76.5	2011
112203014001	167.7	67.3	2011
112203014002	153.8	52.6	2011
112203015001	171	89	2011
112203015002	162.8	61	2011
112203015003	162	93.5	2011
112203015004	178.5	62.1	2011
112203015005	50	4.2	2011
112203016001	169.8	79.4	2011
112203016002	153.6	60	2011
112203017001	167	87.4	2011
112203017002	156.9	52.4	2011
112203017004	144.2	68.4	2011
112203018001	174.5	84.4	2011
112203018002	153.5	50.6	2011
112203019001	158.3	61.4	2011
112203019002	168	60	2011
112203020001	164.4	62.4	2011
112203020002	151	74	2011
112204001001	176	83.2	2011
112204001002	153.8	61.8	2011
112204001003	167	50	2011
112204002001	162	74.7	2011
112204002002	147.9	54.6	2011
112204002003	165	56	2011
112204002004	158.8	67.9	2011
112204003001	161.4	65	2011
112204003002	155.5	67.5	2011
112204003003	174	70	2011
112204003004	159	63.1	2011
112204003005	170.4	51	2011
112204004001	172	96.7	2011
112204004002	156	60.5	2011
112204005001	121.5	79.3	2011
112204005002	151.3	84.7	2011
112204005003	155.3	50.5	2011
112204005004	80	70	2011
112204006001	164.4	61.7	2011
112204006002	151.4	81.2	2011
112204006003	158	55.3	2011
112204006004	81.8	12	2011
112204007001	175	85	2011
112204007002	155.4	57.7	2011
112204007003	163.2	57.7	2011
112204008001	162.1	69.4	2011
112204008002	151.7	70.3	2011
112204008003	155	59	2011
112204009001	169.3	79.3	2011
112204009002	159.3	67.3	2011
112204009003	180	65	2011
112204009004	166.5	82.1	2011
112204009005	156.8	53	2011
112204010001	157.4	67.6	2011
112204010002	157	63.9	2011
112204010003	172.2	77.4	2011
112204011001	155.1	57.1	2011
112204011002	162.3	58.9	2011
112204011003	80	12.5	2011
112204012001	153.4	52.5	2011
112204012002	172.9	78.8	2011
112204012003	153.7	51.7	2011
112204012004	162	65	2011
112204012005	132	32.1	2011
112204013001	162.2	72.2	2011
112204013002	162	73.9	2011
112204013003	156.6	44.2	2011
112204013004	175.5	82.6	2011
112204013005	157.7	66.4	2011
112204013006	88.7	11.3	2011
112204014001	167.1	72.2	2011
112204014002	156.2	61.9	2011
112204014003	165.4	64.4	2011
112204015001	145	45	2011
112204015002	172	75	2011
112204015003	138	40	2011
112204016001	164	62.3	2011
112204016002	150	57.6	2011
112204017001	165.3	72.2	2011
112204017002	156.8	75.4	2011
112204017003	170	64	2011
112204018001	165.6	65.7	2011
112204018002	154.5	53.7	2011
112204018003	165	89	2011
112204018005	90	80	2011
112204019001	166	78.3	2011
112204019002	154.5	60.1	2011
112204019003	144.1	37.7	2011
112204020001	171.3	82	2011
112204020002	160.1	71.2	2011
211101001001	168.3	70	1989
211101001001	168.3	70	1991
211101001001	168.3	70	1993
211101001001	168.3	65.4	2000
211101001002	168	71.5	1989
211101001002	168	76	1991
211101001002	168	72.5	1993
211101001002	168	67.1	2000
211101001003	156	48	1991
211101001003	163	54.5	1993
211101001003	166.1	56	2000
211101002001	169	65	1989
211101002001	169	68	1991
211101002001	169	70.5	1993
211101002002	158.3	54.5	1989
211101002002	158.3	52	1991
211101002002	158.3	53	1993
211101002003	153	38.5	1991
211101002003	158	43	1993
211101003001	176	75	1989
211101003001	176	75.5	1991
211101003001	176	78	1993
211101003001	176	76.2	2000
211101003002	158	58	1989
211101003002	158	56	1991
211101003002	158	64.5	1993
211101003002	158	64	2000
211101003002	157.8	62.9	2004
211101003002	159.3	64.2	2009
211101003002	158	60	2011
211101003003	181	60.5	1991
211101003003	182	60	1993
211101003003	180.5	78	2000
211101003101	148.2	45.5	2006
211101003102	118.4	22.1	2006
211101004001	164.2	59.5	1989
211101004001	164.2	57	1991
211101004001	164.2	58	1993
211101004002	168	60.5	1989
211101004002	168	59	1991
211101004002	168	52	1993
211101004003	160	48	1991
211101004003	162	48	1993
211101005001	172.3	62.5	1989
211101005001	172.3	69	1991
211101005001	172.3	67	1993
211101005002	161	51.5	1989
211101005002	161	52	1991
211101005002	161	55	1993
211101005003	161	45	1991
211101005003	164	45	1993
211101006001	176	60.5	1993
211101006002	160	70.2	1993
211101007001	170.2	71.5	1989
211101007001	170.2	66	1991
211101007001	170.2	70.5	1993
211101007002	155.8	47.5	1989
211101007002	155.8	50	1991
211101007002	155.8	58	1993
211101007003	158	37.5	1991
211101007003	162	47.5	1993
211101007004	98.5	12	1989
211101007004	105.5	17	1991
211101007004	130	21	1993
211101008001	175	75	1991
211101008001	175	80	1993
211101008001	175	60.1	2000
211101008001	170	72.2	2004
211101008001	175	65	2006
211101008002	157	70	1991
211101008002	157	75	1993
211101008002	157	75	2000
211101008002	151	82.1	2004
211101008002	151	85.1	2006
211101008002	155.2	80.2	2009
211101008002	157	74	2011
211101008003	172.5	68	1989
211101008003	172.5	68	1991
211101008003	172.5	81	1993
211101008003	172.5	82.1	2000
211101008003	172	85.9	2004
211101008003	176	84	2006
211101008003	172.1	86.5	2011
211101008004	158	57	1989
211101008004	158	54	1991
211101008004	158	50	1993
211101008005	95	13	1989
211101008005	101	18.5	1991
211101008005	112.5	25.5	1993
211101008005	162	70.1	2000
211101008005	183	85.5	2006
211101008005	183	108.1	2009
211101008005	175	70.5	2011
211101008021	160.1	51	1991
211101008021	160.1	50	1993
211101008021	160.1	60.2	2000
211101008021	157.9	59.6	2004
211101008021	158.7	63.7	2006
211101008021	165	60.2	2009
211101008061	120.2	30.4	2000
211101008061	150.4	55.9	2004
211101008061	165.3	75.9	2006
211101008061	175.1	85	2009
211101008061	172	73.5	2011
211101009001	160	62	1991
211101009001	160	65	1993
211101009002	161	51.5	1991
211101009002	161	60.5	1993
211101010001	160	58	1991
211101010001	160	63.5	1993
211101010001	160	64	2000
211101010001	155.8	66.2	2006
211101010001	155.9	71.5	2009
211101010001	153.4	65	2011
211101010002	159.6	59.5	1991
211101010002	159.6	61	1993
211101010002	159.6	65.2	2000
211101010002			2006
211101010003	170.1	59.5	1989
211101010003	170.1	59	1991
211101010003	170.1	73.5	2000
211101010003	167.3	70.5	2009
211101011001	178	77	1989
211101011001	178		1991
211101011001	178	80	1993
211101011002	167.6	65	1989
211101011002	167.6	69	1991
211101011002	167.6	70.2	1993
211101011003	147	28	1991
211101011003	152.6	35.4	1993
211101012001	166.5	61.8	1989
211101012001	166.5	66	1991
211101012001	166.5	65	1993
211101012001	166.5	65.1	2000
211101012001	166.3	69	2004
211101012001	166.8	70.8	2006
211101012001	166.7	70.6	2009
211101012001	167.3	72.6	2011
211101012002	156.1	51.5	1989
211101012002	156.1	55	1991
211101012002	156.1	51	1993
211101012002	156.1	53.2	2000
211101012002	154.8	52.9	2004
211101012002	153.5	53.5	2006
211101012002	154.7	55.1	2009
211101012002	153.7	56.1	2011
211101012003	166	44	1991
211101012003	167.2	55.1	1993
211101012003	169.2	53.1	2000
211101012003	168	53.6	2004
211101013001	177.5	71	1991
211101013001	177.5	72	1993
211101013002	166	69.5	1991
211101013002	166	70	1993
211101013002	164	61.3	2009
211101013002	162.3	61.2	2011
211101013003	166.5	52	1991
211101013003	166.5	55.7	1993
211101014001	169.7	63.5	1989
211101014001	169.7	60	1991
211101014001	169.7	64	1993
211101014001	169.7	67.5	2000
211101014001	167.4	69.9	2004
211101014001	167	67.8	2006
211101014002	160	56.5	1989
211101014002	160	56	1991
211101014002	160	55	1993
211101014002	160	59.6	2000
211101014002	155.9	57.1	2004
211101014002	155	62.1	2006
211101014003	91	13.5	1989
211101014003	103.5	16	1991
211101014003	117	25.1	1993
211101014003	160.6	58.5	2000
211101014003	169		2004
211101014003	169	57.2	2006
211101014081	164.1	63	2004
211101014081	162.6	62.5	2006
211101015001	174	54	1989
211101015001	174	60	1991
211101015001	174	55	1993
211101015001	174	62.5	2000
211101015001	171	62.8	2004
211101015001	170.6	61.3	2006
211101015001	171.1	66.2	2009
211101015001	170	55.5	2011
211101015002	158	49.5	1989
211101015002	158	55	1991
211101015002	158	52	1993
211101015002	158	52.5	2000
211101015002	157.5	51.3	2004
211101015002	156.6	48.4	2006
211101015002	158.2	50.3	2009
211101015002	157.4	47.8	2011
211101015021	76.2	13.5	1991
211101015021	96	16	1993
211101015021	142.1	32.5	2000
211101015021	161.9	47.7	2004
211101015021	173.3	55.8	2006
211101016001	175.3	70	1991
211101016001	175.3	76.5	1993
211101016002	150	55	1991
211101016002	150	51	1993
211101016002	144.4	50.1	2006
211101016002	142.2	46.2	2011
211101016003	161.5	48.5	1989
211101016003	161.5	62	1991
211101016004	170	58.5	1989
211101016004	170	56	1991
211101016004	170	64	1993
211101017001	176	64	1989
211101017001	176	63.5	1991
211101017001	176	65	1993
211101017001	176	67.3	2000
211101017001	176.4	71.7	2004
211101017001	177	73.6	2006
211101017001	177.1	79.5	2009
211101017001	175	70	2011
211101017002	158	62	1989
211101017002	158	63	1991
211101017002	158	68	1993
211101017002	158	60.5	2000
211101017002	157	60.8	2004
211101017002	155.6	62.9	2006
211101017002	155.7	58.1	2009
211101017002	155.1	60.5	2011
211101017003	166	52.5	1991
211101017003	166	52.5	1993
211101017003	165.1	52.5	2000
211101017003	166	61.2	2004
211101017004	138	29	1991
211101017004	154	38	1993
211101017004	165	56.5	2009
211101017081	163.7	55.7	2006
211101018001	170	64.5	1989
211101019001	167.6	75	1989
211101019001	168	65	1991
211101019001	167.5	65	1993
211101019001	169.1	68.2	2000
211101019001	166.8	70.5	2004
211101019001	166.8	71	2006
211101019002	158	54.5	1989
211101019002	158	58.5	1991
211101019002	158	57.5	1993
211101019002	158	59.3	2000
211101019002	156.8	56.7	2004
211101019002	155.8	58.3	2006
211101019003	174	80	1991
211101019003	174.5	73	1993
211101019003	175.4	87.5	2000
211101020001	170.1	67	1991
211101020001	170.1	66	1993
211101020002	161.5	52	1991
211101020002	161.5	61	1993
211101020003	165	51	1991
211101020003	165	60	1993
211101061001	163	55	1991
211101061001	163	52	1993
211101061001	163	57.5	2000
211101061002	175	77.1	2000
211101061003	105.2	18.5	2000
211101062001	164	73.2	2000
211101062001	158.8	69.2	2004
211101062001	163	65	2006
211101062001	160.5	75.2	2009
211101062001	159.6	73	2011
211101062002	157.4	52.6	2000
211101062002	152.4	57.4	2004
211101062002	153	60.2	2009
211101062002	154.5	61.8	2011
211101062003	164.2	50.4	2000
211101062003	161.5	49.4	2004
211101062003	162	49	2006
211101062003	162.1	56.1	2009
211101063001	170	65.4	2000
211101063001	166.9	69.7	2004
211101063002	154	55.2	2000
211101063002	148.5	56.7	2004
211101063003	165.2	48.5	2000
211101063003	163.3	52.2	2004
211101063081	93	14.4	2004
211101064001	174.4	55.1	2000
211101064001	172.5	54.4	2004
211101064001	173.2	56.8	2009
211101064001	172.4	58.4	2011
211101064002	160.4	51.3	2000
211101064002	155.6	55.6	2004
211101064002	155.6	58.7	2009
211101064002	155.6	58.4	2011
211101064003	164.6	51.2	2000
211101064003	162	65.7	2004
211101065001	165.6	65.4	2000
211101065001	161.9	68.5	2004
211101065001	162.6	70.6	2006
211101065002	159.4	59.3	2000
211101065002	151.3	62.7	2004
211101065002	152	64.2	2006
211101065003	163.4	53.3	2000
211101065003	161.7	61.9	2004
211101065003	165	60	2006
211101065081	96.2	15.6	2004
211101065081	110	19	2006
211101066001	156.4	49.6	2000
211101066002	158.4	50.5	2000
211101066002	155.4	52.3	2004
211101066002			2006
211101066002	155.2	56.8	2009
211101066002	155.6	61.4	2011
211101067001	170	84	2000
211101067001	169.7	86.8	2004
211101067001	169.5	89.3	2006
211101067001	170.3	95.1	2009
211101067001	170.2	95.8	2011
211101067002	160.2	65.2	2000
211101067002	154.5	60	2004
211101067002	154.1	56.8	2006
211101067002	154.2	60.8	2009
211101067002	154.2	58.5	2011
211101068001	165.1	65.1	2000
211101068001	158.6	72.6	2004
211101068001	163	75	2006
211101068001	159.5	71.8	2009
211101068001	159	68	2011
211101068002	155.1	55.1	2000
211101068002	148	60.9	2004
211101068002	147.9	61.1	2006
211101068002	146.9	61.5	2009
211101068002	141	61	2011
211101069001	178.2	80.2	2000
211101069001	177.2	85.2	2004
211101069001	176.3	84.2	2006
211101069001	177.7	80.7	2009
211101069001	177.1	84	2011
211101069002	162.2	67.5	2000
211101069002	159.2	71.2	2004
211101069002	158.5	69.9	2006
211101069002	159	73.6	2009
211101069002	158	74	2011
211101069003	168	65	2000
211101069003	167.5	72.2	2004
211101069003	165.2	72.1	2006
211101069003	166.5	82.1	2009
211101070001	168.4	70.1	2000
211101070001	166.6	73	2004
211101070001	165.7	71.9	2006
211101070001	164.9	64	2009
211101070001	164	59	2011
211101070002	158.4	62.4	2000
211101070002	153.2	63.2	2004
211101070002	151.5	57.1	2006
211101070002	156.6	62.1	2009
211101070002	155	43	2011
211101071001	174.2	76.3	2000
211101071001	169.7	80.7	2004
211101071001	170.6	81.6	2006
211101071001	171.9	81.2	2009
211101071001	172	83	2011
211101071002	158.4	60.4	2000
211101071002	153.6	58.9	2004
211101071002	156	58.5	2006
211101071002	154.5	51.8	2009
211101071002	155	58	2011
211101081001	160	67.8	2004
211101081001	159.5	66	2006
211101081001	160.3	62.6	2009
211101081001	172	75	2011
211101081002	152.8	59.5	2004
211101081002	154.4	62.1	2006
211101081002	154.6	64.1	2009
211101081002	154.5	67	2011
211101082001	175	96.8	2004
211101082001	177.5	96.8	2006
211101082001	176.2	100.6	2009
211101082001	176.4	99.3	2011
211101082002	157.6	55.6	2004
211101082002	157.9	58.1	2006
211101082002	158.1	60	2009
211101082002	158.7	60.7	2011
211101082003	177	97.7	2004
211101083001	163.1	68.7	2004
211101083001	163.5	68.5	2006
211101083001	164.1	70.7	2009
211101083001	166	63.5	2011
211101083002	164.1	58.6	2004
211101083002	164.8	58.5	2006
211101083002	164.6	58.8	2009
211101083002	165	55	2011
211101083003	166.6	57.9	2004
211101121001	168.5	68.2	2009
211101121002	169.5	68.2	2009
211101122001	159.8	66.1	2009
211101122001	157.6	64.4	2011
211101122002	164.7	65.7	2009
211101122002	163.9	65.2	2011
211101122003	162	50	2009
211101122003	164	60	2011
211102001001	172.1	76.8	1991
211102001001	172		1993
211102001001	171.8	90.8	2009
211102001002	155.8	64.5	1991
211102001002	152.8	66.2	1993
211102001002	149.8	72.2	2009
211102001003	169	64	1989
211102001003	169	64.5	1991
211102001005	163	49.2	1991
211102001005	163	48	1993
211102001006	160	50.5	1989
211102001006	160	60	1991
211102001006	160	55	1993
211102001021	78.5	11.5	1991
211102001021		15	1993
211102002001	173	80	1991
211102002002	156	70	1991
211102002002	156	68.5	1993
211102002003	172.5	60.5	1989
211102002003	172.5	64	1991
211102002003	172.5	70	1993
211102002004	168	60.5	1989
211102002004	168	57.5	1991
211102002004	168	60	1993
211102003001	182	62	1991
211102003001	182.1	62.5	1993
211102003001	182	62.1	2000
211102003001	181.8	63.2	2009
211102003002	166	49	1991
211102003002	166	51	1993
211102003002	166	50.1	2000
211102003002	165.4	62.3	2009
211102003003	169	52	1991
211102003004	161	58	1991
211102003004	161	62.5	1993
211102004001	163	61	1991
211102004002	167.5	55	1991
211102004002	167.5	55.4	1993
211102004003	173	60	1989
211102004003	173	60	1991
211102004003	173	65.2	1993
211102004004	164	60.5	1991
211102004006	86	11	1989
211102005001	171.2	85.4	1991
211102005001	171.2	84.5	1993
211102005001	167	84.5	2006
211102005002	156.6	67.5	1991
211102005002	156.6	68	1993
211102005002	154	73.1	2006
211102005003	176	63	1989
211102005003	176	67	1991
211102005003	176	65	1993
211102005004	158.3	45	1989
211102005004	158.3	51.6	1991
211102005004	158.3	48	1993
211102006001	170	70.5	1989
211102006001	170	74.1	1991
211102006001	170	75	1993
211102006001	169	76.4	2006
211102006001	170.4	74.1	2009
211102006001	169	75	2011
211102006002	155.1	51	1989
211102006002	155.1	55	1991
211102006002	155.1	51	1993
211102006002	149.8	49.2	2006
211102006002	149.4	51	2009
211102006002	148	50	2011
211102006003	157.1	48.2	1991
211102006003	157.1	50.5	1993
211102006004	159.4	52.5	1991
211102007001	169.5	72	1991
211102007001	169.5	64	1993
211102007003	162	57.5	1989
211102007003	167	58	1991
211102007003	172	65	1993
211102008003	153	42.5	1989
211102008003	153	41	1991
211102008003	153	45	1993
211102008004	152	55	1989
211102008005	170	64.5	1989
211102008006	84		1989
211102008061	177.2	67.5	2000
211102008061	175	70.1	2004
211102008061	175.7	70.3	2006
211102008061	180.2	80.5	2011
211102008081	156	67	2004
211102008081	155.6	68.7	2006
211102008081	160.2	71.2	2011
211102008082	99.6	16.3	2006
211102008082	137.3	32.2	2011
211102009001	171	65.5	1991
211102009001	171	65.2	1993
211102009001	171	66.5	2000
211102009002	161.6	70	1991
211102009002	161.6	65	1993
211102009002	161.6	67	2000
211102009002	155	66	2004
211102009002	155.5	66.3	2006
211102009002	157	65	2011
211102009021	170	61.5	1991
211102009021	170	57	1993
211102009022	167.5	55	1991
211102009022	167.5	55	1993
211102009022	167.5	52.1	2000
211102009022	167	57.2	2004
211102009022	167	58.2	2006
211102009022	168	57	2011
211102009081	138	36.8	2004
211102009081	162.3	51.3	2006
211102009081	175	57.5	2011
211102010001	166.6	61.2	1991
211102010001	166.6	62.6	1993
211102010001	166.6	60.2	2000
211102010002	159.1	73.5	1991
211102010002	159.1	61.2	1993
211102010002	159.1	61.5	2000
211102010003	167	54	1989
211102010003	167	61.5	1991
211102010003	167	62	1993
211102010003	167	67.5	2000
211102010004	164	60	1989
211102010004	164	60.5	1991
211102010004	164	65	1993
211102010004	164	62.1	2000
211102011001	165	55	1991
211102011001	165	52.5	1993
211102011001	165	56.1	2000
211102011001	159	60.6	2004
211102011001	159.5	58.8	2006
211102011002	150	56	1991
211102011003	168.1	58.5	1989
211102011003	168.1	65	1991
211102011003	168.1	70.1	2000
211102011003	170	70	2011
211102011004	159.6	45.1	1989
211102011004	159.6	45	1991
211102011004	159.6	54.1	1993
211102011005	162	63.5	1989
211102011005	162	68	1991
211102011005	162	63.5	1993
211102011005	162	70.5	2000
211102011005	167.5	72.3	2004
211102011005	164.4	75.5	2006
211102011005	168	80	2011
211102011081	173.2	65.1	2004
211102011081	178	65	2011
211102012001	157.1	67.2	1991
211102012001	157.1	67	1993
211102012001	158	65	2011
211102012004	175.5	63	1989
211102012004	178	75	2011
211102013001	174	64.5	1993
211102013002	154.5	60.1	1993
211102013003	177	67.5	1989
211102013003	177	70	1993
211102013004	158.5	61.5	1989
211102013004	158.5	62	1993
211102013005	104		1989
211102013005	126.5	32.5	1993
211102013031	148	32	1993
211102014001	162.3	65	1991
211102014001	162.3	62	1993
211102014001	162.3	70.2	2000
211102014001	156.3	75.5	2004
211102014001	155.4	74.2	2006
211102014001	156.4	70.5	2009
211102014001	158	65.3	2011
211102014002	162.4	67	1991
211102014002	162.4	70	1993
211102014002	162.4	72.1	2000
211102014002	159	80.9	2004
211102014002	159.2	82.7	2006
211102014002	160.4	77.3	2009
211102014002	165	80	2011
211102015001	170	65.2	1991
211102015001	170	67.5	1993
211102015001	170	60	2000
211102015001	164.1	66.3	2004
211102015001	165.7	69.3	2006
211102015001	165.9	68.1	2009
211102015002	156	69	1991
211102015002	156	70	1993
211102015002	156	67.5	2000
211102015002	151.9	73	2004
211102015002	153.2	73.7	2006
211102015002	155	74.4	2009
211102015003	163	52	1989
211102015003	163	55.2	1991
211102015004	178	67	1989
211102015004	178	76	1993
211102016001	157	54	1991
211102016001	157	57.5	1993
211102016002	173.5	67.5	1991
211102016002	173.5	66.5	1993
211102016003	175.5	60	1989
211102016003	175.5	61	1991
211102016003	175.5	64.5	1993
211102016004	175.5	65	1989
211102016004	175.5	61.5	1991
211102016004	175.5	64.5	1993
211102016005	172	67.5	1989
211102016005	172	72.5	1991
211102016005	172	72.5	1993
211102016021	161	64.5	1991
211102016021	161	62	1993
211102016022		7.5	1991
211102016022	96.2	14	1993
211102017001	159.5	57.2	1991
211102017001	159.5	51.5	1993
211102017001	152.6	50.3	2009
211102017002	162.5	61.5	1991
211102017002	162.5	60.1	1993
211102017002	157.9	56.7	2009
211102017002	165	62	2011
211102017003	175	65.5	1989
211102017003	175	75.5	1991
211102017003	175	71	1993
211102017003	175	72.6	2009
211102017003	175	70	2011
211102017004	158.2	50	1989
211102017004	158.2	47.8	1991
211102017004	158.2	47.5	1993
211102017005	135	34.5	1991
211102017005	155	41	1993
211102018001	169.2	62.5	1991
211102018001	169.2	61.5	1993
211102018001	169.2	64.5	2000
211102018001	167	57.8	2004
211102018002	157.6	65.5	1991
211102018002	157.6	65.5	1993
211102018002	157.6	70.1	2000
211102018003	172.5	56.5	1989
211102018003	172.5	56.5	1991
211102018003	172.5	65	1993
211102018003	171.9	65.1	2009
211102018081	170	63.3	2004
211102018081	169.5	64.4	2006
211102018082	164.5	56.8	2004
211102018082	163.5	53.5	2006
211102018082	166.1	55.3	2009
211102018083	100	16.9	2004
211102018083	113	19	2006
211102018083	130.1	25.3	2009
211102019001	178.2	63.5	1991
211102019001	177.9	61.2	1993
211102019001	178.2	59.5	2000
211102019001	177.6	70.8	2006
211102019001	178	73.8	2009
211102019002	157.3	64.5	1991
211102019002	157.3	65	1993
211102019002	157.3	60.5	2000
211102019002	153	65.5	2004
211102019002	151.8	66.2	2006
211102019002	152.6	64.4	2009
211102019003	179.5	65.5	1989
211102019003	179.5	75	1991
211102019004	174	60.5	1989
211102019004	174	67.5	1991
211102019004	174	62	1993
211102019004	174	81	2000
211102019005	168	61.5	1989
211102019005	168	61	1991
211102019005	168	57	1993
211102019005	168	65	2000
[truncated: 108,450 more rows]

## Sheet: energy intake
ID	wave	energy intake/kcal
111101001001	2011	2274.21
111101001002	2011	1097.01
111101002001	2011	1447.79
111101003001	2011	1340.62
111101004001	2011	2112.5
111101004002	2011	1651.68
111101005001	2011	1243.87
111101005002	2011	1792.03
111101006001	2011	1176.64
111101006002	2011	1165.24
111101007001	2011	1932.25
111101007002	2011	941.38
111101008001	2011	1083.81
111101008002	2011	1086.88
111101009001	2011	1268.06
111101010001	2011	784.65
111101010002	2011	922.8
111101011001	2011	1345.26
111101011002	2011	756.86
111101011003	2011	1164.75
111101012001	2011	1211.31
111101012002	2011	900.98
111101012003	2011	1303.35
111101013001	2011	1403.74
111101013002	2011	1221.41
111101013003	2011	1393.4
111101014001	2011	1131.64
111101014002	2011	1144.62
111101014003	2011	1200.38
111101015001	2011	1342.91
111101015002	2011	1072.08
111101015003	2011	1159.54
111101016001	2011	1315.85
111101016002	2011	1503.51
111101016003	2011	1415.75
111101017001	2011	1216.25
111101017002	2011	1592.99
111101018001	2011	1103.88
111101018002	2011	1468.38
111101018003	2011	1346.91
111101019001	2011	1669.63
111101019002	2011	1254.24
111101019003	2011	1483.83
111101020001	2011	1186.84
111101020002	2011	1499.77
111101020003	2011	810.04
111102001001	2011	2582.72
111102001002	2011	3220.96
111102002001	2011	2226.83
111102002002	2011	1742.81
111102003001	2011	2199.93
111102003002	2011	1917.77
111102004001	2011	2356.93
111102004002	2011	2095.94
111102004003	2011	1554.37
111102005001	2011	1881.91
111102005002	2011	2217.56
111102005003	2011	2593.59
111102006001	2011	1831.03
111102006002	2011	2762.57
111102006003	2011	2469.41
111102007001	2011	2574.31
111102007002	2011	2295.82
111102007003	2011	1596.17
111102008001	2011	2836.43
111102008002	2011	2561.37
111102008003	2011	2856.07
111102009001	2011	1786.57
111102009002	2011	2063.31
111102009003	2011	1933.01
111102010001	2011	1543.85
111102010002	2011	1549.84
111102010003	2011	557.84
111102011001	2011	2112.77
111102011002	2011	2216.66
111102012001	2011	1329.68
111102012002	2011	1387.7
111102012003	2011	1006.06
111102013001	2011	1405.49
111102013002	2011	2314.2
111102013003	2011	2892.66
111102014001	2011	3472.33
111102014002	2011	2336.58
111102014003	2011	1345.17
111102015001	2011	1769.66
111102015002	2011	3453.7
111102015003	2011	2452.84
111102015004	2011	1889.5
111102016001	2011	2265.79
111102016002	2011	1828.49
111102017001	2011	1877.6
111102017002	2011	1791.13
111102018001	2011	3414.44
111102018002	2011	2598.54
111102018003	2011	2346.8
111102019001	2011	2285.73
111102019002	2011	1118.75
111102020001	2011	2493.07
111102020002	2011	2314.26
111102020003	2011	1923.02
111103001001	2011	2075.8
111103001002	2011	1334.41
111103001003	2011	1408.79
111103002001	2011	2150.53
111103002002	2011	1627.83
111103003001	2011	1740.78
111103003002	2011	1828
111103004001	2011	1497.91
111103004002	2011	1757.62
111103004003	2011	2126.26
111103005001	2011	1708.19
111103005002	2011	1405.37
111103005003	2011	2174.59
111103006001	2011	1774.83
111103006002	2011	1787.34
111103006003	2011	844.71
111103007001	2011	1250.3
111103007002	2011	1250.9
111103007003	2011	1422.26
111103008001	2011	1294.37
111103008002	2011	1413.98
111103008003	2011	2288.55
111103009001	2011	1484.81
111103009002	2011	1003.32
111103010001	2011	1094.67
111103010002	2011	1492.18
111103011001	2011	1692.52
111103011002	2011	1447.24
111103011003	2011	2013.27
111103012001	2011	1077.3
111103012002	2011	1277.76
111103012003	2011	2484.26
111103013001	2011	2082.07
111103013002	2011	1535.95
111103013003	2011	1646.09
111103014001	2011	1930.53
111103014002	2011	1282.47
111103014003	2011	1308.51
111103014004	2011	605.2
111103014005	2011	1088.06
111103015001	2011	2696.67
111103015002	2011	1246.67
111103015003	2011	1298.05
111103016001	2011	1413.3
111103016002	2011	1637.26
111103016003	2011	915.89
111103017001	2011	1375.49
111103017002	2011	1264.17
111103017003	2011	532.03
111103018001	2011	1237.98
111103018002	2011	1609.1
111103019001	2011	1498.6
111103019002	2011	852.69
111103019003	2011	1089.98
111103020001	2011	2067.79
111103020002	2011	989.65
111103020003	2011	1253.86
111104001001	2011	1078.3
111104001002	2011	2131.19
111104001003	2011	1615.8
111104001004	2011	1417.16
111104002001	2011	1661.06
111104002002	2011	2002.52
111104003001	2011	2040.08
111104003002	2011	1471.04
111104003003	2011	1145.03
111104004001	2011	1663.27
111104004002	2011	1568.72
111104005001	2011	1494.8
111104005002	2011	2983.28
111104005003	2011	1717.76
111104005004	2011	1609.05
111104005005	2011	1932.28
111104006001	2011	1066.38
111104006002	2011	1378.47
111104006003	2011	2093.14
111104007001	2011	1287.57
111104007002	2011	1195.52
111104008001	2011	1994.73
111104008002	2011	2297.82
111104009001	2011	1342.96
111104009002	2011	1767.94
111104009003	2011	1306.12
111104010001	2011	1446.75
111104010002	2011	1756.86
111104011001	2011	1553.56
111104011002	2011	1525.07
111104012001	2011	842.43
111104012002	2011	1429.76
111104013001	2011	1610.96
111104013002	2011	1235.39
111104013003	2011	943.19
111104014001	2011	2155.27
111104014002	2011	1385.18
111104014003	2011	1059.27
111104015001	2011	1164.44
111104015002	2011	1114.5
111104015003	2011	896.08
111104016001	2011	1339.73
111104016002	2011	2249.11
111104017001	2011	1747.21
111104017002	2011	1302
111104017003	2011	1125.55
111104018001	2011	1669.93
111104018002	2011	1451.14
111104019001	2011	1440.45
111104019002	2011	1434.59
111104020001	2011	1617.33
111104020002	2011	1281.32
111104020003	2011	969.17
111201001001	2011	2429.34
111201001002	2011	2124.42
111201002001	2011	1733.75
111201002002	2011	2239.94
111201002003	2011	2219.54
111201003001	2011	2105.92
111201003002	2011	2339.84
111201003003	2011	1851.21
111201004001	2011	1742.74
111201004002	2011	2073.36
111201004003	2011	2154.34
111201005001	2011	2057.66
111201005002	2011	1689.82
111201006001	2011	2182.97
111201006002	2011	1548.57
111201007001	2011	2094.8
111201007002	2011	3063.49
111201007003	2011	1621.76
111201008001	2011	3401.49
111201008002	2011	2650.52
111201009001	2011	2798.06
111201009002	2011	2786.17
111201010001	2011	2502.36
111201010002	2011	2032.18
111201010003	2011	3761.28
111201011001	2011	1473.89
111201011002	2011	2157.55
111201011003	2011	1109.78
111201012001	2011	1605.29
111201012002	2011	1545.69
111201013001	2011	2721.38
111201013002	2011	2569.84
111201013003	2011	1727.22
111201014001	2011	1527.48
111201014002	2011	2191.5
111201014003	2011	1381.84
111201014004	2011	973.16
111201015001	2011	1631.99
111201015002	2011	2982.22
111201015003	2011	2182.41
111201016001	2011	2116.97
111201016002	2011	1352.82
111201016003	2011	1643.36
111201017001	2011	2233.04
111201017002	2011	1411.87
111201017003	2011	779.53
111201018001	2011	1424.32
111201018002	2011	2388.41
111201019001	2011	2230.74
111201019002	2011	1979.57
111201019003	2011	1549.18
111201020001	2011	1862.78
111201020002	2011	1603.17
111201020003	2011	1629.67
111202001001	2011	2359.84
111202001002	2011	2353.53
111202002001	2011	1539.11
111202002002	2011	1186.54
111202003001	2011	2269.49
111202004001	2011	2008.88
111202004002	2011	1421.71
111202005001	2011	2249.6
111202006001	2011	1743.34
111202007001	2011	1482.41
111202007002	2011	1051.81
111202008001	2011	9494.75
111202008002	2011	20673.8
111202009001	2011	2450.05
111202009002	2011	1631.03
111202010001	2011	2942.19
111202011001	2011	1894.95
111202011002	2011	1899.48
111202011003	2011	1466.03
111202012001	2011	3787.31
111202012002	2011	3374.65
111202013001	2011	1503.94
111202013002	2011	1637.89
111202013003	2011	1262.09
111202014001	2011	2067.39
111202014002	2011	2152.72
111202014003	2011	1408.28
111202015001	2011	2381.5
111202015002	2011	1278.85
111202015003	2011	925.22
111202016001	2011	1758.5
111202016002	2011	2078.45
111202016003	2011	2500.75
111202017001	2011	2842.73
111202017002	2011	1654.23
111202017003	2011	1267.39
111202018001	2011	3507.83
111202018002	2011	2086.04
111202018003	2011	1408.18
111202019001	2011	3543.71
111202019002	2011	1528.29
111202020001	2011	3026.77
111202020002	2011	2466.52
111202020003	2011	1717.29
111203001001	2011	2223.99
111203001002	2011	2801.31
111203002001	2011	3983.66
111203002002	2011	4053.57
111203002003	2011	2590.76
111203003001	2011	2600.08
111203003002	2011	1847.89
111203003003	2011	1218.69
111203004001	2011	2182.38
111203004002	2011	1331.18
111203004003	2011	1095.87
111203005001	2011	4101.32
111203005002	2011	3591.94
111203006001	2011	1845.49
111203006002	2011	1736.44
111203006003	2011	682.99
111203007001	2011	4320.98
111203007002	2011	2116.59
111203007003	2011	2874.99
111203008001	2011	1538.71
111203008002	2011	1768.08
111203009001	2011	1876.53
111203009002	2011	2508.32
111203010001	2011	1597.38
111203010002	2011	1620.96
111203010003	2011	2304.59
111203011001	2011	2203.82
111203011002	2011	1145.96
111203012001	2011	5247.89
111203012002	2011	3633.5
111203013001	2011	1113.15
111203013002	2011	1370.48
111203014001	2011	1284.36
111203014002	2011	800.86
111203014003	2011	754.32
111203015001	2011	1766.15
111203015002	2011	3797.33
111203015003	2011	1468.53
111203016001	2011	3931.51
111203016002	2011	3745.67
111203016003	2011	3779.93
111203017001	2011	2013.21
111203017002	2011	1874.32
111203018001	2011	4194.67
111203018002	2011	2221.73
111203019001	2011	2786.86
111203019002	2011	2126.32
111203019003	2011	2149.29
111203020001	2011	3368.31
111203020002	2011	960.8
111204001001	2011	2126.26
111204002001	2011	2215.51
111204002002	2011	2486.75
111204003001	2011	2108.08
111204003002	2011	2390.59
111204004001	2011	2287.48
111204004002	2011	2680.81
111204005001	2011	2753.76
111204005002	2011	2897.92
111204006001	2011	1944.69
111204006002	2011	2085.07
111204007001	2011	2773.78
111204007002	2011	2931.34
111204008001	2011	2523.62
111204009001	2011	3065.63
111204009002	2011	2928.69
111204010001	2011	2447.06
111204010002	2011	1871.78
111204011001	2011	1644.64
111204011002	2011	2036.92
111204012001	2011	2132.86
111204012002	2011	2711.49
111204013001	2011	1220.94
111204013002	2011	1771.79
111204013003	2011	1142.07
111204014001	2011	1186.25
111204014002	2011	2090.8
111204015001	2011	1951.59
111204015002	2011	2321.07
111204016001	2011	1668.8
111204016002	2011	1360.68
111204017001	2011	1458.34
111204017002	2011	2155.09
111204017003	2011	2194.56
111204018001	2011	1482.17
111204018002	2011	1832.22
111204019001	2011	1685.97
111204019002	2011	2071.8
111204019003	2011	2161.88
111204020001	2011	1930.19
111204020002	2011	1316.38
111204020003	2011	1289.72
111301001001	2011	2186.99
111301001002	2011	1805.08
111301002001	2011	2944.54
111301002002	2011	1967.15
111301003001	2011	948.94
111301003002	2011	2314.68
111301004001	2011	1521.35
111301004002	2011	919.92
111301005001	2011	1026.42
111301005002	2011	975.29
111301006001	2011	1470.51
111301006002	2011	1089.08
111301007001	2011	2027.37
111301007002	2011	1801.46
111301008001	2011	1580.23
111301008002	2011	557.69
111301009001	2011	1616.93
111301009002	2011	1868.3
111301010001	2011	2759.24
111301010002	2011	1634.1
111301011001	2011	1302.41
111301011002	2011	1149.9
111301011003	2011	827.32
111301012001	2011	1499.76
111301012002	2011	1210.48
111301012003	2011	1451.31
111301013001	2011	1582.64
111301013002	2011	1189.62
111301013003	2011	997.42
111301014001	2011	1031.15
111301014002	2011	1209.48
111301014003	2011	1016.6
111301015001	2011	1571.42
111301015002	2011	2080.06
111301015003	2011	1591.72
111301016001	2011	1934.17
111301016002	2011	2122.14
111301016003	2011	1632.8
111301017001	2011	1560.2
111301017002	2011	2881.94
111301017003	2011	1898.31
111301018001	2011	1574.05
111301018002	2011	1274.7
111301018003	2011	1194.51
111301019001	2011	1111.01
111301019002	2011	1196.01
111301019003	2011	1294.69
111301020001	2011	1079.16
111301020002	2011	971.92
111301020003	2011	1196.69
111302001001	2011	3093.87
111302002001	2011	1517.35
111302002002	2011	1447.62
111302003001	2011	2052.04
111302003002	2011	2075.8
111302004001	2011	1203.86
111302004002	2011	1237.3
111302005001	2011	1851.04
111302005002	2011	1642.19
111302005003	2011	2170.49
111302006001	2011	2622.92
111302006002	2011	2691.28
111302007001	2011	2318.65
111302007002	2011	3037.47
111302008001	2011	949.17
111302008002	2011	1088.07
111302008003	2011	1107.06
111302009001	2011	958.79
111302009002	2011	934.41
111302010001	2011	1347.52
111302010002	2011	1145.45
111302011001	2011	1660.34
111302011002	2011	1684.82
111302011003	2011	1554.67
111302012001	2011	1613.8
111302012002	2011	1775.34
111302012003	2011	1674.83
111302012004	2011	1303.75
111302013001	2011	1662.8
111302013002	2011	1966.46
111302013003	2011	1486.01
111302013004	2011	1660.3
111302014001	2011	1576.11
111302014002	2011	2040.07
111302015001	2011	1770.83
111302015002	2011	1770.83
111302016001	2011	1826.35
111302016002	2011	2099.79
111302016003	2011	2180.22
111302017001	2011	1834.11
111302018001	2011	1678.6
111302018002	2011	2007.57
111302018003	2011	612.8
111302018004	2011	1773.2
111302019001	2011	1523.48
111302019002	2011	1383.51
111302020001	2011	1512.98
111302020002	2011	1728.2
111303001001	2011	2274.78
111303001002	2011	1710.42
111303001003	2011	1580.77
111303002001	2011	2073.74
111303002002	2011	1931.65
111303003001	2011	1503.11
111303004001	2011	3180.25
111303004002	2011	1732.28
111303004003	2011	1015.5
111303005001	2011	28483.9
111303005002	2011	3985.81
111303006001	2011	1648.66
111303006002	2011	1982.67
111303006003	2011	1421.5
111303006004	2011	1074.69
111303006005	2011	1425.48
111303007001	2011	1692.63
111303007002	2011	1459.44
111303008001	2011	2074.31
111303008002	2011	1465.97
111303008003	2011	1098.12
111303008004	2011	1139.67
111303008005	2011	850.22
111303009001	2011	1452.72
111303010001	2011	962.04
111303010002	2011	1042.2
111303011001	2011	2009.34
111303011002	2011	1699.9
111303011003	2011	1447.39
111303012001	2011	2129.77
111303012002	2011	1473.2
111303013001	2011	1610.4
111303013002	2011	1165.26
111303014001	2011	1740.64
111303014002	2011	1397.04
111303014003	2011	1226.15
111303015001	2011	2175.79
111303015002	2011	1232.79
111303016001	2011	1547.46
111303016002	2011	1708.51
111303016003	2011	2621.55
111303017001	2011	1329.7
111303017002	2011	1397.48
111303017003	2011	1201.11
111303017004	2011	1292.31
111303017005	2011	1110.67
111303018001	2011	2842.75
111303018002	2011	1838.66
111303018003	2011	2129.52
111303018004	2011	1963.76
111303018005	2011	943.34
111303019001	2011	1100.7
111303019002	2011	1762.29
111303020001	2011	2166.64
111303020002	2011	2051.88
111304001001	2011	2041.85
111304001002	2011	658.13
111304001003	2011	1878.09
111304002001	2011	1498.83
111304002002	2011	1348.51
111304003001	2011	2896.27
111304003002	2011	1344.28
111304003003	2011	1730.02
111304004001	2011	1754.28
111304004002	2011	1128.75
111304004003	2011	1902.04
111304005001	2011	1818.24
111304005002	2011	2054.48
111304005003	2011	2093.88
111304006001	2011	1769.39
111304006002	2011	1810.58
111304007001	2011	1596.84
111304007002	2011	1430.28
111304008001	2011	1320.44
111304008002	2011	1409.6
111304009001	2011	1450.23
111304009002	2011	876.6
111304009003	2011	1513.47
111304010001	2011	2591.53
111304010002	2011	2116.37
111304011001	2011	1649.37
111304011002	2011	1415.66
111304011003	2011	1878.23
111304012001	2011	2184.26
111304012002	2011	1794.17
111304012003	2011	1266.81
111304013001	2011	1668.68
111304013002	2011	1749.32
111304014001	2011	1062.07
111304014002	2011	1689.1
111304015001	2011	1708.26
111304015002	2011	1667.28
111304015003	2011	1524.95
111304016001	2011	1280.19
111304016002	2011	1246.64
111304016003	2011	1006.04
111304017001	2011	1453.94
111304017002	2011	1621.25
111304018001	2011	1733.25
111304018002	2011	1621.65
111304019001	2011	1585.74
111304019002	2011	1818.05
111304019003	2011	1603.88
111304020001	2011	1982.22
111304020002	2011	1803.84
111304020003	2011	1641.23
111401001001	2011	2062.14
111401001002	2011	2321.09
111401002001	2011	1861.01
111401002002	2011	1738.42
111401003001	2011	3043.58
111401003002	2011	2856.98
111401004001	2011	2255.31
111401004002	2011	1268.83
111401005001	2011	2535.93
111401005002	2011	2183.87
111401006001	2011	2586.81
111401006002	2011	2189.41
111401007001	2011	1576.64
111401007002	2011	1004.05
111401008001	2011	1911.2
111401008002	2011	1241.04
111401009001	2011	2229.36
111401009002	2011	2171.68
111401010001	2011	1608.37
111401010002	2011	1324.92
111401011001	2011	1807.58
111401011002	2011	1636.81
111401012001	2011	1289.45
111401013001	2011	2073.41
111401013002	2011	1757.76
111401014001	2011	1749.94
111401014002	2011	1619.78
111401015001	2011	3087.35
111401015002	2011	2925.7
111401016001	2011	2372.81
111401016002	2011	1514.64
111401017001	2011	1749.76
111401017002	2011	1874.32
111401018001	2011	1415.29
111401018002	2011	983.17
111401019001	2011	2899.52
111401019002	2011	5447.32
111401020001	2011	2873.33
111401020002	2011	1927.5
111402001001	2011	1893.92
111402001002	2011	1820.55
111402002001	2011	2166.66
111402002002	2011	1160.94
111402002003	2011	1228.52
111402003001	2011	1021.17
111402003002	2011	1797.15
111402003003	2011	588.41
111402004001	2011	716.77
111402004002	2011	1263.44
111402004003	2011	407.8
111402005001	2011	1932.4
111402005002	2011	2803.99
111402005003	2011	1681.54
111402006001	2011	1417.64
111402006002	2011	1276.56
111402007001	2011	1482.61
111402007002	2011	1416.85
111402007003	2011	1112.81
111402008001	2011	1000.33
111402008002	2011	2004.93
111402009001	2011	1550.88
111402009002	2011	2079.2
111402010001	2011	1438.09
111402010002	2011	2082.12
111402011001	2011	1830.84
111402011002	2011	1496.07
111402011003	2011	1429.52
111402012001	2011	3030.15
111402012002	2011	2254.71
111402012003	2011	3009.1
111402013001	2011	1784.88
111402013002	2011	1923.46
111402013003	2011	1201.03
111402014001	2011	1610.19
111402014002	2011	2204.8
111402014003	2011	1033.74
111402015001	2011	781.82
111402015002	2011	1066.17
111402015003	2011	887.38
111402016001	2011	1251.63
111402016002	2011	1453.57
111402016003	2011	1254.11
111402017001	2011	2606.01
111402017002	2011	2230.58
111402017003	2011	824.8
111402018001	2011	1574.36
111402018002	2011	1450.51
111402019001	2011	1066.43
111402019002	2011	1101.88
111402019003	2011	1178.48
111402020001	2011	1026.87
111402020002	2011	1384.44
111402020003	2011	1769.62
111403001001	2011	2150.4
111403001002	2011	2351.24
111403001003	2011	2270.25
111403002001	2011	2402.98
111403002002	2011	2054.91
111403002003	2011	2675.83
111403003001	2011	1866.31
111403003002	2011	1941.04
111403004001	2011	3206.52
111403004002	2011	2081.81
111403004003	2011	3084.82
111403005001	2011	1912
111403005002	2011	1921.18
111403005003	2011	2332.9
111403006001	2011	3117.46
111403006002	2011	2741.14
111403007001	2011	2210.27
111403007002	2011	2225.67
111403007003	2011	1663.94
111403008001	2011	2652.71
111403008002	2011	2991.56
111403008003	2011	1970.72
111403009001	2011	2452.78
111403009002	2011	2281.17
111403009003	2011	2253.83
111403010001	2011	2837.78
111403010002	2011	3290.51
111403010003	2011	2299.9
111403011001	2011	2193.47
111403011002	2011	2717.93
111403011003	2011	2301.09
111403012001	2011	2204.39
111403012002	2011	1751.7
111403012003	2011	2816.16
111403013001	2011	2033.46
111403013002	2011	1646.7
111403013003	2011	1351.03
111403014001	2011	1504.52
111403014002	2011	2179.69
111403015001	2011	1507.89
111403015002	2011	1615.23
111403016001	2011	2149.74
111403016002	2011	1951.76
111403017001	2011	1754.1
111403017002	2011	1991.7
111403017003	2011	2603.4
111403018001	2011	2007.63
111403018002	2011	2177.45
111403019001	2011	3232.36
111403019002	2011	2537.2
111403019003	2011	2122.18
111403020001	2011	2808.33
111403020002	2011	2464.09
111403020003	2011	1556
111404001001	2011	1973.86
111404001002	2011	1474.22
111404001003	2011	1380.21
111404002001	2011	1925.95
111404002002	2011	2075
111404002003	2011	1582.3
111404003001	2011	2452.26
111404003002	2011	1365.25
111404003003	2011	677.73
111404004001	2011	1494.98
111404004002	2011	1063.48
111404004003	2011	797.37
111404005001	2011	1233.59
111404005002	2011	741.72
111404005003	2011	1024.55
111404006001	2011	1929.77
111404006002	2011	1573
111404006003	2011	1414.45
111404007001	2011	1724.94
111404007002	2011	1942.35
111404007003	2011	1707.22
111404008001	2011	1931.48
111404008002	2011	1473.76
111404008003	2011	1467.98
111404009001	2011	2025.77
111404009002	2011	1815.39
111404009003	2011	1654.87
111404010001	2011	2397.97
111404010002	2011	1871.32
111404010003	2011	1192.75
111404011001	2011	850.84
111404011002	2011	539.16
111404012001	2011	2285.52
111404012002	2011	3565.63
111404013001	2011	2249.96
111404013002	2011	1647.27
111404013003	2011	1187.67
111404014001	2011	2476.48
111404014002	2011	1482.7
111404015001	2011	1379.26
111404015002	2011	1229.76
111404015003	2011	1812.48
111404016001	2011	1780.82
111404016002	2011	1326.48
111404016003	2011	1431.06
111404016004	2011	769.91
111404017001	2011	1709.55
111404017002	2011	1536.55
111404017003	2011	1727.59
111404018001	2011	1390.47
111404018002	2011	1369.56
111404019001	2011	2219.46
111404019002	2011	1903.81
111404019003	2011	2814.06
111404020001	2011	3183.44
111404020002	2011	2377.21
112101001001	2011	1075.9
112101001002	2011	1628.96
112101002001	2011	1300.7
112101002002	2011	1289.43
112101002003	2011	1170.47
112101003001	2011	2652.75
112101003002	2011	1795.3
112101003003	2011	1321.35
112101004001	2011	1757.08
112101004002	2011	1337.15
112101005001	2011	1425.78
112101005002	2011	1310.61
112101005004	2011	575.16
112101005005	2011	700.12
112101006001	2011	1265.82
112101006002	2011	1162.91
112101006003	2011	2013.01
112101006004	2011	671.28
112101006005	2011	707.77
112101007001	2011	1877.91
112101007002	2011	1767.76
112101007003	2011	1167.74
112101008001	2011	1951.42
112101008002	2011	1624.1
112101008003	2011	1705.29
112101009001	2011	1522.22
112101009002	2011	1122.54
112101009004	2011	1351.85
112101009005	2011	1339.94
112101010001	2011	1319.14
112101010002	2011	748.36
112101011001	2011	1916.75
112101011002	2011	1054.3
112101011003	2011	734.32
112101011004	2011	1379.7
112101011005	2011	1113.62
112101012001	2011	1511.12
112101012002	2011	1635.73
112101013001	2011	2013.4
112101013002	2011	1522.5
112101014001	2011	1109.76
112101014002	2011	1162.59
112101015001	2011	1222.69
112101015002	2011	1342.48
112101015003	2011	1028.06
112101016001	2011	1951.65
112101016002	2011	2082.66
112101017001	2011	1549.23
112101017002	2011	2871.87
112101017003	2011	2194.47
112101018001	2011	1474.2
112101018002	2011	1610.97
112101019001	2011	2051.39
112101019002	2011	2123.95
112101020001	2011	1835.48
112101020002	2011	2277.96
112101020003	2011	1001.99
112102001001	2011	1436.79
112102001002	2011	1614.27
112102001003	2011	1194.54
112102001004	2011	919.83
112102002001	2011	1322.74
112102002002	2011	1625.8
112102003001	2011	2389.92
112102003002	2011	1841.65
112102003003	2011	2986.8
112102004001	2011	1966.52
112102004002	2011	1436.12
112102005001	2011	2065.49
112102005002	2011	1705.87
112102005003	2011	1804.99
112102006001	2011	2433.52
112102006002	2011	1196.96
112102007001	2011	1324.42
112102007002	2011	1263.45
112102007003	2011	746.82
112102008001	2011	2091.45
112102008002	2011	1376.5
112102008003	2011	1682.49
112102009001	2011	1824.75
112102009002	2011	865.99
112102009003	2011	746.36
112102010001	2011	2105.27
112102010002	2011	1674.73
112102010003	2011	1940.7
112102011001	2011	1722.28
112102011002	2011	1122
112102011003	2011	576.74
112102012001	2011	544.9
112102012002	2011	980.25
112102012003	2011	1100.72
112102013001	2011	1480.39
112102013002	2011	1308.48
112102013003	2011	681.6
112102013004	2011	1259.98
112102013005	2011	1393.7
112102014001	2011	1999.56
112102014002	2011	949.06
112102014003	2011	1402.07
112102014004	2011	900.03
112102015001	2011	1499.37
112102015002	2011	1749.32
112102016001	2011	1880.1
112102016002	2011	1316.31
112102016003	2011	1118.59
112102017001	2011	2597.99
112102017002	2011	1612.02
112102017003	2011	1604.87
112102018001	2011	1274.36
112102018002	2011	1711.02
112102018003	2011	1261.87
112102019001	2011	2829.1
112102019002	2011	931.06
112102019003	2011	1343.13
112102020001	2011	1907.52
112102020002	2011	2255.28
112102020003	2011	773.67
112103001001	2011	1483.14
112103001002	2011	1149.61
112103001004	2011	943.06
112103002001	2011	1651.9
112103002002	2011	1090.09
112103002003	2011	628.04
112103002004	2011	640.45
112103003001	2011	1523.74
112103003002	2011	1032.84
112103003003	2011	1364.03
112103004001	2011	1607.02
112103004002	2011	1018
112103004003	2011	1393.98
112103005001	2011	2254.5
112103005002	2011	1290.09
112103005003	2011	1387.27
112103006001	2011	1901.36
112103006002	2011	1278.38
112103007001	2011	2231.56
112103007002	2011	1988.47
112103007003	2011	2750.18
112103008001	2011	2182.22
112103008002	2011	1919.39
112103008003	2011	1241.66
112103008004	2011	952.97
112103009001	2011	2338.99
112103009002	2011	1557.64
112103009003	2011	808.78
112103010001	2011	1648.35
112103010002	2011	2594.12
112103011001	2011	2186.59
112103011002	2011	2631.77
112103012001	2011	3036.9
112103012002	2011	1590.9
112103013001	2011	2147.44
112103013002	2011	1055.6
112103014001	2011	1576.89
112103014002	2011	1382.11
112103014003	2011	1256.45
112103014004	2011	737.58
112103014005	2011	1177.15
112103015001	2011	1051.94
112103015002	2011	870.01
112103015003	2011	839.83
112103016001	2011	1973.88
112103016002	2011	1236.99
112103016003	2011	923.49
112103016004	2011	1223.9
112103017001	2011	2335.87
112103017002	2011	1153.73
112103017003	2011	1433.14
112103018001	2011	1801.03
112103018002	2011	1508.33
112103018003	2011	847.46
112103019001	2011	1346.48
112103019002	2011	1221.32
112103019003	2011	1031.08
112103020001	2011	2583.05
112103020002	2011	2950.49
112104001001	2011	1314.76
112104001002	2011	1510.49
112104001003	2011	2205.91
112104002001	2011	2057.79
112104002002	2011	1640.54
112104002003	2011	1956.49
112104002004	2011	757.85
112104002005	2011	685.56
112104003001	2011	2145.86
112104003002	2011	1568.34
112104003003	2011	973.8
112104003004	2011	1389.63
112104004001	2011	1658.56
112104004002	2011	1705.95
112104004003	2011	1365.64
112104004005	2011	2444.06
112104005001	2011	1805.41
112104005002	2011	544.88
112104005003	2011	868.2
112104005004	2011	1481.49
112104006001	2011	2096.09
112104006002	2011	1136.98
112104006003	2011	1341.18
112104007001	2011	1571.48
112104007002	2011	813.85
112104007003	2011	1029.96
112104007004	2011	805.88
112104007005	2011	839.8
112104008001	2011	1560.45
112104008002	2011	2835.51
112104008003	2011	1391.92
112104008004	2011	1616.35
112104009001	2011	1639.99
112104009002	2011	2657.87
112104009003	2011	1744.94
112104010001	2011	1441.75
112104010002	2011	1250.69
112104010003	2011	1896.81
112104010004	2011	1272.13
112104010005	2011	1379.08
112104011001	2011	3245.69
112104011002	2011	1356.65
112104011003	2011	2825.08
112104011004	2011	2690
112104012001	2011	2060.51
112104012002	2011	1748.44
112104012003	2011	1865.1
112104012004	2011	1012.04
112104012005	2011	1046.57
112104013001	2011	2168.52
112104013002	2011	1579.54
112104013003	2011	924.88
112104014001	2011	1094.42
112104014002	2011	2584.24
112104014003	2011	1448.01
112104014004	2011	1616.84
112104015001	2011	2171.78
112104015002	2011	1460.05
112104015003	2011	1087.6
112104016001	2011	1912.1
112104016002	2011	1478.74
112104016003	2011	809.95
112104016004	2011	2013.3
112104016005	2011	1328.24
112104017001	2011	1553.97
112104017002	2011	1505.55
112104017003	2011	1783.05
112104017004	2011	1473.34
112104018001	2011	1841.72
112104018002	2011	2098.42
112104018003	2011	1469.52
112104019001	2011	1900.94
112104019002	2011	1651.33
112104019003	2011	1954.16
112104020001	2011	1813.96
112104020002	2011	1547.96
112104020003	2011	1740.05
112201001001	2011	1943.65
112201001002	2011	1695.14
112201001003	2011	2173.33
112201002001	2011	6407.47
112201002002	2011	1640.31
112201002003	2011	1135.27
112201003001	2011	1739.11
112201003002	2011	1302.1
112201004001	2011	834.42
112201004002	2011	1617.33
112201004004	2011	1214.93
112201005001	2011	1573.74
112201005002	2011	1709.13
112201006001	2011	1504.91
112201006002	2011	1129.94
112201007001	2011	1843.71
112201007002	2011	2603.97
112201008001	2011	1789.51
112201008002	2011	1799.82
112201009001	2011	1428.36
112201009002	2011	1744.68
112201010001	2011	1418.21
112201010002	2011	1149.48
112201010003	2011	1569.64
112201011001	2011	1025.67
112201011002	2011	861.1
112201011003	2011	1326.27
112201012001	2011	1251.04
112201013001	2011	762.34
112201013002	2011	993.52
112201014001	2011	1265.63
112201014002	2011	690.61
112201014003	2011	1188.9
112201015001	2011	1481.85
112201015002	2011	1035.81
112201015003	2011	422.38
112201015004	2011	810.17
112201015005	2011	1215.78
112201016001	2011	1298.79
112201016002	2011	1307.38
112201016003	2011	1118.65
112201016004	2011	1204.05
112201016005	2011	462.01
112201017001	2011	2267.74
112201017002	2011	2127.23
112201017004	2011	1954.89
112201018001	2011	1366.58
112201018002	2011	2175.51
112201018003	2011	1664.37
112201019001	2011	1754.84
112201019002	2011	1130.09
112201019003	2011	1420.16
112201019004	2011	1377.39
112201020001	2011	1252.16
112201020002	2011	1695.48
112202001001	2011	1700.92
112202001002	2011	1152.03
112202001003	2011	1092.67
112202001004	2011	802.16
112202002001	2011	2100.35
112202002002	2011	2237.38
112202003001	2011	1494.95
112202003002	2011	2554.14
112202004001	2011	1436.48
112202004002	2011	1477.21
112202005001	2011	2049.48
112202006001	2011	2014.69
112202006002	2011	1298.22
112202006003	2011	1795.73
112202007001	2011	1839.31
112202007002	2011	1131.11
112202008001	2011	2620.94
112202008002	2011	1734.39
112202008003	2011	913.56
112202009001	2011	1802.88
112202009002	2011	2782.02
112202009003	2011	2446.91
112202010001	2011	2354.69
112202010002	2011	1633.6
112202010003	2011	1361.66
112202011001	2011	1074.54
112202011002	2011	1047.62
112202011003	2011	713.38
112202012001	2011	991.54
112202012002	2011	683.94
112202013001	2011	2393.94
112202013002	2011	2101.22
112202013003	2011	2061.37
112202014001	2011	1443.29
112202014002	2011	1115.4
112202014003	2011	1021.27
112202015001	2011	1448.55
112202015002	2011	2567.31
112202015003	2011	1239.08
112202016001	2011	1529.92
112202016002	2011	1523.04
112202016003	2011	1030.23
112202017001	2011	1518.37
112202017002	2011	713.98
112202017003	2011	642.51
112202018001	2011	1807.61
112202018002	2011	2107.59
112202018003	2011	1828.32
112202019001	2011	1643.11
112202019002	2011	1418.02
112202019003	2011	1612.65
112202019004	2011	1235.76
112202019005	2011	2022.65
112202020001	2011	1656.04
112202020002	2011	1513.65
112202020003	2011	1540.14
112202020004	2011	1626.43
112202020005	2011	1309.98
112203001001	2011	3097.49
112203001002	2011	1346.66
112203001003	2011	686.73
112203002001	2011	1489.81
112203002002	2011	1588.65
112203003001	2011	1542.09
112203003002	2011	1235.53
112203003003	2011	545.47
112203003004	2011	1298.5
112203003005	2011	1171.79
112203004001	2011	787.6
112203004002	2011	1980.23
112203004003	2011	1388.16
112203004004	2011	1091.62
112203005002	2011	1619.22
112203005003	2011	1073.15
112203005004	2011	2569.19
112203005005	2011	2363.2
112203006001	2011	1698.81
112203006002	2011	2146.32
112203006003	2011	1227.57
112203007001	2011	2348.54
112203007002	2011	1357.47
112203007003	2011	1390.65
112203008001	2011	3078.49
112203008002	2011	1569.29
112203008003	2011	2973.43
112203008004	2011	1756.93
112203009001	2011	1600.16
112203009002	2011	1440.89
112203009004	2011	1101.05
112203009005	2011	927.14
112203010001	2011	1660.32
112203010002	2011	1541.1
112203010003	2011	768.43
112203011001	2011	870.26
112203011002	2011	646.38
112203011003	2011	500.19
112203012001	2011	1872.76
112203012002	2011	1790.99
112203013001	2011	2320.19
112203013002	2011	1245.55
112203014001	2011	2364.67
112203014002	2011	1250.87
112203015001	2011	2957.13
112203015002	2011	1633.31
112203015003	2011	2152.38
112203015004	2011	1871.21
112203016001	2011	2851.53
112203016002	2011	3192.38
112203017001	2011	1166.65
112203017002	2011	934.11
112203017004	2011	1008.27
112203018001	2011	1184.19
112203018002	2011	1780.31
112203019001	2011	974.48
112203019002	2011	1207.93
112203020001	2011	2037.77
112203020002	2011	1516.25
112204001001	2011	1666.22
112204001002	2011	937.5
112204001003	2011	1068.25
112204002001	2011	1285.19
112204002002	2011	986.65
112204002003	2011	3285.89
112204002004	2011	1163.32
112204003001	2011	886.67
112204003002	2011	1355.71
112204003003	2011	2092.04
112204003004	2011	1275.14
112204003005	2011	1649.7
112204004001	2011	1742.97
112204004002	2011	1101.53
112204005001	2011	1039.81
112204005002	2011	1162.56
112204005003	2011	1049.2
112204006001	2011	1849.28
112204006002	2011	1133.25
112204006003	2011	1259.75
112204007001	2011	1640.17
112204007002	2011	1233.92
112204007003	2011	1448.07
112204008001	2011	1797.31
112204008002	2011	1216.32
112204008003	2011	875.86
112204009001	2011	1776.65
112204009002	2011	1101.35
112204009003	2011	1165.47
112204009004	2011	1552.16
112204009005	2011	872.98
112204010001	2011	1885.48
112204010002	2011	3122.27
112204010003	2011	2078.83
112204011001	2011	1151.59
112204011002	2011	1311.95
112204011003	2011	409.86
112204012001	2011	984.98
112204012002	2011	1798.56
112204012003	2011	1761.27
112204012004	2011	776.32
112204012005	2011	1315.57
112204013001	2011	2251.49
112204013002	2011	1771
112204013003	2011	1036.71
112204013004	2011	3745.13
112204013005	2011	3742.79
112204013006	2011	847.88
112204014001	2011	1418.09
112204014002	2011	1328.94
112204014003	2011	1202.84
112204015001	2011	1017.57
112204015002	2011	973.72
112204015003	2011	1191.78
112204016001	2011	1271.24
112204016002	2011	1274.09
112204017001	2011	2360.29
112204017002	2011	2448.25
112204017003	2011	2506.07
112204018001	2011	1497.83
112204018002	2011	985.26
112204018003	2011	1009.57
112204019001	2011	2420.38
112204019002	2011	1508.97
112204019003	2011	1346.01
112204020001	2011	1604.8
112204020002	2011	1343.7
211101001001	1991	2003.69
211101001001	1993	1770.68
211101001001	2000	2385.42
211101001002	1991	1665.36
211101001002	1993	2104.78
211101001002	2000	2965.8
211101001003	1991	1536.23
211101001003	1993	2476.3
211101001003	2000	1981.68
211101002001	1991	2470.33
211101002001	1993	2846.81
211101002002	1991	2310.17
211101002002	1993	2664.91
211101002003	1991	1859.27
211101002003	1993	2500.63
211101003001	1991	3137.25
211101003001	1993	2291.4
211101003001	2000	2578.66
211101003002	1991	2638.57
211101003002	1993	1362.1
211101003002	2000	2320.6
211101003002	2004	3433.44
211101003002	2009	2083.02
211101003002	2011	1786.44
211101003003	1991	3196.99
211101003003	1993	1495.78
211101003003	2000	2814.35
211101003101	2006	1457.46
211101003102	2006	1185.98
211101004001	1991	1722.72
211101004001	1993	2953.14
211101004002	1991	2479.43
211101004002	1993	4324.8
211101004003	1991	1877.65
211101004003	1993	2746.27
211101005001	1991	1777.37
211101005001	1993	2876.65
211101005002	1991	1519.96
211101005002	1993	2001.67
211101005003	1991	1562.31
211101005003	1993	1871.17
211101006001	1993	2019.16
211101006002	1993	2320.36
211101007001	1991	1972.04
211101007001	1993	2312.65
211101007002	1991	1768.74
211101007002	1993	1651.26
211101007003	1991	1482.2
211101007003	1993	1801.65
211101007004	1991	1024.14
211101007004	1993	1569.17
211101008001	1991	1712.57
211101008001	1993	2687.15
211101008001	2000	1927.42
211101008001	2004	2381.43
211101008001	2006	2303.12
211101008002	1991	1588
211101008002	2000	1986.07
211101008002	2004	1710.29
211101008002	2006	2169.29
211101008002	2009	2672.86
211101008002	2011	2177.82
211101008003	1991	1945.83
211101008003	1993	2308.08
211101008003	2000	2713.96
211101008003	2004	1838.43
211101008003	2006	2584.15
211101008003	2011	2463.39
211101008004	1991	1603
211101008005	1993	1729.76
211101008005	2000	2267.83
211101008005	2006	2328.55
211101008005	2009	3644.8
211101008005	2011	2286.61
211101008021	1991	1545.36
211101008021	1993	1941.2
211101008021	2000	2285.75
211101008021	2004	1347.17
211101008021	2006	2275.16
211101008021	2009	2650.09
211101008061	2000	1671.86
211101008061	2004	1590.3
211101008061	2006	2434.49
211101008061	2009	3678.15
211101008061	2011	2166.04
211101009001	1991	1588.86
211101009001	1993	1861.29
211101009002	1991	1436.81
211101009002	1993	2066.07
211101010001	1991	2194.48
211101010001	1993	1094.72
211101010001	2000	1636.82
211101010001	2006	2158.45
211101010001	2009	1950.77
211101010001	2011	1798.79
211101010002	1991	2617.33
211101010002	1993	1763.61
211101010002	2000	2067.87
211101010002	2006	1720.78
211101010003	1991	2992.77
211101010003	2000	2881.96
211101010003	2009	2016.96
211101011001	1991	1766.26
211101011001	1993	1577.88
211101011002	1991	1431.74
211101011002	1993	1466.25
211101011003	1991	1310.02
211101011003	1993	1108.76
211101012001	1991	2223.13
211101012001	1993	3106.39
211101012001	2000	2181.37
211101012001	2004	1666.29
211101012001	2006	4063.89
211101012001	2009	2706.64
211101012001	2011	1282.05
211101012002	1991	1923.93
211101012002	1993	2687.93
211101012002	2000	1897.11
211101012002	2004	1587.22
211101012002	2006	2731.16
211101012002	2009	2585.99
211101012002	2011	1282.05
211101012003	1991	1905.28
211101012003	1993	2601.94
211101012003	2000	1803.24
211101012003	2004	1754.78
211101013001	1991	2749.5
211101013001	1993	2666.63
211101013002	1991	2459.3
211101013002	1993	2045.15
211101013002	2009	2186.36
211101013002	2011	2645.11
211101013003	1991	2669.38
211101013003	1993	2114.62
211101014001	1991	3090.02
211101014001	1993	2591.01
211101014001	2000	2242.09
211101014001	2004	1853.46
211101014001	2006	2213.47
211101014002	1991	3228.75
211101014002	1993	1877.98
211101014002	2000	1862.26
211101014002	2004	1930.05
211101014002	2006	1698.06
211101014003	1991	1674.05
211101014003	1993	1288.18
211101014003	2000	1587.7
211101014003	2004	1726.16
211101014003	2006	2407.81
211101014081	2004	1527.73
211101014081	2006	2078.92
211101015001	1991	2893.69
211101015001	1993	1641.17
211101015001	2000	2733.05
211101015001	2004	2249.91
211101015001	2006	2303.61
211101015001	2009	2871.7
211101015001	2011	1589.6
211101015002	1991	2939.61
211101015002	1993	2162.41
211101015002	2000	2197.9
211101015002	2004	1743.08
211101015002	2006	2150.96
211101015002	2009	2609.16
211101015002	2011	1396.62
211101015021	1993	1791.57
211101015021	2000	1846.91
211101015021	2004	1921.5
211101015021	2006	2453.81
211101016001	1991	2101.13
211101016001	1993	2381.47
211101016001	2006	1943.78
211101016002	1991	2508
211101016002	1993	2787.33
211101016002	2011	2244
211101016004	1991	2158.85
211101016004	1993	3157.24
211101017001	1991	2366.13
211101017001	1993	1716.91
211101017001	2000	1742.23
211101017001	2004	1816.74
211101017001	2006	2568
211101017001	2009	2407.09
211101017001	2011	2077.77
211101017002	1991	2285.49
211101017002	1993	1917.61
211101017002	2000	1711.49
211101017002	2004	1514.08
211101017002	2006	2262.36
211101017002	2009	1802.42
211101017002	2011	2114.6
211101017003	1991	2349.62
211101017003	1993	1636.56
211101017003	2000	1631.84
211101017003	2004	2116.42
211101017004	1991	1911.53
211101017004	1993	1619.91
211101017004	2009	1900.27
211101017081	2006	1918.49
211101019001	1991	2733.55
211101019001	1993	2341
211101019001	2000	2524.55
211101019001	2004	3283.3
211101019001	2006	3129.19
211101019002	1991	2528.06
211101019002	1993	1896.11
211101019002	2000	1868.7
211101019002	2004	3082.73
211101019002	2006	3001.33
211101019003	1991	3633.27
211101019003	1993	2525.55
211101019003	2000	2604.97
211101020001	1991	2119.86
211101020001	1993	2267.64
211101020002	1991	2293.83
211101020002	1993	2117.16
211101020003	1991	2435.32
211101020003	1993	1697
211101061001	1991	2050.68
211101061001	1993	1002.48
211101061001	2000	2147.72
211101061002	2000	2353.75
211101061003	2000	1242.05
211101062001	2000	2464.95
211101062001	2004	1484.78
211101062001	2006	2443.41
211101062001	2009	2344.72
211101062001	2011	1380.94
211101062002	2000	2150.6
211101062002	2004	1352.5
211101062002	2009	2077.15
211101062002	2011	1096.72
211101062003	2000	1897.9
211101062003	2004	1281.58
211101062003	2006	1492.18
211101062003	2009	3192.91
211101063001	2000	2413.15
211101063001	2004	3267.92
211101063002	2000	2001.98
211101063002	2004	1998.85
211101063003	2000	2138.33
211101063003	2004	2216.86
211101063081	2004	968.8
211101064001	2000	2137.45
211101064001	2004	1942.75
211101064001	2009	2503.76
211101064001	2011	2028.88
211101064002	2000	1905.2
211101064002	2004	1198.16
211101064002	2009	2885.61
211101064002	2011	2638.12
211101064003	2000	1966.02
211101064003	2004	1097.06
211101065001	2000	1788.1
211101065001	2004	3019.47
211101065001	2006	3006.63
211101065002	2000	1967.48
211101065002	2004	2184.83
211101065002	2006	1793.55
211101065003	2000	2670.77
211101065003	2006	2155.39
211101065081	2004	779.23
211101065081	2006	939.06
211101066001	2000	1638.69
211101066002	2000	1803.67
211101066002	2004	2409.44
211101066002	2006	3893.79
211101066002	2009	2108.52
211101066002	2011	1926.52
211101067001	2000	2172.24
211101067001	2004	2845.55
211101067001	2006	2874.39
211101067001	2009	2743.63
211101067001	2011	3300.18
211101067002	2000	2263.76
211101067002	2004	2883.65
211101067002	2006	1533.78
211101067002	2009	2251.69
211101067002	2011	3531.98
211101068001	2000	2894.23
211101068001	2004	3037.54
211101068001	2006	2680.38
211101068001	2009	2392.28
211101068001	2011	1289.72
211101068002	2000	2414.23
211101068002	2004	1838.04
211101068002	2006	2161.99
211101068002	2009	1892.94
211101068002	2011	1274.99
211101069001	2000	1902.42
211101069001	2004	3287.3
211101069001	2006	3754.95
211101069001	2009	2819.83
211101069001	2011	1411.11
211101069002	2000	1661.6
211101069002	2004	2014.38
211101069002	2006	2326.27
211101069002	2009	2091.26
211101069002	2011	1261.88
211101069003	2000	1907.19
211101069003	2004	1851.44
211101069003	2006	1908.99
211101069003	2009	1499.5
211101070001	2000	2260.41
211101070001	2004	2847.56
211101070001	2006	2073.19
211101070001	2009	1572.18
211101070001	2011	1185.93
211101070002	2000	2540.16
211101070002	2004	2509.67
211101070002	2006	1515.02
211101070002	2009	1226.4
211101070002	2011	1167.56
211101071001	2004	1803.33
211101071001	2006	2645.22
211101071001	2009	2574.01
211101071001	2011	1579.83
211101071002	2004	1705.18
211101071002	2006	1818.48
211101071002	2009	2629.93
211101071002	2011	1416.51
211101081001	2004	2557.02
211101081001	2006	3011.45
211101081001	2009	3697.58
211101081001	2011	1258.84
211101081002	2004	2177.53
211101081002	2006	2151.85
211101081002	2011	1407.72
211101082001	2004	2280.53
211101082001	2006	1618.68
211101082001	2009	2086.62
211101082001	2011	1935.19
211101082002	2004	880.1
211101082002	2006	1464.86
211101082002	2009	1538.4
211101082002	2011	1935.19
211101082003	2004	2359.93
211101083001	2004	2110.21
211101083001	2006	1480.82
211101083001	2009	1625.12
211101083001	2011	1558.82
211101083002	2004	1179.41
211101083002	2006	1264.51
211101083002	2009	1403.69
211101083002	2011	1549.35
211101083003	2004	1493.07
211101121001	2009	1035.99
211101121002	2009	870.19
211101122001	2009	2225.02
211101122001	2011	1068.6
211101122002	2009	1639.73
211101122002	2011	1349.35
211101122003	2009	1477.71
211101122003	2011	1726.41
211102001001	1991	2691.88
211102001001	2009	2339.28
211102001002	1991	2680.86
211102001002	1993	2485.39
211102001002	2009	1795.44
211102001003	1991	2990.67
211102001003	1993	3179.49
211102001005	1991	2259.54
211102001005	1993	2779.76
211102001006	1991	2633.83
211102001006	1993	2915.29
211102001021	1993	1518.33
211102002001	1991	3159.7
211102002002	1991	3031.92
211102002002	1993	2535.74
211102002003	1991	3189.07
211102002003	1993	3108.92
211102002004	1991	2624.51
211102002004	1993	2542.82
211102003001	1991	2433.34
211102003001	1993	2734.73
211102003001	2000	2273.53
211102003001	2009	2350.02
211102003002	1991	1878.3
211102003002	1993	2377.56
211102003002	2000	2196.22
211102003002	2009	1114.83
211102003003	1991	2042.1
211102003004	1991	1667.64
211102003004	1993	2609.46
211102004001	1991	2683.46
211102004002	1991	3016.84
211102004002	1993	2767.91
211102004003	1991	3313.35
211102004003	1993	3443.54
211102004004	1991	2902.07
211102005001	1993	2216.73
211102005001	2006	2569.32
211102005002	1991	2340.54
211102005002	1993	2595.83
211102005002	2006	2686.77
211102005003	1991	1559.03
211102005003	1993	2662.54
211102005004	1991	1258.18
211102005004	1993	2651.73
211102006001	1991	2888.12
211102006001	1993	1792.67
211102006001	2006	2076.13
211102006001	2009	1783.48
211102006001	2011	3605.37
211102006002	1991	2596.66
211102006002	1993	1639.34
211102006002	2006	1393.27
211102006002	2009	1367.37
211102006002	2011	2918.07
211102006003	1991	2649.3
211102006003	1993	1584.44
211102006004	1991	2451.29
211102007001	1991	3073.31
211102007001	1993	2168.18
211102007002	1991	2638.33
211102007003	1991	2926.78
211102007003	1993	2115.51
211102008003	1991	2635.96
211102008003	1993	1636.12
211102008061	2000	4047.89
211102008061	2004	2693.3
211102008061	2006	2533.8
211102008061	2011	2385.13
211102008081	2004	1644.2
211102008081	2006	1810.93
211102008081	2011	2134.54
211102008082	2006	1119.24
211102008082	2011	1836.56
211102009001	1991	2961.21
211102009001	1993	2172.86
211102009001	2000	2779.62
211102009002	1991	2851.27
211102009002	1993	1604.84
211102009002	2000	2668.77
211102009002	2004	2412.94
211102009002	2006	2048.57
211102009002	2011	1880.03
211102009021	1991	3276.74
211102009021	1993	2027.07
211102009022	1991	3145.36
211102009022	1993	1674.48
211102009022	2000	2209.44
211102009022	2004	1971.54
211102009022	2006	1790.54
211102009022	2011	1888.8
211102009081	2004	2456.38
211102009081	2006	3207.72
211102009081	2011	2120.13
211102010001	1991	1739.16
211102010001	1993	1776.47
211102010001	2000	2321.88
211102010002	1991	1780.22
211102010002	1993	2261.32
211102010002	2000	2378.22
211102010003	1991	1630.06
211102010003	1993	2091.15
211102010003	2000	2633.06
211102010004	1991	1517.77
211102010004	1993	1969.04
211102010004	2000	2133.8
211102011001	1991	1604.56
211102011001	1993	1875.42
211102011001	2000	2669.52
211102011001	2004	2200.44
211102011001	2006	2938.53
211102011002	1991	1435.43
211102011003	1991	1544.69
211102011003	2000	2341.56
211102011003	2011	2069.1
211102011004	1991	1647.89
211102011004	1993	1538.2
211102011005	1993	1819.63
211102011005	2000	2031.13
211102011005	2004	2365.66
211102011005	2006	2686.69
211102011005	2011	2685.68
211102011081	2004	2344.01
211102011081	2011	2273.93
211102012001	1991	1981.78
211102012001	1993	1662.82
211102012001	2011	1952.95
211102012004	2011	2528.8
211102013001	1993	1396.92
211102013002	1993	1383.96
211102013003	1993	1755.98
211102013004	1993	1171.99
211102013005	1993	1074.78
211102013031	1993	1105.66
211102014001	1991	3063.91
211102014001	1993	2672.06
211102014001	2000	2654.13
211102014001	2004	3080.72
211102014001	2006	2789.99
211102014001	2009	1750.06
211102014001	2011	1410.25
211102014002	1991	3478.65
211102014002	1993	2762.88
211102014002	2000	2454.45
211102014002	2004	2748.85
211102014002	2006	1919.75
211102014002	2009	1848.69
211102014002	2011	1507.24
211102015001	1991	1859.96
211102015001	1993	1794.2
211102015001	2000	2620.28
211102015001	2004	1944.66
211102015001	2006	2513.89
211102015001	2009	1373.54
211102015002	1991	1236.06
211102015002	1993	1377.42
211102015002	2000	2084.19
211102015002	2004	1550.24
211102015002	2006	1694.01
211102015002	2009	1486.15
211102015003	1991	1299.25
211102015004	1993	1773.61
211102016001	1991	2024.9
211102016001	1993	1746.03
211102016002	1991	1437.73
211102016003	1991	1595.41
211102016003	1993	2031.38
211102016004	1991	1682.31
211102016004	1993	1949.62
211102016005	1991	1728.22
211102016005	1993	1833.82
211102016021	1991	1419.71
211102016021	1993	1895.31
211102016022	1993	861.97
211102017001	1991	2708.97
211102017001	1993	1376.49
211102017001	2009	2167.78
211102017002	1991	2666.32
211102017002	1993	1216.93
211102017002	2009	2186.09
211102017002	2011	3192.18
211102017003	1991	2906.83
211102017003	1993	1996.36
211102017003	2009	2122.63
211102017003	2011	2954.24
211102017004	1991	2921.55
211102017004	1993	1606.4
211102017005	1991	2707.84
211102017005	1993	1523.88
211102018001	1991	3035.8
211102018001	1993	3108.52
211102018001	2000	2842.62
211102018001	2004	2279.11
211102018002	1991	2843.25
211102018002	1993	3009.66
211102018002	2000	2551.91
211102018003	1991	3060.41
211102018003	1993	3162.99
211102018003	2009	2386.64
211102018081	2004	3324.93
211102018081	2006	2858.15
211102018082	2004	2048.16
211102018082	2006	2187.61
211102018082	2009	1921.18
211102018083	2004	2054.06
211102018083	2006	1306.93
211102018083	2009	2057.71
211102019001	1991	2577.02
211102019001	1993	2034.22
211102019001	2000	1670.17
211102019001	2006	3095.84
211102019001	2009	1941.78
211102019002	1991	2553.77
211102019002	1993	1507.27
211102019002	2000	1635.96
211102019002	2004	2785.44
211102019002	2006	3045.09
211102019002	2009	1897.59
211102019003	1991	3394.85
211102019003	1993	2984.25
211102019004	1991	3275.23
211102019005	1991	3045.1
211102019005	1993	1349.38
211102019006	1991	1285.18
211102019006	1993	1381.64
211102019006	2000	1402.82
211102020001	1991	2461.78
211102020001	1993	2818.08
211102020002	1993	2879.58
211102020005	1991	1561.89
211102020005	1993	2158.41
211102020006	1991	1701.06
211102020006	1993	2033.74
211102061001	2000	2216.52
211102061001	2004	2146.5
211102061001	2006	2449.51
211102061001	2009	1093.18
211102061001	2011	1483.08
211102062001	2000	2141.34
211102062001	2004	2051.39
211102062001	2006	2694.82
211102062001	2011	2202.97
211102062002	2000	2287.82
211102062002	2004	1480.55
211102062002	2006	2582.73
211102062002	2011	1613
211102062003	2000	2807.49
211102062004	2000	2451.43
211102063001	2000	2203.74
211102063001	2004	2986.87
211102063001	2006	3211.18
211102063002	2000	2559.59
211102063002	2004	2218.67
211102063002	2006	2763.72
211102063003	2000	2016.19
211102063003	2004	2161.32
211102063003	2006	2146.42
211102064001	2000	2170.31
211102064002	2000	2162.87
211102065001	2000	2550.89
211102065001	2004	3386.22
211102065001	2006	3032.58
211102065002	2000	2527.87
211102065002	2004	2461.54
211102065002	2006	2306.68
211102065081	2004	3117.48
211102066001	2000	2345.18
211102066001	2004	2400.05
211102066001	2006	3305.38
211102066002	2000	2163.11
211102066002	2004	2189.64
211102066002	2006	2524.09
211102066003	2000	3473.79
211102067001	2000	2526.48
211102067002	2000	2825.24
211102067003	2000	631.97
211102068001	2000	2638.98
211102068001	2004	1760.26
211102068002	2000	2082.19
211102068002	2004	1727.65
211102068002	2009	1668.32
211102068003	2000	2295.98
211102068003	2004	1605.83
211102068003	2009	1573.31
211102068004	2000	1967.47
211102068004	2004	1547.33
211102068004	2009	1458.55
211102069001	2000	2432.08
211102069001	2004	2198.06
211102069002	2000	2393.27
211102069081	2004	2362.05
211102069082	2004	1128.91
211102070001	2000	2539.63
211102070002	2000	2013.16
211102071001	2000	2609.25
211102071001	2004	4656.17
211102071002	2000	3239.54
211102071002	2004	1806.4
211102071081	2004	1782.55
211102071081	2006	1429.56
211102071082	2004	1743.34
211102071082	2006	2704.65
211102071082	2009	1865.34
211102071083	2004	2111.29
211102071083	2006	3403.85
211102071083	2009	2218.02
211102082001	2004	1974.37
211102082001	2006	1450.27
211102082001	2009	1589.31
211102082002	2004	1565
211102082002	2006	1483.16
211102082002	2009	1525.8
211102083001	2004	1753.47
211102083001	2006	2331.69
211102083001	2009	2312.56
211102083002	2004	1841.84
211102083002	2006	2278.29
211102083002	2009	1671.15
211102084001	2004	1604.86
211102084001	2006	2033.03
211102084002	2004	1997.79
211102084002	2006	1922.6
211102085001	2004	1773.59
211102085001	2006	1758.16
211102086001	2004	2924.96
211102086001	2006	1986.82
211102086001	2011	1914.58
211102086002	2004	2645.57
211102086002	2006	1596.02
211102086002	2011	2007.33
211102121001	2009	2289.1
211102121001	2011	1813.66
211102121002	2009	2256.68
211102121002	2011	1654.12
211102122001	2009	1725.34
211102122002	2009	2000.86
211102122002	2011	1827.21
211102122003	2009	1924.16
211102123001	2009	3063.13
211102123001	2011	1255.79
211102123002	2009	2302.38
211102123002	2011	1174.05
211102124001	2009	2273.83
211102124001	2011	1549.68
211102124002	2009	1767.19
211102124002	2011	1446.91
[truncated: 100,576 more rows]

## Sheet: gender
ID	gender
111101001001	1		1 male
111101001002	2		2 female
111101002001	2
111101003001	1
111101003002	2
111101004001	1
111101004002	2
111101005001	2
111101005002	1
111101006001	2
111101006002	1
111101007001	1
111101007002	2
111101008001	1
111101008002	2
111101009001	2
111101010001	2
111101010002	1
111101011001	1
111101011002	2
111101011003	1
111101012001	1
111101012002	2
111101012003	1
111101013001	1
111101013002	2
111101013003	1
111101014001	2
111101014002	1
111101014003	2
111101015001	1
111101015002	2
111101015003	1
111101016001	2
111101016002	1
111101016003	1
111101017001	2
111101017002	1
111101018001	2
111101018002	1
111101018003	2
111101019001	1
111101019002	2
111101019003	2
111101020001	2
111101020002	1
111101020003	1
111102001001	2
111102001002	1
111102002001	2
111102002002	1
111102003001	1
111102003002	2
111102004001	1
111102004002	2
111102004003	2
111102005001	2
111102005002	1
111102005003	2
111102006001	2
111102006002	1
111102006003	2
111102007001	2
111102007002	1
111102007003	2
111102008001	2
111102008002	1
111102008003	1
111102009001	2
111102009002	1
111102009003	1
111102010001	2
111102010002	2
111102010003	2
111102011001	1
111102011002	2
111102012001	2
111102012002	1
111102012003	1
111102013001	2
111102013002	1
111102013003	2
111102014001	1
111102014002	2
111102014003	2
111102015001	2
111102015002	1
111102015003	2
111102015004	1
111102016001	2
111102016002	1
111102017001	2
111102017002	1
111102018001	2
111102018002	1
111102018003	2
111102019001	2
111102019002	1
111102020001	1
111102020002	2
111102020003	2
111103001001	1
111103001002	2
111103001003	1
111103002001	2
111103002002	2
111103003001	1
111103003002	2
111103004001	1
111103004002	2
111103004003	2
111103005001	1
111103005002	2
111103005003	1
111103006001	1
111103006002	2
111103006003	2
111103007001	1
111103007002	2
111103007003	1
111103008001	1
111103008002	2
111103008003	1
111103009001	1
111103009002	2
111103010001	1
111103010002	2
111103011001	1
111103011002	2
111103011003	1
111103012001	1
111103012002	2
111103012003	2
111103013001	1
111103013002	2
111103013003	2
111103014001	1
111103014002	2
111103014003	1
111103014004	2
111103014005	2
111103015001	1
111103015002	2
111103015003	1
111103016001	1
111103016002	2
111103016003	2
111103017001	1
111103017002	2
111103017003	1
111103018001	2
111103018002	2
111103019001	1
111103019002	2
111103019003	2
111103020001	1
111103020002	2
111103020003	1
111104001001	2
111104001002	1
111104001003	2
111104001004	2
111104002001	1
111104002002	1
111104003001	1
111104003002	2
111104003003	1
111104004001	2
111104004002	2
111104005001	2
111104005002	1
111104005003	1
111104005004	2
111104005005	2
111104006001	2
111104006002	1
111104006003	1
111104007001	2
111104007002	2
111104008001	1
111104008002	2
111104009001	2
111104009002	1
111104009003	2
111104010001	1
111104010002	2
111104011001	2
111104011002	1
111104011003	1
111104012001	1
111104012002	2
111104013001	1
111104013002	2
111104013003	2
111104014001	1
111104014002	2
111104014003	2
111104015001	1
111104015002	2
111104015003	2
111104016001	2
111104016002	1
111104017001	1
111104017002	2
111104017003	1
111104018001	1
111104018002	2
111104019001	1
111104019002	2
111104020001	1
111104020002	2
111104020003	1
111201001001	2
111201001002	1
111201002001	2
111201002002	1
111201002003	1
111201003001	1
111201003002	2
111201003003	1
111201004001	2
111201004002	1
111201004003	2
111201005001	2
111201005002	2
111201006001	1
111201006002	2
111201007001	2
111201007002	1
111201007003	1
111201008001	1
111201008002	2
111201009001	1
111201009002	2
111201010001	1
111201010002	2
111201010003	1
111201011001	2
111201011002	1
111201011003	1
111201012001	2
111201012002	1
111201013001	1
111201013002	2
111201013003	2
111201014001	2
111201014002	1
111201014003	2
111201014004	2
111201015001	2
111201015002	1
111201015003	1
111201016001	1
111201016002	2
111201016003	1
111201017001	1
111201017002	2
111201017003	1
111201018001	2
111201018002	1
111201019001	1
111201019002	2
111201019003	2
111201020001	1
111201020002	2
111201020003	2
111202001001	2
111202001002	1
111202002001	1
111202002002	2
111202003001	2
111202004001	1
111202004002	2
111202005001	2
111202006001	2
111202007001	2
111202007002	1
111202008001	2
111202008002	1
111202009001	1
111202009002	2
111202010001	2
111202011001	1
111202011002	2
111202011003	1
111202012001	1
111202012002	2
111202012003	2
111202013001	2
111202013002	1
111202013003	1
111202014001	2
111202014002	1
111202014003	1
111202015001	1
111202015002	2
111202015003	2
111202016001	2
111202016002	1
111202016003	1
111202017001	1
111202017002	2
111202017003	2
111202018001	1
111202018002	2
111202018003	2
111202019001	1
111202019002	2
111202019003	1
111202020001	1
111202020002	2
111202020003	1
111203001001	2
111203001002	1
111203002001	1
111203002002	2
111203002003	1
111203003001	1
111203003002	2
111203003003	1
111203004001	1
111203004002	2
111203004003	2
111203005001	1
111203005002	2
111203006001	1
111203006002	2
111203006003	2
111203007001	1
111203007002	2
111203007003	1
111203008001	2
111203008002	1
111203009001	2
111203009002	1
111203009003	1
111203010001	2
111203010002	1
111203010003	2
111203011001	1
111203011002	2
111203011003	1
111203012001	1
111203012002	2
111203013001	2
111203013002	1
111203014001	1
111203014002	2
111203014003	1
111203015001	2
111203015002	1
111203015003	1
111203016001	2
111203016002	2
111203016003	1
111203017001	2
111203017002	2
111203017003	1
111203018001	2
111203018002	1
111203019001	1
111203019002	2
111203019003	2
111203020001	2
111203020002	2
111204001001	2
111204002001	2
111204002002	1
111204003001	2
111204003002	1
111204004001	2
111204004002	1
111204005001	2
111204005002	1
111204006001	1
111204006002	2
111204007001	1
111204007002	2
111204008001	2
111204009001	1
111204009002	2
111204010001	1
111204010002	2
111204011001	2
111204011002	1
111204011003	1
111204012001	1
111204012002	2
111204012003	1
111204013001	2
111204013002	1
111204013003	2
111204014001	2
111204014002	1
111204014003	2
111204015001	2
111204015002	1
111204015003	2
111204016001	1
111204016002	2
111204016003	2
111204017001	2
111204017002	1
111204017003	1
111204018001	2
111204018002	1
111204018003	2
111204019001	2
111204019002	1
111204019003	1
111204020001	1
111204020002	2
111204020003	2
111301001001	2
111301001002	1
111301002001	2
111301002002	2
111301003001	2
111301003002	1
111301004001	2
111301004002	1
111301005001	1
111301005002	2
111301006001	1
111301006002	2
111301007001	1
111301007002	2
111301008001	1
111301008002	2
111301009001	2
111301009002	1
111301010001	2
111301010002	1
111301011001	2
111301011002	1
111301011003	2
111301012001	1
111301012002	2
111301012003	1
111301013001	1
111301013002	2
111301013003	2
111301014001	2
111301014002	1
111301014003	1
111301015001	2
111301015002	1
111301015003	1
111301016001	2
111301016002	1
111301016003	1
111301017001	2
111301017002	1
111301017003	2
111301018001	2
111301018002	1
111301018003	2
111301019001	2
111301019002	1
111301019003	1
111301020001	1
111301020002	2
111301020003	1
111302001001	2
111302002001	1
111302002002	2
111302003001	2
111302003002	1
111302004001	1
111302004002	2
111302005001	1
111302005002	2
111302005003	1
111302006001	1
111302006002	2
111302007001	2
111302007002	1
111302008001	1
111302008002	2
111302008003	1
111302009001	2
111302009002	1
111302010001	1
111302010002	2
111302011001	1
111302011002	2
111302011003	2
111302012001	1
111302012002	2
111302012003	1
111302012004	2
111302012005	1
111302013001	2
111302013002	1
111302013003	2
111302013004	1
111302014001	2
111302014002	1
111302015001	1
111302015002	2
111302016001	1
111302016002	2
111302016003	2
111302017001	1
111302018001	2
111302018002	1
111302018003	1
111302018004	2
111302019001	1
111302019002	2
111302020001	1
111302020002	2
111302020003	2
111303001001	1
111303001002	2
111303001003	1
111303002001	1
111303002002	2
111303003001	1
111303003002	1
111303003003	2
111303003004	1
111303004001	1
111303004002	2
111303004003	1
111303005001	2
111303005002	1
111303006001	2
111303006002	1
111303006003	2
111303006004	2
111303006005	1
111303007001	1
111303007002	2
111303008001	1
111303008002	2
111303008003	1
111303008004	2
111303008005	2
111303009001	2
111303010001	1
111303010002	2
111303011001	1
111303011002	2
111303011003	1
111303012001	1
111303012002	2
111303013001	1
111303013002	2
111303014001	1
111303014002	2
111303014003	2
111303015001	1
111303015002	2
111303016001	2
111303016002	1
111303016003	2
111303017001	1
111303017002	2
111303017003	1
111303017004	2
111303017005	2
111303018001	1
111303018002	2
111303018003	1
111303018004	2
111303018005	2
111303019001	2
111303019002	2
111303020001	1
111303020002	2
111304001001	1
111304001002	2
111304001003	2
111304002001	1
111304002002	2
111304003001	1
111304003002	2
111304003003	2
111304004001	1
111304004002	2
111304004003	1
111304005001	1
111304005002	2
111304005003	1
111304006001	2
111304006002	1
111304007001	1
111304007002	2
111304008001	1
111304008002	2
111304009001	1
111304009002	2
111304009003	1
111304010001	2
111304010002	1
111304010003	1
111304010004	2
111304011001	1
111304011002	2
111304011003	2
111304012001	1
111304012002	2
111304012003	1
111304013001	1
111304013002	2
111304014001	2
111304014002	1
111304015001	1
111304015002	2
111304015003	2
111304016001	1
111304016002	2
111304016003	2
111304017001	1
111304017002	2
111304018001	1
111304018002	2
111304019001	1
111304019002	2
111304019003	2
111304020001	2
111304020002	1
111304020003	2
111401001001	1
111401001002	2
111401001003	2
111401002001	1
111401002002	2
111401002003	2
111401003001	1
111401003002	2
111401004001	1
111401004002	2
111401005001	1
111401005002	2
111401006001	1
111401006002	2
111401006003	1
111401007001	1
111401007002	2
111401007003	2
111401008001	1
111401008002	2
111401008003	2
111401009001	1
111401009002	2
111401009003	2
111401010001	1
111401010002	2
111401010003	1
111401011001	1
111401011002	2
111401012001	2
111401013001	1
111401013002	2
111401014001	1
111401014002	2
111401014003	1
111401015001	1
111401015002	2
111401015003	1
111401016001	1
111401016002	2
111401017001	2
111401017002	1
111401017003	1
111401018001	1
111401018002	2
111401018003	1
111401019001	1
111401019002	2
111401020001	1
111401020002	2
111402001001	1
111402001002	2
111402002001	1
111402002002	2
111402002003	1
111402003001	2
111402003002	1
111402003003	1
111402004001	1
111402004002	2
111402004003	2
111402005001	2
111402005002	1
111402005003	2
111402006001	2
111402006002	1
111402007001	1
111402007002	2
111402007003	2
111402008001	1
111402008002	2
111402009001	2
111402009002	1
111402009003	2
111402010001	2
111402010002	1
111402011001	1
111402011002	2
111402011003	1
111402012001	1
111402012002	2
111402012003	1
111402013001	1
111402013002	2
111402013003	2
111402014001	2
111402014002	1
111402014003	2
111402015001	2
111402015002	1
111402015003	2
111402016001	2
111402016002	1
111402016003	2
111402017001	1
111402017002	2
111402017003	1
111402018001	1
111402018002	2
111402018003	1
111402019001	2
111402019002	1
111402019003	1
111402020001	2
111402020002	1
111402020003	1
111403001001	2
111403001002	1
111403001003	1
111403002001	1
111403002002	2
111403002003	1
111403003001	1
111403003002	2
111403003003	2
111403004001	1
111403004002	2
111403004003	2
111403005001	1
111403005002	2
111403005003	1
111403006001	1
111403006002	2
111403007001	1
111403007002	2
111403007003	2
111403008001	2
111403008002	1
111403008003	2
111403009001	1
111403009002	2
111403009003	1
111403010001	2
111403010002	1
111403010003	2
111403011001	2
111403011002	2
111403011003	1
111403012001	1
111403012002	2
111403012003	1
111403013001	2
111403013002	1
111403013003	1
111403014001	1
111403014002	2
111403015001	1
111403015002	2
111403016001	1
111403016002	2
111403017001	1
111403017002	2
111403017003	1
111403018001	2
111403018002	1
111403019001	1
111403019002	2
111403019003	1
111403020001	1
111403020002	2
111403020003	2
111404001001	1
111404001002	2
111404001003	2
111404002001	1
111404002002	2
111404002003	2
111404003001	1
111404003002	2
111404003003	2
111404004001	1
111404004002	2
111404004003	2
111404005001	1
111404005002	2
111404005003	1
111404006001	1
111404006002	2
111404006003	2
111404007001	1
111404007002	2
111404007003	2
111404008001	1
111404008002	2
111404008003	1
111404009001	1
111404009002	2
111404009003	1
111404010001	1
111404010002	2
111404010003	2
111404011001	1
111404011002	2
111404012001	1
111404012002	2
111404013001	1
111404013002	2
111404013003	2
111404014001	1
111404014002	2
111404015001	1
111404015002	2
111404015003	2
111404016001	1
111404016002	2
111404016003	2
111404016004	2
111404017001	1
111404017002	2
111404017003	2
111404018001	1
111404018002	2
111404019001	1
111404019002	2
111404019003	2
111404020001	1
111404020002	2
112101001001	2
112101001002	1
112101002001	2
112101002002	1
112101002003	2
112101003001	1
112101003002	2
112101003003	2
112101004001	1
112101004002	2
112101005001	2
112101005002	1
112101005003	1
112101005004	2
112101005005	2
112101006001	1
112101006002	2
112101006003	1
112101006004	2
112101006005	2
112101007001	1
112101007002	2
112101007003	1
112101008001	2
112101008002	1
112101008003	1
112101009001	2
112101009002	1
112101009003	2
112101009004	1
112101009005	2
112101010001	2
112101010002	2
112101010003	1
112101011001	1
112101011002	2
112101011003	2
112101011004	1
112101011005	2
112101012001	2
112101012002	1
112101013001	2
112101013002	1
112101014001	2
112101014002	2
112101014003	1
112101015001	2
112101015002	1
112101015003	2
112101016001	2
112101016002	1
112101016003	1
112101017001	2
112101017002	1
112101017003	1
112101018001	2
112101018002	1
112101019001	2
112101019002	1
112101020001	2
112101020002	1
112101020003	2
112102001001	2
112102001002	1
112102001003	1
112102001004	2
112102002001	2
112102002002	1
112102003001	1
112102003002	2
112102003003	1
112102004001	1
112102004002	2
112102004003	2
112102005001	1
112102005002	2
112102005003	2
112102006001	1
112102006002	2
112102007001	2
112102007002	1
112102007003	2
112102008001	1
112102008002	2
112102008003	1
112102009001	1
112102009002	2
112102009003	2
112102010001	1
112102010002	2
112102010003	1
112102011001	1
112102011002	2
112102011003	1
112102012001	2
112102012002	1
112102012003	2
112102013001	1
112102013002	2
112102013003	2
112102013004	1
112102013005	2
112102014001	1
112102014002	2
112102014003	1
112102014004	2
112102014005	2
112102015001	2
112102015002	1
112102016001	1
112102016002	2
112102016003	2
112102017001	1
112102017002	2
112102017003	1
112102018001	1
112102018002	2
112102018003	2
112102019001	1
112102019002	2
112102019003	1
112102020001	1
112102020002	2
112102020003	1
112103001001	1
112103001002	2
112103001003	2
112103001004	2
112103002001	1
112103002002	2
112103002003	1
112103002004	1
112103003001	1
112103003002	2
112103003003	1
112103004001	1
112103004002	2
112103004003	2
112103005001	1
112103005002	2
112103005003	1
112103006001	1
112103006002	2
112103007001	1
112103007002	2
112103007003	1
112103008001	1
112103008002	2
112103008003	2
112103008004	2
112103009001	1
112103009002	2
112103009003	2
112103010001	1
112103010002	2
112103011001	1
112103011002	2
112103012001	1
112103012002	2
112103013001	1
112103013002	2
112103014001	1
112103014002	2
112103014003	1
112103014004	2
112103014005	1
112103015001	1
112103015002	2
112103015003	1
112103016001	1
112103016002	2
112103016003	2
112103016004	1
112103017001	1
112103017002	2
112103017003	2
112103018001	1
112103018002	2
112103018003	1
112103019001	1
112103019002	2
112103019003	2
112103020001	1
112103020002	2
112104001001	2
112104001002	2
112104001003	1
112104002001	1
112104002002	2
112104002003	1
112104002004	2
112104002005	1
112104003001	1
112104003002	1
112104003003	2
112104003004	1
112104004001	2
112104004002	1
112104004003	2
112104004004	1
112104004005	1
112104005001	1
112104005002	2
112104005003	1
112104005004	1
112104006001	1
112104006002	2
112104006003	2
112104007001	1
112104007002	2
112104007003	1
112104007004	2
112104007005	1
112104008001	2
112104008002	1
112104008003	2
112104008004	1
112104009001	2
112104009002	1
112104009003	2
112104010001	1
112104010002	2
112104010003	1
112104010004	2
112104010005	2
112104011001	1
112104011002	2
112104011003	2
112104011004	1
112104012001	1
112104012002	2
112104012003	1
112104012004	2
112104012005	1
112104013001	2
112104013002	1
112104013003	1
112104014001	2
112104014002	1
112104014003	2
112104014004	1
112104015001	1
112104015002	2
112104015003	1
112104016001	1
112104016002	2
112104016003	1
112104016004	1
112104016005	2
112104017001	2
112104017002	1
112104017003	1
112104017004	2
112104018001	2
112104018002	1
112104018003	1
112104019001	1
112104019002	2
112104019003	1
112104020001	1
112104020002	2
112104020003	2
112201001001	1
112201001002	2
112201001003	1
112201002001	2
112201002002	1
112201002003	1
112201003001	1
112201003002	2
112201004001	2
112201004002	1
112201004003	1
112201004004	2
112201004005	1
112201005001	2
112201005002	1
112201005003	1
112201006001	1
112201006002	2
112201006003	1
112201007001	1
112201007002	2
112201007003	1
112201008001	2
112201008002	1
112201009001	1
112201009002	2
112201009003	2
112201010001	1
112201010002	2
112201010003	1
112201011001	1
112201011002	2
112201011003	1
112201012001	2
112201012002	1
112201012003	1
112201013001	1
112201013002	2
112201013003	2
112201014001	2
112201014002	1
112201014003	2
112201015001	1
112201015002	2
112201015003	2
112201015004	2
112201015005	1
112201016001	1
112201016002	2
112201016003	1
112201016004	2
112201016005	1
112201017001	1
112201017002	2
112201017003	2
112201017004	1
112201018001	2
112201018002	1
112201018003	1
112201019001	2
112201019002	2
112201019003	2
112201019004	1
112201019005	1
112201020001	1
112201020002	2
112202001001	2
112202001002	1
112202001003	1
112202001004	2
112202002001	2
112202002002	1
112202003001	1
112202003002	2
112202004001	1
112202004002	2
112202005001	1
112202005002	2
112202006001	1
112202006002	2
112202006003	2
112202007001	1
112202007002	2
112202008001	1
112202008002	2
112202008003	2
112202009001	1
112202009002	2
112202009003	1
112202010001	1
112202010002	2
112202010003	1
112202011001	2
112202011002	1
112202011003	1
112202012001	2
112202012002	2
112202012003	1
112202013001	1
112202013002	2
112202013003	1
112202014001	2
112202014002	1
112202014003	2
112202015001	2
112202015002	1
112202015003	1
112202016001	1
112202016002	2
112202016003	1
112202017001	1
112202017002	2
112202017003	2
112202018001	1
112202018002	2
112202018003	2
112202019001	1
112202019002	2
112202019003	1
112202019004	2
112202019005	1
112202020001	1
112202020002	2
112202020003	2
112202020004	1
112202020005	2
112203001001	1
112203001002	2
112203001003	2
112203002001	2
112203002002	1
112203002003	2
112203003001	1
112203003002	2
112203003003	2
112203003004	1
112203003005	2
112203004001	1
112203004002	1
112203004003	2
112203004004	2
112203005001	1
112203005002	2
112203005003	1
112203005004	1
112203005005	2
112203006001	2
112203006002	1
112203006003	1
112203007001	1
112203007002	2
112203007003	2
112203008001	1
112203008002	2
112203008003	1
112203008004	2
112203008005	1
112203009001	1
112203009002	2
112203009003	1
112203009004	2
112203009005	1
112203010001	1
112203010002	2
112203010003	1
112203011001	1
112203011002	2
112203011003	2
112203012001	1
112203012002	2
112203012003	2
112203013001	1
112203013002	2
112203013003	1
112203014001	1
112203014002	2
112203014003	1
112203015001	1
112203015002	2
112203015003	2
112203015004	1
112203015005	1
112203016001	1
112203016002	2
112203016003	2
112203017001	1
112203017002	2
112203017003	2
112203017004	2
112203018001	1
112203018002	2
112203018003	1
112203019001	2
112203019002	1
112203019003	1
112203020001	1
112203020002	2
112204001001	1
112204001002	2
112204001003	1
112204002001	1
112204002002	2
112204002003	1
112204002004	2
112204003001	1
112204003002	2
112204003003	1
112204003004	2
112204003005	1
112204004001	1
112204004002	2
112204004003	2
112204005001	1
112204005002	2
112204005003	2
112204005004	2
112204005005	1
112204006001	1
112204006002	2
112204006003	2
112204006004	1
112204006005	1
112204007001	1
112204007002	2
112204007003	1
112204008001	1
112204008002	2
112204008003	2
112204009001	1
112204009002	2
112204009003	1
112204009004	1
112204009005	2
112204010001	2
112204010002	1
112204010003	1
112204011001	2
112204011002	1
112204011003	2
112204012001	2
112204012002	1
112204012003	2
112204012004	2
112204012005	1
112204013001	1
112204013002	2
112204013003	2
112204013004	1
112204013005	2
112204013006	2
112204014001	1
112204014002	2
112204014003	2
112204015001	2
112204015002	1
112204015003	1
112204016001	1
112204016002	2
112204017001	1
112204017002	2
112204017003	1
112204018001	1
112204018002	2
112204018003	2
112204018004	1
112204018005	2
112204019001	1
112204019002	2
112204019003	2
112204020001	1
112204020002	2
112204020003	2
211101001001	1
211101001002	2
211101001003	2
211101002001	1
211101002002	2
211101002003	2
211101003001	1
211101003002	2
211101003003	1
211101003101	2
211101003102	2
211101004001	2
211101004002	1
211101004003	2
211101005001	1
211101005002	2
211101005003	2
211101006001	1
211101006002	2
211101007001	1
211101007002	2
211101007003	2
211101007004	1
211101008001	1
211101008002	2
211101008003	1
211101008004	2
211101008005	1
211101008021	2
211101008061	1
211101009001	1
211101009002	2
211101010001	2
211101010002	1
211101010003	1
211101011001	1
211101011002	2
211101011003	2
211101012001	1
211101012002	2
211101012003	2
211101013001	1
211101013002	2
211101013003	2
211101014001	1
211101014002	2
211101014003	1
211101014081	1
211101015001	1
211101015002	2
211101015021	1
211101016001	1
211101016002	2
211101016003	1
211101016004	1
211101017001	1
211101017002	2
211101017003	2
211101017004	2
211101017061	2
211101017081	2
211101018001	1
211101019001	1
211101019002	2
211101019003	1
211101020001	1
211101020002	2
211101020003	2
211101061001	2
211101061002	1
211101061003	2
211101062001	1
211101062002	2
211101062003	2
211101063001	1
211101063002	2
211101063003	2
211101063081	2
211101064001	1
211101064002	2
211101064003	2
211101065001	1
211101065002	2
211101065003	2
211101065081	1
211101066001	2
211101066002	2
211101067001	1
211101067002	2
211101068001	1
211101068002	2
211101068003	1
211101069001	1
211101069002	2
211101069003	2
211101070001	1
211101070002	2
211101071001	1
211101071002	2
211101081001	1
211101081002	2
211101081003	1
211101081004	1
211101082001	1
211101082002	2
211101082003	1
211101083001	1
211101083002	2
211101083003	2
211101121001	1
211101121002	2
211101121003	1
211101121004	1
211101122001	1
211101122002	2
211101122003	2
211102001001	1
211102001002	2
211102001003	1
211102001004	1
211102001005	2
211102001006	2
211102001021	1
211102002001	1
211102002002	2
211102002003	1
211102002004	2
211102003001	1
211102003002	2
211102003003	2
211102003004	2
211102004001	2
211102004002	1
211102004003	1
211102004004	2
211102004005	2
211102004006	2
211102004007	1
211102005001	1
211102005002	2
211102005003	1
211102005004	2
211102006001	1
211102006002	2
211102006003	2
211102006004	2
211102007001	1
211102007002	2
211102007003	2
211102007004	1
211102008003	2
211102008004	2
211102008005	1
211102008006	2
211102008061	1
211102008081	2
211102008082	2
211102009001	1
211102009002	2
211102009021	1
211102009022	2
211102009081	1
211102010001	1
211102010002	2
211102010003	1
211102010004	2
211102011001	1
211102011002	2
211102011003	1
211102011004	2
211102011005	2
211102011081	1
211102012001	2
211102012002	1
211102012003	2
211102012004	1
211102013001	1
211102013002	2
211102013003	1
211102013004	2
211102013005	1
211102013031	2
211102014001	2
211102014002	1
211102015001	1
211102015002	2
211102015003	2
211102015004	1
211102016001	2
211102016002	1
211102016003	1
211102016004	1
211102016005	1
211102016021	2
211102016022	1
211102017001	2
211102017002	1
211102017003	1
211102017004	2
211102017005	2
211102018001	1
211102018002	2
211102018003	1
211102018081	1
211102018082	2
211102018083	2
211102019001	1
211102019002	2
211102019003	1
211102019004	1
211102019005	2
211102019006	1
211102020001	1
211102020002	2
211102020003	2
211102020004	2
211102020005	2
211102020006	1
211102061001	2
211102062001	1
211102062002	2
211102062003	1
211102062004	2
211102063001	1
211102063002	2
211102063003	2
211102064001	1
211102064002	2
211102065001	1
211102065002	2
211102065081	1
211102066001	1
211102066002	2
211102066003	1
211102067001	2
211102067002	1
211102067003	1
211102068001	1
211102068002	2
211102068003	2
211102068004	2
211102069001	1
211102069002	2
211102069081	1
211102069082	2
211102069083	2
211102070001	1
211102070002	2
211102070003	1
211102071001	1
211102071002	2
211102071081	1
211102071082	2
211102071083	1
211102082001	1
211102082002	2
211102083001	1
211102083002	2
211102084001	1
211102084002	2
211102085001	2
211102086001	1
211102086002	2
211102121001	1
211102121002	2
211102122001	1
211102122002	2
211102122003	1
211102123001	1
211102123002	2
211102123003	2
211102124001	1
211102124002	2
211102124003	2
211102125001	1
211102125002	2
211102125003	1
211102126001	1
211102126002	2
211102126003	2
211102127001	1
211102127002	2
211102127003	1
211102141001	1
211102141002	2
211102141003	2
211102142001	1
211102142002	2
211102142003	1
211102143001	1
211102143002	2
211103001001	1
211103001002	2
211103001003	1
211103002001	1
211103002002	2
211103002005	1
211103002006	2
211103003001	1
211103003002	2
211103003003	1
211103003004	2
211103003005	1
211103003081	1
211103004001	1
211103004002	2
211103004003	1
211103004004	2
211103004005	2
211103005001	1
211103005002	2
211103005003	2
211103006001	1
211103006002	2
211103006003	1
211103007001	1
211103007002	2
211103007003	2
211103008001	1
211103008002	2
211103008003	2
211103009001	1
211103009002	2
211103009003	2
211103010001	1
211103010002	2
211103010003	1
211103011001	1
211103011002	2
211103011003	1
211103012001	1
211103012002	2
211103012003	2
211103013001	1
211103013002	2
211103013003	2
211103014001	1
211103014002	2
211103014003	1
211103015001	1
211103015002	2
211103015003	2
211103016001	1
211103016002	2
211103016003	2
211103017001	1
211103017002	2
211103017003	1
211103018001	1
211103018002	2
211103018003	2
211103019001	1
211103019002	2
211103019003	2
211103020001	1
211103020002	2
211103020003	1
211103061001	1
211103061002	2
211103061003	1
211103081001	1
211103081002	2
211103081003	2
211103082001	1
211103082002	2
211103083001	1
211103083002	2
211103083003	2
211103084001	1
211103084002	2
211103085001	1
211103085002	2
211103085003	2
211103086001	1
211103086002	2
211103086003	2
211103086121	1
211103086122	1
211103087001	2
211103088001	1
211103088002	2
211103089001	1
211103089002	2
211103090001	1
211103090002	2
211103090003	2
211103091001	1
211103091002	2
211103091003	2
211103092001	1
211103092002	2
211103092003	2
211103093001	1
211103093002	2
211103093121	1
211103094001	1
211103094002	2
211103094003	2
211103094004	2
211103095001	2
211103095002	1
211103095003	2
211103095004	2
211103096001	1
211103096002	2
211103097001	1
211103097002	2
211103097003	1
211103097004	2
211103102001	1
211103103001	2
211103103002	1
211103103003	1
211103103004	1
211103104001	2
211103104002	1
211103104003	2
211103105001	2
211103121001	2
211103121002	2
211103122001	1
211103122002	2
211103122003	2
211103123001	1
211103123002	2
211103124001	1
211103124002	2
211103125001	1
211103125002	2
211103125003	2
211103126001	1
211103126002	2
211103126003	1
211103141001	1
211103141002	2
211103142001	1
211103142002	2
211103142003	1
211104001001	1
211104001002	2
211104001003	2
211104001004	2
211104002001	1
211104002002	2
211104002003	2
211104003001	1
211104003002	2
211104003003	1
211104004001	1
211104004002	2
211104004003	1
211104005001	1
211104005002	2
211104005003	1
211104006001	1
211104006002	2
211104006003	1
211104007001	1
211104007002	2
211104007003	2
211104008001	1
211104008002	2
211104009001	1
211104009002	2
211104009003	2
211104009101	1
211104010001	1
211104010002	2
211104010003	2
211104010004	1
211104010121	2
211104010122	1
211104011001	1
211104011002	2
211104011003	2
211104011101	2
211104012001	1
211104012002	2
211104012003	2
211104012004	1
211104013001	1
211104013002	2
211104013003	2
211104013004	2
211104014001	1
211104014002	2
211104014003	1
211104014081	1
211104014082	2
211104015001	1
211104015002	2
211104015003	2
211104015004	1
211104016003	1
211104016061	2
211104016081	2
211104017001	1
211104017002	2
211104017004	2
211104018001	1
211104018002	2
211104018003	1
211104019001	1
211104019002	2
211104019003	2
211104020001	1
211104020002	2
211104020003	1
211104061001	1
211104061002	2
211104062001	1
211104062002	2
211104062003	2
211104062004	2
211104063001	1
211104063002	2
211104063003	1
211104063004	1
211104063121	2
211104064001	1
211104064002	2
211104081001	1
211104081002	2
211104081003	1
211104121001	1
211104121002	2
211104122001	1
211104122002	2
211104122003	1
211104123001	2
211104123002	1
211104123141	2
211104124001	2
211104124002	1
211104124003	2
211104141001	1
211104141002	2
211201001001	1
211201001002	2
211201001003	1
211201001021	2
211201001031	1
211201002001	1
211201002002	2
211201002003	2
211201002004	1
211201002005	2
211201002061	2
211201003001	1
211201003002	2
211201003003	2
211201004001	1
211201004002	2
211201004003	1
211201005001	2
211201005002	1
211201005003	1
211201006001	1
211201006002	2
211201007001	1
211201007002	2
211201007003	1
211201008001	2
211201008002	1
211201008003	1
211201008021	2
211201009001	2
211201009002	1
211201009003	1
211201009004	2
211201009021	2
211201009022	1
211201009101	2
211201009102	2
211201010001	2
211201010002	1
211201011001	1
211201011002	2
211201011003	1
211201011021	2
211201012001	1
211201012002	2
211201012003	2
211201012004	1
211201013001	1
211201013002	2
211201013003	2
211201014001	1
211201014002	2
211201014004	2
211201014005	2
211201015001	2
211201015002	1
211201015003	1
211201015004	2
211201015005	2
211201016001	2
211201016002	1
211201016003	1
211201017001	1
211201017002	2
211201017003	1
211201017004	2
211201018001	1
211201018002	2
211201018003	1
211201019001	1
211201019002	2
211201020001	1
211201020003	1
211201020061	2
211201020062	2
211201061001	2
211201062001	1
211201062002	2
211201062003	2
211201063001	1
211201063002	2
211201063003	1
211201064001	1
211201064002	2
211201081001	1
211201081002	2
211201081003	1
[truncated: 33,704 more rows]
