# Supplementary material for: Evaluating social network-based weight loss interventions in Chinese population: An agent-based simulation
Source: PLoS One. 2020 Aug 3;15(8):e0236716. doi: 10.1371/journal.pone.0236716 (PMC7398540; doi:10.1371/journal.pone.0236716)
Supplement: S1 Model — (ZIP) [file pone.0236716.s002.zip]

Archive with 13 entries (12 files):
- obese model/
- obese model/.Untitled.tmp.nlogo
- obese model/age.csv
- obese model/BEE.csv
- obese model/bw-overweight-obese.csv
- obese model/BW.csv
- obese model/CHNS-rate.csv
- obese model/EI.csv
- obese model/gender.csv
- obese model/height.csv
- obese model/mean-bw.csv
- obese model/obese model.nlogo
- obese model/person-bw.csv
