# Supplementary material for: Evaluating social network-based weight loss interventions in Chinese population: An agent-based simulation
Source: PLoS One. 2020 Aug 3;15(8):e0236716. doi: 10.1371/journal.pone.0236716 (PMC7398540; doi:10.1371/journal.pone.0236716)
Supplement: S1 Model — (ZIP) [file pone.0236716.s002.zip › obese model/BEE.csv]

5.50015284
5.57604502
6.7461576
5.17896106
6.29624632
5.4137538
5.32944776
7.52040016
6.02482608
5.29935042
5.8717022
6.87642592
5.52288282
6.50864396
6.60567544
5.36423342
7.98546476
6.27079544
5.550636
6.004817
5.41530262
6.09766248
4.75136116
6.9303416
6.05555132
5.88773458
5.68785308
4.8086675
7.25115664
6.95353204
6.5213694
6.66427944
6.75360868
5.85361868
6.24149344
5.46867412
5.49751566
5.39688422
8.137584
5.62230032
6.80091048
6.02064008
6.5356018
6.096909
6.21629372
5.55285458
4.596228
5.95441756
6.39277548
7.29477476
5.54929648
6.0429096
7.39657828
4.74131476
5.5351478
6.5556946
5.25853692
5.9185854
5.062967
6.6528098
5.7490524
5.5916588
4.7398078
6.0190494
5.47637636
4.97091686
6.10076012
6.159699
7.3895458
5.7511454
5.54063146
6.65473536
6.5276484
4.9465962
7.49369348
6.4836954
4.86195528
5.25912296
5.25368116
5.87563704
5.36427528
5.66123012
4.96936804
5.3913587
5.8336096
4.6636226
6.12981096
6.28762316
5.21902108
7.587125
4.61175806
5.3068015
5.3570335
5.4813577
5.50592952
6.48587212
5.83641422
6.029933
4.99289336
5.46967876
5.6582162
6.6310426
5.6444024
4.92269414
4.7892026
4.83060214
5.69178792
5.45758122
6.19000564
5.41153522
6.8152266
6.36196652
5.38231694
5.2362674
6.03026788
4.85462978
6.36263628
7.53471628
5.89652518
4.79008166
5.19486786
5.51752474
6.16689892
6.57407114
6.39059876
6.19435908
5.56378004
5.72988052
6.58005712
6.02729582
6.72966476
5.09088762
5.7896566
6.151327
6.13717832
6.33915282
6.65096796
5.61242136
5.7603546
5.9323992
6.48386284
5.99271946
5.10800836
5.56679396
5.1944074
5.17770526
8.3728372
7.65711492
5.6337281
5.2948714
5.25987644
6.3359296
6.825273
6.2484422
5.7547035
5.45092548
7.15454376
7.0998746
6.06316984
4.6763899
6.70212088
6.20105668
5.6554953
6.24442364
5.0709204
6.2570235
5.579938
6.27288844
5.7555407
5.4336373
5.4137538
5.7398432
5.1399894
5.99945892
4.1209077
5.95408268
4.6177859
5.3716845
6.18615452
5.72146666
5.8593535
5.9300969
5.19064
5.7607732
7.24161256
6.0931416
6.5211601
5.351801
6.1234901
7.69663076
6.6842048
5.8616558
5.2145002
6.62970308
5.90837156
6.04064916
5.5395431
6.0985834
5.3610102
6.32437624
5.7312619
4.5874374
5.7712382
5.58973324
6.87650964
5.3388244
6.57553624
6.88881648
5.8905392
5.8516094
5.34401504
5.90761808
6.2723024
7.93406068
5.0472695
6.69324656
5.64038384
6.15568044
5.1178036
5.76408014
6.01980288
5.9562594
7.13855324
5.83896768
5.14714746
5.38294484
6.17820112
7.38711792
5.70388546
6.09117418
5.69187164
6.07062092
5.33689884
6.20105668
6.5263926
5.4903576
5.99866358
5.28114132
5.6121702
5.7863078
5.46373464
6.13722018
6.01452852
5.6431466
6.14596892
6.67566536
6.40365908
5.9642128
5.74365246
6.10101128
5.2749879
5.2913133
6.4883
5.5309618
6.60525684
7.6168456
5.60924
6.47297924
5.48366
5.4832414
5.98874276
5.2316628
6.48603956
5.050409
6.1153274
5.291104
5.4970552
7.75866728
5.02495812
7.5394046
5.5544034
5.661565
5.8181214
5.479474
5.2270582
4.9064106
5.0550136
5.8064006
6.3371854
6.5958802
5.8130982
7.1341998
5.1456405
5.2735228
5.5125434
5.56093356
5.29729928
4.89674094
5.63423042
5.5039621
5.39173544
5.751564
5.6563325
5.77408468
7.0245266
5.9223528
7.093177
5.2138723
7.8751218
4.92382436
7.3091746
5.6146818
5.3166386
5.1023154
6.44568652
5.2739414
6.419231
5.86106976
8.2677686
5.7804474
5.3515917
5.7172388
5.1245012
6.0868626
7.3912202
5.77546606
6.0491886
5.3174758
5.2475696
6.4937418
5.9177482
5.7524012
5.9026786
7.1367114
5.30110854
5.38219136
6.60601032
6.81782192
6.48269076
6.28176276
5.9813754
4.94948454
6.2731396
7.46882864
5.5864263
5.4158468
5.51765032
5.9058181
6.1781174
6.32278556
6.4744862
5.3783821
5.15907756
5.19030512
5.86684644
8.12100744
5.77513118
5.4451488
6.8612726
5.3890564
5.97484524
5.8344468
6.57126652
7.4456382
6.21813556
5.9897474
5.5811938
6.6394146
5.2015236
6.01251924
6.09037884
5.9035158
5.3304524
6.2861162
7.61676188
7.23533356
6.6544842
5.82406552
5.494125
5.8218888
6.7068092
6.4343006
5.2643136
6.70279064
4.8482252
6.0192587
6.3736036
4.7442031
6.99865712
6.70002788
5.6268212
6.2526282
4.9564333
5.99828684
6.67909788
5.91665984
6.00515188
5.1715937
5.6839601
5.092269
5.994352
6.20817288
5.95977564
6.88663976
6.20147528
5.14011498
6.0902114
5.44736738
8.55794212
6.429696
4.7963188
8.2259086
5.7122156
5.360173
5.4727764
5.4363582
5.481567
7.4900098
5.95391524
6.5278577
6.87684452
7.9186562
5.57667292
5.4210793
5.04413
5.4740322
6.31424612
4.2726502
5.6910763
5.4288234
5.5451942
7.43274532
5.2343837
5.0732227
6.3191856
5.5728218
5.9010042
4.49392216
6.52840188
5.8547489
4.6671807
4.7963188
6.967597
5.65386276
7.2715006
5.9648407
6.1823034
5.3593358
5.6785183
7.3794994
8.7935302
5.0351301
5.2885924
5.6747509
5.8800742
5.13680804
4.7651331
5.2823134
6.02675164
5.5008226
5.228314
6.825273
6.8177382
5.6795648
4.8402718
6.6603446
5.2906854
5.7308433
7.1563856
5.2818948
4.4417646
5.6942158
5.422963
5.2837785
5.9667244
6.4744862
6.092723
6.3170926
5.36042416
6.8068546
6.67926532
5.768308
4.5066476
5.0478974
6.1613734
5.611333
6.1831406
6.12838772
6.3547666
5.45661844
5.9843056
4.9214802
5.60924
5.24371848
6.16874076
6.8612726
5.7896566
6.32345532
5.0225721
5.8334003
6.2467678
4.9030618
7.26530532
6.2049078
5.5207061
7.6984726
6.151327
6.31508332
5.8405165
6.63958204
5.4844972
5.8417723
6.2065822
5.2921505
5.2027794
5.3314989
5.4441023
5.1318267
6.804343
5.5047993
5.8892834
5.7812846
5.0533392
5.3273129
6.40968692
6.5389506
6.2023962
5.171803
5.7224713
5.3886378
6.1044438
4.8821318
4.8530391
6.9973176
6.1573967
5.71589928
5.5341013
4.5832514
6.51073696
5.8089122
7.00560588
5.5366129
6.5414622
5.9874451
5.6988204
5.76864288
5.2331279
6.5255554
5.4849158
5.916911
5.973422
6.2300238
5.667844
6.6214148
5.2998946
6.90221168
5.8139354
5.5451942
5.3137084
5.4882646
5.4723578
4.4216718
5.0026886
6.0985834
5.4380326
4.7465054
4.38278386
5.0667344
4.83780206
5.5012412
5.1600822
5.9562594
5.0248744
5.39232148
4.47809908
6.5975546
4.69928732
5.74796404
4.98318184
5.61685852
5.27963436
5.1954539
6.53166696
6.0309795
5.1808029
5.6481698
4.56286558
5.51538988
6.73753444
5.13052904
5.73494558
5.49341338
5.44079536
5.3670799
4.74709144
5.92126444
5.58889604
5.19637482
6.04977464
5.45234872
5.8951438
5.7000762
5.33522444
5.6435652
6.366906
5.66332312
5.0575252
5.43024664
5.25125328
5.098548
5.9763522
4.9765261
4.8603646
4.5991582
4.8666436
5.1240826
5.2814762
5.5372408
5.3541033
6.29348356
4.700878
5.94855716
5.6251468
7.91899108
5.5795194
6.29247892
5.4484976
7.73095596
8.25068972
5.2871273
5.75792672
5.0386882
6.6858792
5.3072201
5.4849158
5.634356
6.7591342
5.04655788
5.5937518
5.5018691
8.17283012
6.63757276
5.3547312
6.7243904
7.1697808
5.82825152
7.8123318
6.73100428
6.0161192
7.27719356
5.91017154
5.51622708
5.6316351
6.9960618
6.130397
5.78622408
5.37616352
5.5301246
5.38127044
4.38851868
4.6774364
4.21119972
5.54012914
5.4911948
5.33668954
4.1573259
5.43401404
4.9082943
6.22148436
5.36867058
5.54042216
5.7542849
6.78743156
5.2490347
4.82243944
7.63718956
5.91410638
6.50923
5.1879191
8.07387308
5.09306434
6.54263428
4.780412
5.16841234
6.70111624
6.9108767
6.27401866
5.2942435
4.66328772
5.60718886
5.45904632
6.12487148
5.23455114
5.15593806
6.2095124
5.2354302
5.58985882
6.19335444
6.33710168
5.71899692
5.13609642
7.27769588
5.42095372
6.10436008
5.61962128
5.60660282
5.7754242
6.45866312
5.32182924
6.14312244
4.85735068
5.3294059
5.85324194
4.3396262
5.27607626
6.0521188
5.88534856
6.0856068
5.5671707
5.2898482
5.517148
6.05186764
6.89995124
5.7155644
7.64857548
5.3170572
5.58709606
6.00364492
5.53230132
6.02482608
5.34179646
4.87848998
6.7629016
4.60150236
5.46892528
6.96458308
5.75750812
7.0153174
6.9709458
5.7603546
5.6458675
4.1581631
6.94901116
5.1157106
5.67680204
4.9851074
5.3647776
6.54121104
6.05848152
5.73515488
5.5857984
6.7578784
4.5949722
5.67203
6.6729026
5.9719569
6.93971824
5.67571368
6.4535562
5.8740045
6.39696148
5.977608
5.17330996
6.1044438
5.46390208
7.7177282
5.48169258
6.25798628
5.70518312
5.6841694
5.5343106
4.28223614
7.7554022
5.4392884
5.8323538
6.4887186
5.8013774
7.151781
6.172257
6.5808106
5.5686358
5.5091946
6.3129066
5.1324546
6.5690898
5.517148
5.5518918
5.4298699
7.6490778
5.3589172
6.9809922
5.7595174
5.9788638
6.8219242
7.1065722
5.6749602
6.419231
5.4652416
4.89774558
5.26397872
5.70455522
5.623891
5.3524289
7.0630378
5.299476
7.120386
5.5724032
5.0374324
5.13877546
4.77007258
5.26732752
7.1053164
5.92319
7.2807098
5.38512156
5.6318444
5.27703904
6.5707642
5.50902716
6.57528508
5.37281472
6.94549492
5.56683582
6.63037284
7.02318708
6.01440294
5.59140764
8.68452676
5.5294967
6.86596092
5.78517758
5.64590936
5.45452544
5.69676926
5.97668708
7.2740122
6.911086
5.79597746
5.3499173
5.3961726
5.62422588
7.4431266
6.4008126
6.87558872
5.40960966
5.291104
5.092269
5.0947806
5.1270128
5.452265
6.3426272
7.7704718
6.0140262
5.6159376
8.1957694
5.3714752
7.9203306
6.4070916
5.0008049
7.06245176
7.22302672
5.5571243
4.70146404
6.6025778
4.68597584
5.6284956
7.71153292
6.69868836
6.19578232
4.8678994
5.5468686
5.5052179
7.24286836
5.498311
5.973422
5.53581756
5.43669308
7.52994424
5.70367616
6.1956986
8.02715732
5.4418
5.7590988
5.24346732
4.2565341
5.7927961
6.50395564
5.59379366
4.3808583
6.95914128
5.5259386
6.16258734
4.2454412
6.23889812
7.8692614
5.6331002
8.0249806
5.91695286
4.6167394
6.0207238
5.6046354
6.867133
7.0529914
6.2785814
5.96505
5.9056088
5.6171934
6.3246274
7.6130782
4.9842702
6.0960718
4.62553
5.3467778
6.22198668
6.7742038
6.2530468
5.0981294
5.5497988
4.9863632
5.6125888
4.91855
5.5100318
5.6557046
5.366452
6.536439
5.2760344
4.7389706
5.0010142
5.5849612
5.7385874
7.8123318
6.8822026
6.6289496
4.8649692
5.2919412
4.4250206
5.2186862
5.5343106
6.2467678
7.1216418
7.1442462
5.71389
5.42133046
5.9007949
6.6142986
5.8639581
5.48809716
5.404126
5.33371748
6.59098258
4.61891612
5.8679348
5.24283942
4.21898568
6.38105468
6.83891936
7.49352604
6.29515796
6.4225798
5.14044986
5.84859548
6.8541564
6.76901316
5.26774612
5.90912504
5.02663252
5.15459854
5.7837962
4.96547506
7.52425128
6.1172111
4.92767548
7.193641
5.49085992
6.99874084
5.17845874
4.83633696
5.4164747
6.01050996
5.577845
5.25937412
6.18657312
6.10603448
5.27389954
5.0602461
5.517148
5.5803566
4.9235732
5.4832414
4.5003686
6.6528098
5.7858892
4.9955724
5.7959356
5.856214
4.8482252
7.804797
4.4526482
5.3827774
5.109013
5.125757
6.5481598
6.06777444
5.4317536
5.5962634
4.54582856
4.9654332
4.99561426
7.50558172
5.1138269
5.32513618
5.556915
5.9591896
6.5506714
5.5368222
6.1421178
7.4707542
4.84123458
7.176897
5.4099864
5.7946798
5.7021692
4.954131
6.4510446
5.1437568
6.6126242
6.3706734
5.76906148
7.2581054
4.7523658
4.44695524
4.8203883
6.14982004
5.2396162
6.1437922
5.6056819
6.2693722
7.1157814
5.5382873
5.3986842
5.5200782
6.64678196
5.826912
4.9066199
4.9869911
5.42246068
5.65829992
5.57901708
5.41492588
5.25183932
5.06865996
4.88598292
5.11504084
4.9258755
5.8084936
6.27707444
5.32090832
5.51187364
5.94353396
6.52153684
4.93579632
5.8323538
5.1203152
8.135491
5.51329688
5.8139354
7.1270836
5.69187164
5.00888388
7.6327524
6.29875792
5.5941704
5.10114332
5.9972822
5.8005402
6.42308212
5.98371956
7.38385284
7.3388952
6.34371556
5.7848427
7.23332428
5.74532686
6.1375132
7.7930762
6.31843212
5.2528021
5.1941981
5.48893436
7.21440356
5.7344014
5.2894296
7.36702512
5.4916134
5.994352
6.03780268
5.58219844
5.3019876
6.01854708
5.28197852
5.0024793
4.4587179
5.4972645
5.533892
6.155513
5.2714298
5.649007
5.46277186
6.5600899
4.72051034
6.9734574
5.6109144
5.6305886
5.98104052
5.9102134
4.55763308
6.09247184
6.09364392
5.35665676
5.0834784
4.48848036
5.2948714
5.1255477
6.16698264
6.03541666
5.32965706
5.69354604
5.86935804
7.14952056
4.820179
4.89033636
4.57965144
6.85482616
6.62752636
4.86655988
6.0600722
5.6919135
5.2592904
5.44259534
6.60031736
7.54844636
5.86927432
4.25180392
5.56708698
7.27384476
7.66657528
5.32099204
7.26823552
5.32078274
5.7555407
6.4267658
6.8102034
5.556915
4.8549228
7.9697254
5.937841
7.7955878
6.1521642
5.598775
7.2279662
5.2086398
5.870865
5.6548674
5.0993852
5.5267758
6.0207238
5.3237548
5.5878914
5.8725394
5.4476604
5.3744054
5.1219896
5.4723578
5.6686812
4.4911594
6.3129066
5.1324546
4.4132998
6.3547666
5.4378233
4.908085
5.4861716
5.0893388
5.1458498
6.2082566
6.1329086
5.3229176
4.9110152
5.2061282
6.2995114
6.3221158
5.5397524
5.60049126
7.38058776
6.6017406
5.3670799
5.538078
5.30814102
6.40633812
5.07351572
5.88333928
5.01298616
4.25958988
4.9145733
5.5355664
3.79301832
4.10336836
4.53599146
6.1521642
4.7544588
6.29356728
5.17268206
5.4784275
7.00041524
5.594589
5.219942
6.779227
5.6567511
5.0541764
6.05103044
6.05036068
6.7440646
5.47754844
5.97350572
5.17021232
5.5102411
7.0287126
4.78610496
6.10226708
5.5866356
5.73804322
6.39185456
5.21475136
5.49261804
6.2875813
5.7235178
5.38595876
5.1439661
5.3815216
4.9993398
5.3306617
4.33091932
4.4176951
5.594589
5.5782636
5.6820764
5.8202144
5.1037805
7.23533356
5.6881461
6.50094172
4.7054826
4.5367868
7.08597708
5.2467324
6.62987052
5.00151652
4.836923
5.1787099
5.8187493
5.5577522
5.50429698
5.38135416
5.9579338
4.0057927
4.1363959
6.19829392
5.40940036
5.265988
6.48093264
5.28825752
6.14395964
5.8342375
5.20658866
6.51601132
5.249244
6.36485486
4.8486438
5.37892628
5.40797712
6.89358852
6.8805282
6.61044748
5.6287049
6.65247492
5.3312896
5.7228899
6.09422996
5.4053818
5.4430558
5.14735676
5.5786822
4.949945
6.61203816
5.2287326
4.6615296
5.93273408
5.76529408
5.205291
5.0705018
4.7599006
5.165524
5.67420672
5.37875884
6.2026055
5.3903122
6.78726412
5.6127981
4.9869911
5.48165072
5.65017908
7.02528008
6.69877208
5.17037976
5.5579615
5.5370315
7.2555938
7.1208046
6.54665284
4.77513764
5.7854706
5.4635672
6.3472318
6.1588618
5.3869634
6.4460214
5.8026332
6.09255556
5.0139908
5.86810224
6.37222222
5.8124703
6.01452852
5.5163108
5.99301248
5.8097494
5.4664974
5.67504392
5.50831554
3.76061868
6.1421178
5.59492388
6.7114138
5.47792518
5.70434592
5.7647499
5.80393086
5.1085944
5.3980563
5.49295292
5.1358034
5.2048724
5.7126342
5.2823134
7.315035
5.4443116
6.4041614
5.7904938
6.4284402
5.808075
6.0600722
5.2320814
5.5602638
6.4008126
5.4422186
4.3446494
5.67203
6.2321168
6.8872258
6.276907
5.5246828
5.1732681
7.0111314
6.8955978
6.511323
6.81798936
5.61158416
7.73078852
6.4535562
6.1862801
6.49951848
6.99363392
5.682495
5.38495412
6.23747488
5.74804776
5.60497028
5.0878737
6.96776444
5.4317536
7.22361276
5.7796102
5.44728366
4.1213263
5.36720548
4.4739968
6.30796712
6.74774828
6.599229
6.8102034
5.6511
5.9143994
5.037851
7.463638
7.5812646
5.7555407
6.0558862
5.4844972
5.4430558
5.1245012
5.2802204
5.81636328
5.6119609
6.40131492
4.94266136
4.21375318
5.2435929
5.4378233
5.70685752
4.94885664
5.86726504
5.1282686
5.5667521
6.16698264
5.9945613
4.95061476
5.17565412
4.85002518
5.34242436
4.9491078
6.6963442
5.1052456
6.1567688
4.6816224
5.34522898
5.2881738
5.43493496
5.981794
6.01955172
5.50295746
5.8817486
7.4004294
6.23153076
4.7753888
4.5740422
4.4827874
6.2626746
4.439253
5.9386782
5.9930962
5.6268212
5.590403
5.4602184
5.9407712
6.293651
5.9771894
5.5497988
6.377371
5.0771994
4.7548774
4.6644598
5.2391976
5.2350116
5.1701286
5.2626392
6.519695
5.387382
6.036212
6.4301146
6.0776534
5.2990574
5.2145002
6.0265842
5.228314
5.3618474
6.39863588
5.21558856
6.51768572
6.60291268
5.6356118
5.5954262
7.44446612
5.9196319
4.9570612
4.389021
5.3750333
5.53464548
5.62003988
5.2255931
6.61111724
5.7381688
5.4976831
5.46616252
7.08346548
6.40031028
4.7419008
4.9003409
6.59135932
5.83771188
4.700878
4.46277832
5.80062392
5.12085938
4.6958548
4.91955464
5.07318084
4.7215987
4.34833308
5.9742592
5.433428
5.74846636
5.15614736
5.90075304
5.72117364
5.705518
4.7372962
4.95300078
7.43668016
6.4836954
4.0652339
5.65754644
4.9696192
6.04868628
4.93994046
5.82946546
5.40864688
5.32593152
5.31228516
5.07686452
6.2375586
5.15313344
6.0743046
5.3741961
4.69091532
4.72875676
5.18988652
5.64867212
4.99804214
5.01068386
6.85005412
5.270174
4.83788578
4.99322824
5.13952894
5.13948708
5.146687
5.59617968
5.42815364
5.1761983
5.4129166
4.47939674
5.25451836
4.577391
4.98925154
4.91608026
5.31429444
5.23769064
5.83616306
5.88325556
5.8342375
6.7951338
5.1851982
5.0321999
4.94483808
5.19319346
5.2647322
4.1202798
4.9915957
4.5510192
6.9240626
5.6665882
5.3467778
4.968782
5.1399894
5.8137261
5.8652139
5.6383327
5.0822226
5.3091038
4.9419916
5.762029
5.4212886
5.4589626
5.24229524
5.7904938
4.9752703
5.3143363
5.8231446
6.295744
6.6561586
5.72669916
5.1268035
6.2007218
5.2170118
5.2377325
5.5041714
4.83809508
5.1433382
5.13764524
5.3693822
5.18277032
4.6556692
5.53171528
4.9365498
6.3388598
4.9675262
6.13073188
5.4978924
5.18168196
4.820179
5.7950984
5.5876821
5.72837356
4.970875
5.63343508
6.28092556
5.7032157
5.70744356
5.0290604
6.113653
6.79865004
5.3417546
5.1937795
4.7121802
5.743192
6.15835948
5.04086492
4.7354125
6.66687476
7.25216128
5.1207338
4.72323124
6.6825304
5.69208094
5.28976448
5.3564056
4.3856722
5.09678988
5.28457384
5.8200051
5.8156098
5.2733135
5.502497
5.2082212
4.99632588
4.334603
4.1158845
5.77454514
5.2249652
6.3924406
5.1165478
7.3242442
5.1366406
5.592496
5.5554499
4.9218988
5.136222
7.6804728
6.0973276
6.230861
4.93123358
5.3222897
4.8687366
5.808075
6.4083474
5.7900752
5.0426649
6.0433282
4.2818594
6.10745772
5.2915226
6.415045
5.29453652
5.1092223
4.1654886
5.6613557
6.3447202
5.23074188
5.1452219
6.3547666
5.9219342
5.50199468
5.2314535
6.06777444
6.0171657
7.08162364
4.81716508
5.52861764
5.3459406
5.3032434
5.49856216
5.7210062
6.7340182
5.2990574
5.0052002
6.14195036
6.0391422
5.1211524
6.98760608
5.35904278
4.88514572
5.5912402
4.7860631
5.60572376
4.7272498
5.13362668
5.27662044
5.71079236
5.4286141
4.8044815
6.5900198
5.1065014
5.374824
6.5138346
4.4126719
6.5975546
5.7352386
5.4577068
6.8704818
5.3656148
5.4981017
5.7567965
5.93499452
5.2875459
4.9796656
5.85696748
4.6148557
5.4070562
5.3662427
4.8199697
5.5623568
6.21009844
5.93315268
5.2163839
5.77601024
5.5531476
6.17150352
5.1056642
4.560647
6.30152068
5.6873089
6.08167196
5.94177584
3.94597476
5.03734868
4.88514572
6.8972722
5.4076841
5.49630172
5.36586596
4.9650146
5.6582162
4.4721131
5.01993492
5.6481698
5.2998946
5.35816372
6.1090484
6.64787032
5.1734774
5.2798018
5.47553916
4.91746164
4.7287149
4.42049972
5.9024693
4.868318
5.39181916
6.1990474
6.34689692
5.9813754
4.0650246
5.2389883
5.0052002
4.39889996
5.56264982
5.81774466
5.5313804
5.33773604
5.18657958
4.77681204
5.19888642
6.96726212
4.23012044
5.66441148
5.17716108
4.5866002
5.15489156
6.54891328
5.15321716
4.01973208
4.25795734
7.44388008
4.82670916
4.2649061
6.59094072
5.56369632
5.35318238
6.16271292
4.3224636
5.1102688
5.65185348
6.49231856
6.42232864
5.41806538
4.9093408
5.57265436
4.9754796
5.63335136
6.4887186
4.48354088
5.5068923
5.8643767
6.40550092
5.4378233
4.61874868
4.48852222
6.0763976
4.93085684
5.0393161
5.0288511
6.6963442
5.1085944
5.58571468
4.970875
6.22257272
5.38876338
6.32102744
4.7862724
4.63825544
4.96074488
5.85713492
5.270174
4.9641774
5.10625024
5.2145002
5.76721964
6.22659128
6.06325356
5.4455674
4.21982288
5.1270128
5.9997938
6.2501166
4.99548868
5.3752426
6.1077926
6.03303064
5.21311882
4.468555
4.6272044
6.540625
5.598775
4.7456682
5.8817486
6.5808106
5.485753
4.7255754
4.9637588
4.8385974
5.0830598
6.1287226
5.5795194
5.32442456
4.8151558
4.175535
3.25277316
6.64895868
4.8948991
4.51175452
4.5514378
4.5060197
5.5251014
5.4108236
5.7155644
6.255977
4.8854806
6.4744862
6.0115146
5.47248338
5.0847342
4.39366746
6.7817386
5.2950807
4.1110706
4.0957917
4.0223274
4.512508
5.0646414
5.4053818
5.1590357
5.57060322
6.1421178
4.979247
6.5523458
6.7490878
6.4564864
5.8574698
5.3595451
3.8494456
6.4301146
4.845295
4.6627854
5.5849612
5.7151458
6.66168412
5.6157283
4.5135545
3.85271068
4.983433
6.34488764
6.81958004
5.0052002
5.73724788
5.7593081
5.05057644
3.9289796
5.1117339
5.1146641
4.86488548
4.5809491
6.09238812
4.7548774
5.6644952
5.57684036
5.71079236
6.9161092
7.66197068
6.27456284
4.20010682
4.40735568
5.1458498
5.88945084
4.94090324
5.32032228
4.5405542
6.7423902
5.56708698
5.35648932
5.20830492
4.5206707
5.0098048
4.9668983
5.3940796
4.9198058
4.2050463
6.1797918
4.5966466
5.4191956
5.0769901
6.0776534
6.0387236
5.5372408
6.3706734
4.926922
6.4703002
5.8587256
5.4221258
5.134129
6.6486238
4.7523658
5.0977108
5.8156098
4.7649238
5.3425918
5.904353
6.255977
5.5947983
5.4311257
6.2170472
5.293197
5.6412629
5.1146641
4.6669714
5.6841694
4.9882469
5.6291235
6.3279762
4.8218534
5.3840332
5.565287
5.6381234
5.8398886
4.5937164
6.7235532
5.6816578
5.5803566
5.0031072
5.1165478
5.2107328
5.5431012
5.04856716
5.97158016
6.56691308
5.09356666
4.83759276
4.86028088
6.44987252
5.33426166
5.1031526
4.7841794
4.9863632
5.0947806
4.5288334
4.4568342
4.7326916
5.03860448
6.1211878
4.845295
6.787599
[truncated: 197 more rows]
