# Supplementary material for: Evaluating social network-based weight loss interventions in Chinese population: An agent-based simulation
Source: PLoS One. 2020 Aug 3;15(8):e0236716. doi: 10.1371/journal.pone.0236716 (PMC7398540; doi:10.1371/journal.pone.0236716)
Supplement: S1 Model — (ZIP) [file pone.0236716.s002.zip › obese model/bw-overweight-obese.csv]

none	66.75	85	38	0.0169811	2.01	0.01133
random	66.57	82	37	0.0169811	2.01	0.01133
vulnerable	66.57	80	40	0.0169811	2.01	0.01133
high-risk	66.49	81	39	0.0169811	2.01	0.01133
degree	66.14	77	38	0.0169811	2.01	0.01133
betweenness	66.25	85	33	0.0169811	2.01	0.01133
closeness	66.38	83	38	0.0169811	2.01	0.01133
none	66.54	94	35	0.0054545	1.95	7.9E-4
random	66.29	91	35	0.0054545	1.95	7.9E-4
vulnerable	66.45	95	34	0.0054545	1.95	7.9E-4
high-risk	66.37	94	34	0.0054545	1.95	7.9E-4
degree	65.83	84	33	0.0054545	1.95	7.9E-4
betweenness	65.97	85	34	0.0054545	1.95	7.9E-4
closeness	66.22	93	33	0.0054545	1.95	7.9E-4
none	66.61	94	38	0.0054945	2	0.00685
random	66.39	90	38	0.0054945	2	0.00685
vulnerable	66.42	90	39	0.0054945	2	0.00685
high-risk	66.37	88	37	0.0054945	2	0.00685
degree	66.07	91	34	0.0054945	2	0.00685
betweenness	66.05	89	36	0.0054945	2	0.00685
closeness	66.31	91	38	0.0054945	2	0.00685
none	61.91	752	234	0.0080372	2.16	0.00276
random	61.73	735	231	0.0080372	2.16	0.00276
vulnerable	61.74	734	229	0.0080372	2.16	0.00276
high-risk	61.68	730	226	0.0080372	2.16	0.00276
degree	60.96	677	203	0.0080372	2.16	0.00276
betweenness	61.05	691	204	0.0080372	2.16	0.00276
closeness	61.32	710	213	0.0080372	2.16	0.00276
none	41.03	21	2	0.0066453	2.14	0.00306
none	45.21	5	1	0.005597	1.96	6.6E-4
