# Supplementary material for: Evaluating social network-based weight loss interventions in Chinese population: An agent-based simulation
Source: PLoS One. 2020 Aug 3;15(8):e0236716. doi: 10.1371/journal.pone.0236716 (PMC7398540; doi:10.1371/journal.pone.0236716)
Supplement: S1 Model — (ZIP) [file pone.0236716.s002.zip › obese model/CHNS-rate.csv]

-7
-9
-12
4
-3
3
8
1
-5
-1
1
2
-7
-4
-1
0
5
-2
0
5
1
-1
-3
-3
0
-1
4
0
-7
2
11
0
3
2
6
-1
-5
0
-2
-2
4
3
-1
-1
-4
8
-3
-1
-1
6
-5
-2
-11
-9
-3
-4
-10
1
-1
-3
0
0
-5
1
-4
-4
0
3
-1
0
-2
-1
-9
4
-1
1
-3
0
1
-4
0
18
-8
-1
1
3
-22
-7
1
7
4
1
-3
0
0
-7
1
-6
2
4
0
-4
-4
0
-4
1
3
4
3
3
4
1
6
4
4
3
0
-8
0
2
-1
-1
-1
5
-1
-1
1
6
-4
-2
3
-4
0
-1
-6
0
5
-1
4
-6
-4
1
6
7
-1
-3
6
0
3
4
4
11
-6
-4
5
-4
-3
3
-3
22
-5
8
5
1
-4
2
-3
4
-9
-1
5
-2
1
-3
5
2
21
4
3
8
-6
-1
-6
-3
0
-6
2
-11
0
-4
-2
7
-2
-1
0
4
-1
0
0
-2
0
0
2
-2
0
-1
3
-4
5
-6
-1
27
0
-7
0
-2
-7
-1
6
-13
-4
-11
1
-7
9
1
-7
-5
0
20
-1
5
-3
0
10
7
2
7
5
2
-1
0
4
-3
-5
-12
-3
2
1
-9
-3
14
3
5
-2
2
0
-7
3
4
8
4
-6
3
14
8
-5
-3
20
30
7
-3
-1
0
21
0
0
-6
-13
0
-2
-14
2
-4
0
-3
0
0
-1
16
-27
-6
-2
4
1
-3
15
-1
3
6
3
2
-11
-4
5
2
-16
2
0
0
-2
-11
0
-1
-8
10
29
0
2
0
5
-5
3
0
-6
1
0
9
3
0
-7
2
-1
-13
3
20
0
2
2
2
-2
8
12
-2
-5
-10
1
0
0
0
0
-8
1
0
0
0
-15
1
0
6
1
0
7
2
-1
0
1
0
2
-3
-3
-2
0
-1
0
11
6
-1
3
-4
-1
0
0
0
0
-1
-2
5
0
-4
-2
0
4
0
0
0
0
0
0
-6
2
0
0
15
1
1
1
0
1
0
-4
0
1
0
0
1
0
16
0
1
3
0
-4
-4
-6
4
-4
10
-7
-3
-6
4
2
1
1
0
-13
-1
-25
4
0
0
4
2
-1
-5
0
-2
0
22
2
4
7
3
7
5
0
-14
1
0
-14
-3
2
-12
-1
0
0
0
1
3
2
6
1
-7
10
10
4
3
-4
1
1
-8
-1
5
5
-6
2
3
1
-1
-7
-3
4
10
2
0
0
0
0
-1
0
0
3
0
0
-1
-2
3
0
0
-10
0
0
2
1
-2
7
1
0
0
6
1
-7
1
-4
-1
1
1
1
1
1
2
-2
-1
-4
-1
-1
17
0
0
-1
2
10
-7
-1
0
-1
17
5
22
0
0
2
3
3
7
5
-18
-1
2
-12
-2
-2
-3
-1
3
-1
2
2
0
-5
9
-2
1
-3
-3
-7
-6
-2
6
0
-8
2
0
4
1
0
3
1
-3
1
-10
-11
-4
8
0
-3
-8
-2
-3
9
19
-7
12
-5
6
2
-15
2
-6
5
16
-2
5
-8
0
-2
-6
-4
-3
2
-5
-7
-11
9
-7
-9
9
-4
5
3
5
5
4
6
2
3
-9
-13
1
0
6
3
-7
-14
-2
3
2
6
-4
-2
-3
7
1
7
-3
-3
-3
3
-3
-1
-1
-1
-1
-8
-4
-3
-1
2
1
5
-1
1
4
-3
-3
-14
-6
-11
4
0
-4
-6
0
1
-8
-1
5
2
-6
3
2
4
2
-4
2
-9
-2
1
5
-2
2
2
13
1
4
1
5
2
1
1
6
-1
-9
-2
3
8
2
-5
-6
6
14
3
1
1
4
11
6
-1
0
2
22
-1
-2
2
7
4
-1
-3
-1
6
-3
1
-1
0
1
0
4
5
-2
-6
0
-6
5
0
-1
6
-9
-8
0
0
0
-6
-2
-5
0
-3
-4
0
3
0
-17
-12
0
-3
0
0
4
1
15
10
12
10
0
3
-2
4
-9
10
1
0
-3
-11
2
7
-4
-5
6
12
-11
1
0
-3
-14
-2
7
-5
2
-6
10
-2
-1
8
1
-2
1
1
-16
-7
-1
0
14
7
-2
2
3
1
-4
-13
8
0
0
-1
4
1
0
24
13
3
-12
-8
0
7
0
4
10
-11
0
9
-2
-3
-1
-3
1
-5
9
6
1
-8
-4
11
6
-4
0
4
0
1
1
-4
9
-3
6
1
2
3
5
-23
-3
1
2
2
1
-1
7
3
2
3
-13
6
17
7
0
9
4
-1
2
2
25
2
-2
0
2
-3
3
-3
-24
-3
21
1
0
3
4
0
5
-5
-11
8
2
4
26
1
-5
5
0
-5
7
-14
9
-4
-11
0
4
13
-11
10
0
-4
9
0
3
-5
1
5
-5
1
-16
-3
-1
-2
9
-1
3
3
2
2
13
12
3
-1
-3
-4
1
9
5
1
4
1
-1
-9
2
-6
0
-10
-8
4
11
-2
-2
-1
-1
-1
4
5
9
3
1
7
3
0
6
11
3
-6
5
5
1
2
4
1
2
1
0
-3
2
0
0
0
0
1
4
8
-5
0
5
-5
-2
3
3
2
-2
-1
-1
0
0
7
2
3
4
0
0
3
3
3
10
2
5
1
-1
8
2
2
4
2
1
0
-3
5
2
6
-5
20
6
1
0
0
-1
0
8
6
3
6
5
0
-22
2
3
0
1
6
-4
-5
-7
0
0
6
5
-1
-3
2
3
-2
-3
-2
2
-3
-1
2
4
6
-3
-1
4
-1
3
0
2
-2
-1
-3
-9
9
3
-3
-11
0
6
-8
0
4
1
-3
-6
-13
1
-2
-8
6
2
8
-3
2
5
5
7
-3
0
2
-4
4
-3
3
3
7
1
-2
3
13
-3
4
-1
0
1
0
0
-1
-1
-1
1
1
1
2
2
-2
4
3
20
-12
0
0
0
0
0
0
0
-2
0
2
2
1
1
10
0
0
-2
1
0
0
-2
5
5
3
0
3
1
1
-2
0
1
6
10
-1
-13
6
-3
-4
7
18
-4
-2
0
2
3
3
0
1
-4
-2
3
1
3
-2
-1
-1
0
-4
-5
0
8
-1
3
-1
-2
-1
2
4
-12
0
7
-14
5
-1
-2
2
-2
-1
6
2
5
1
4
-3
-1
4
3
-1
0
-1
-3
-2
7
-1
5
-2
0
13
2
2
5
3
-1
2
-1
-2
5
-1
-1
-1
-3
-8
-8
9
-4
2
-5
-7
0
-1
1
3
10
11
-9
7
1
1
10
-1
0
2
1
-3
-2
-10
2
2
-2
8
1
1
-1
0
3
3
1
-2
-2
-2
-4
4
-1
-2
-3
3
-12
-13
-5
1
1
-1
2
-12
-3
-17
-3
7
-7
1
18
0
0
-14
-2
8
-5
-6
-4
-10
0
-10
-2
3
-10
3
-11
-8
3
9
-2
-7
5
-10
2
7
0
2
24
0
5
0
-2
4
6
8
3
1
1
4
2
-2
-2
11
3
5
4
5
3
-5
10
1
8
-3
7
0
3
-4
0
-2
0
-3
3
0
19
4
2
6
6
5
-8
-6
-2
2
1
-3
-5
0
1
11
-5
7
2
5
6
8
3
-2
-3
4
2
4
4
-3
-6
0
3
-11
9
1
2
10
2
0
0
0
-12
0
0
-4
12
-1
-2
-4
-9
2
0
-8
-6
3
-2
21
18
4
0
-5
-5
3
-22
-3
1
-5
0
0
0
0
2
-4
4
5
4
10
-1
6
4
-19
0
-3
-9
3
2
-1
2
7
0
3
-5
3
6
4
6
3
1
7
-3
-3
3
3
8
-1
1
-1
5
-1
0
12
-7
-2
2
0
-3
0
16
-1
-1
6
16
3
5
5
11
2
5
2
12
5
-3
12
-8
14
8
6
6
4
6
8
8
0
2
2
3
1
2
4
-13
4
0
8
9
6
9
7
4
1
20
6
6
0
20
30
-5
5
-20
-2
-3
0
10
-3
1
0
0
6
25
4
1
18
5
-6
0
0
-2
-12
-8
14
0
2
0
8
1
0
7
0
-1
5
2
3
11
2
-9
-29
-1
13
8
-9
0
-1
6
0
15
-5
26
26
13
1
22
-7
-6
-5
10
-21
-4
0
9
-2
2
0
2
-4
-4
8
-5
-5
-4
-7
-14
-16
5
5
2
-11
1
-3
-1
2
-17
8
4
30
2
2
1
4
1
4
-3
4
-8
-2
-4
1
3
-3
-11
6
5
-8
11
3
1
-7
11
4
10
3
6
-1
2
1
-5
-2
3
2
3
4
-7
-1
5
17
-1
-2
-4
-5
-9
5
-3
-1
-7
1
4
-10
10
2
21
-1
3
5
7
-7
22
0
-22
-1
-4
-3
3
6
0
7
-4
4
-3
1
3
8
3
2
2
5
11
10
1
-3
0
-4
0
0
-8
8
22
-2
7
-9
-2
-14
-12
2
-2
3
0
3
6
-6
0
1
12
-3
-5
3
4
0
2
2
4
2
-1
4
3
-4
8
3
-5
0
0
3
6
2
-7
3
7
-6
0
-2
6
-1
0
0
-4
3
5
3
3
3
3
2
1
4
2
7
-1
0
-2
3
2
-3
0
13
-1
-1
3
9
3
3
-2
-5
0
1
-4
-3
2
-4
-2
-3
2
0
1
1
2
2
-3
-1
0
-3
3
5
0
0
10
-3
2
-4
10
-1
25
30
-1
5
-11
-2
-3
6
11
9
4
0
3
-4
-13
5
1
0
4
0
-23
-2
0
8
-8
1
-9
-1
0
-6
-6
-2
26
26
-3
4
-4
3
-2
9
-9
3
9
-2
0
6
5
-9
-6
2
1
-2
7
2
1
0
-2
0
0
-7
4
-3
4
5
-1
-1
3
9
5
-5
1
4
2
5
3
4
0
0
-8
2
-11
3
3
-2
-7
0
3
-2
6
-4
-2
-2
1
3
2
-2
-1
3
1
1
1
-5
-3
1
18
0
0
-3
-2
-3
1
11
1
2
-4
0
3
0
2
-4
4
4
8
-1
0
12
0
6
0
2
-3
2
-1
3
9
1
2
2
-2
6
-5
1
5
0
3
-3
-1
3
0
-7
0
2
7
0
4
6
-16
-4
-8
-7
-6
[truncated: 197 more rows]
