# Supplementary material for: Evaluating social network-based weight loss interventions in Chinese population: An agent-based simulation
Source: PLoS One. 2020 Aug 3;15(8):e0236716. doi: 10.1371/journal.pone.0236716 (PMC7398540; doi:10.1371/journal.pone.0236716)
Supplement: S1 Model — (ZIP) [file pone.0236716.s002.zip › obese model/EI.csv]

8.71952172
8.16592322
10.07607874
7.54493012
9.81499792
8.6949499
8.82626472
11.48483518
10.01408408
7.92384684
8.75401436
10.77480586
7.32575116
8.88532918
9.5821726
8.37559996
12.82226218
9.51825238
8.20125306
9.0880153
7.43781038
8.30406122
7.02770796
9.73466858
8.42838542
9.21606504
8.9749933
8.00271108
11.0303193
9.65768804
8.75824222
10.34142928
9.12489396
8.08785432
8.61118804
7.42562912
8.71119158
8.85807832
11.12864844
8.30720072
10.61774714
8.45433862
10.84500508
8.49678466
8.94707268
7.72894668
6.94264844
9.16976788
9.09077806
9.89105754
8.62889482
9.08768042
10.70251364
7.65502192
8.87729206
9.89721096
7.66841712
8.52692386
6.87877008
11.16996426
8.1572582
8.18526254
7.46167058
9.0045046
9.0045046
7.41562458
9.17177716
9.19689316
9.89181102
8.33336322
7.60964568
8.9917373
10.10173892
7.16157624
10.73441096
10.79724282
7.78566698
7.612241
6.99032698
8.75129346
7.92208872
8.31691224
7.99869252
7.52416756
9.73018956
7.73786286
9.24988792
9.83672326
7.65292892
11.1245043
6.84607742
7.70973294
7.3121048
7.65037546
8.36743726
10.49509734
9.0756666
8.9333426
8.15428614
9.04129954
9.36228202
10.8237402
8.78754422
7.46945654
6.46829092
7.40114102
9.19178624
8.1421886
8.26722442
7.62224554
9.64420912
9.9199828
8.41402744
7.78549954
8.50729152
7.00878724
10.42573532
9.98825646
9.48593646
7.72258396
8.02786894
8.37308836
9.8188909
8.95063078
9.72148268
8.6591596
7.70743064
9.59067018
10.0641905
8.63797844
10.85496776
8.11075174
7.96482778
9.445709
9.03158802
8.68377328
9.58539582
9.02882526
8.52989592
9.0988989
9.4392207
8.67117342
7.2807098
7.43550808
8.61051828
8.07324518
13.23512736
11.34623672
9.35219376
8.03724558
8.75811664
9.58514466
11.36398536
9.66647864
9.44102068
8.35425136
11.6372893
10.56119428
8.75631666
7.65376612
9.31087794
9.075248
8.37086978
9.66312984
6.9202952
9.50171768
7.80178308
8.98562574
7.71429568
7.35002996
8.25441526
9.4762668
7.38540166
8.97273286
6.70249762
9.44683922
6.98990838
8.68758254
10.17001258
8.03172006
9.09441988
8.36073966
8.6095555
8.48715686
11.09616508
8.3862324
10.01274456
7.85762432
9.48815504
12.64770598
10.88238606
8.42855286
8.0835846
10.37567076
8.37233488
10.00227956
8.92911474
9.73471044
8.30134032
8.49783116
8.93049612
6.1823034
9.47174592
8.25006182
10.21262606
8.61495544
10.09801338
9.87406238
9.86518806
8.51365424
8.28108008
9.85053706
9.99001458
10.88560928
7.3200582
10.91461826
8.0955147
8.44726428
7.78746696
8.12372834
9.38425852
8.17869052
11.90339332
7.7865879
6.82309628
7.91040978
9.13443804
11.65499608
9.24314846
9.13129854
7.53948832
8.47803138
7.11984182
10.08436702
9.30761286
9.17286552
8.21075528
8.35910712
8.73002858
9.42076044
8.83597624
8.4645106
9.70365032
7.6114038
9.10513604
9.07591776
9.4894527
8.24964322
8.87356652
9.09885704
8.84367848
7.0996653
9.98030306
8.75744688
10.67149538
11.9223559
8.44245038
9.32079876
8.45249678
7.73350942
10.04267446
7.5674508
9.40899778
8.26102914
8.36375358
8.85615276
8.08659852
11.35092504
6.82857994
10.6020915
8.30435424
8.88072458
8.97449098
7.2658495
7.72220722
6.89488618
7.94243268
9.44102068
8.62391348
9.31121282
8.9446448
10.7494387
8.14256534
7.09238166
8.68946624
8.0375386
7.4628008
7.62329204
8.78293962
7.53308374
7.40641538
7.88420542
8.55455146
7.72794204
11.67617724
8.27413132
10.54281774
7.16613898
10.91399036
7.26275186
10.2952577
8.89910112
8.28384284
7.07237258
10.83102384
7.12344178
9.41427214
8.80688354
11.07946294
7.96403244
7.31758846
9.014551
7.2189663
8.28061962
10.65684438
7.72090956
9.40276064
7.12532548
7.73664892
9.88025766
9.52867552
8.49921254
8.19212758
9.77422628
8.17366732
8.49720326
9.6878691
11.24564714
10.67559766
10.53905034
8.43106446
6.9475042
9.06922016
11.95031838
8.89340816
8.01677604
8.99994186
7.96327896
9.51699658
8.49774744
9.50845714
7.56506478
7.36309028
8.59126268
7.85368948
11.58094574
8.72040078
8.17479754
10.4781859
8.5620444
9.56915414
7.89266114
10.11580388
11.97024374
9.40514666
8.69005228
9.10584766
10.09905988
8.35341416
8.81483694
9.80578872
9.703148
7.285733
9.25784132
10.30647618
11.8388452
9.6501951
8.03540374
8.44697126
8.50607758
10.82692156
8.57933258
7.82375958
10.92114842
7.46443334
9.213386
10.32715502
7.86972186
9.79913298
9.16348888
7.68013792
8.97997464
6.74331112
8.35617692
9.4396393
9.39660722
9.366175
7.13834394
8.57183964
8.00283666
9.71813388
9.47002966
8.99994186
11.46666794
9.42209996
7.46547984
8.9917373
8.06194298
14.24696728
8.87741764
7.97772066
11.9933086
9.51599194
7.90019594
7.34249516
8.5134868
8.0733289
12.10662362
9.64713932
9.06788064
10.82064256
13.02570178
8.75665154
7.9642836
7.86176846
7.82936882
9.29576648
6.76679458
9.14234958
7.24856132
7.64786386
11.25694934
7.86009406
7.71274686
8.70985206
8.33072604
9.44219276
6.25229332
9.11660568
9.1847119
6.7691806
6.49596038
9.55881472
8.34156778
10.45796752
8.52558434
8.4676501
7.4709635
8.32754468
10.3423502
11.76613438
6.75214358
8.00752498
9.45592284
8.49615676
8.0314689
7.36158332
7.82606188
8.75991662
8.91249632
8.6654386
9.38053298
9.37086332
9.2627808
6.63560534
10.6705326
7.47791226
8.0988635
10.15280812
8.22021564
6.87387246
9.51469428
8.45107354
8.2361643
9.26558542
9.36496106
8.42206456
8.92639384
8.292466
10.77279658
8.92317062
8.33792596
6.86227724
7.24705436
8.40804146
7.6718915
8.2154436
9.40619316
8.63483894
7.42989884
7.95859064
7.82543398
9.14544722
7.50474452
8.62173676
9.592219
9.39844906
9.4216395
6.97885734
8.53533772
9.91742934
7.55058122
10.24766288
9.94359184
8.54333298
11.87572386
9.0758759
10.03848846
7.92753052
9.9748194
8.37614414
8.69762894
8.6411598
7.90639122
7.68892852
7.51307466
9.11317316
8.33775852
10.36198254
8.37484648
8.52797036
7.81911312
7.0871073
8.50285436
8.60469974
9.79553302
10.19734716
7.74497906
8.93844952
7.5266373
8.38510218
7.90584704
7.26162164
10.0179352
8.18836018
8.92840312
8.68339654
7.03009398
9.60251656
8.10028674
10.14347334
7.65585912
10.49735778
9.35290538
8.47849184
8.9142963
8.57728144
9.65316716
7.53203724
7.95327442
9.2874782
8.80529286
8.0752126
9.41272332
8.51352866
10.58643586
8.55090964
9.26608774
7.86055452
8.1267004
7.6132875
6.81769634
7.65104522
8.76062824
8.8129951
6.53585296
6.75595284
6.98032244
6.52760654
8.02987822
7.82819674
9.30388732
7.92259104
8.5884162
7.01602902
10.93605058
7.61931534
8.26320586
7.52211642
8.01066448
7.19318054
6.95738316
10.91805078
8.192002
7.1212232
9.32067318
7.05826576
7.50867936
10.44164212
8.05788256
7.61759908
7.61613398
7.9571674
7.32596046
7.63208264
9.307571
8.2026763
7.2825935
9.1893165
7.57201354
8.99826746
8.2430712
7.3887086
8.8676224
9.39769558
9.12246608
8.3108844
8.76020964
8.76293054
7.84029428
9.5233593
7.49059584
6.74988314
7.57552978
6.74766456
7.33943938
8.18584858
8.54693294
8.61223454
9.0871781
6.77914328
8.44454338
8.16989992
11.70493506
8.85853878
8.83396696
7.78047634
10.58195684
13.23734594
7.23684052
7.7677509
7.77156016
8.86565498
8.48405922
7.29163526
7.852936
10.49685546
8.34864212
8.59004874
8.14415602
11.7239395
10.21371442
8.08492412
9.61612106
10.2902345
9.35725882
12.7153936
9.82826754
9.84517898
10.48806486
9.75162188
8.0953054
7.88248916
10.5012089
8.9212032
9.60737232
7.76867182
8.78247916
8.28677304
6.76892944
7.06186572
5.91599008
7.46271708
9.0160161
8.26425236
5.9217249
7.92895376
8.11569122
8.31816804
8.77862804
9.17512596
9.39166774
10.31836442
8.35722342
7.03319162
11.08360708
9.39539328
9.95874516
7.52446058
12.22839436
7.7281932
9.90813642
6.46289098
8.4021392
9.66220892
9.47107616
9.3224313
8.48071042
6.92774628
8.26328958
8.18379744
9.62415818
7.45894968
7.05520998
8.6436714
7.67406822
8.22310398
8.95820744
8.98935128
8.23624802
7.7510069
11.9508207
8.3818371
8.41570184
9.36496106
8.96708176
8.30029382
10.10286914
7.6936587
8.18241606
7.59834348
7.528521
8.39389278
7.02783354
8.2049786
9.51029898
7.85896384
8.7462284
8.7548097
7.14646478
8.46836172
9.83153262
10.46893484
8.26994532
10.47697196
7.92154454
9.11350804
9.58794928
9.19149322
10.02764672
8.5507422
6.99547576
10.30589014
7.72124444
8.37949294
9.65777176
8.25818266
10.48228818
9.30782216
9.10513604
7.96445104
6.8786445
10.66756054
8.21443896
8.8887617
7.96306966
8.9952954
9.72068734
8.31921454
9.32561266
7.44429868
10.416861
6.75653888
7.97738578
10.05138134
9.78921216
11.23200078
8.75518644
10.73349004
9.04586228
10.05347434
9.01249986
7.95532556
9.18793512
8.65011784
11.72963246
8.68682906
9.4716622
9.0093185
7.53944646
8.48405922
7.08853054
12.64544554
8.4848127
8.51197984
9.20074428
9.23297648
11.55298326
8.94493782
10.3632802
8.7309495
7.30457
9.9260525
8.3200936
9.86489504
8.20983436
8.86000388
8.2510246
10.91591592
8.2960241
9.27508764
9.22749282
9.89474122
10.44147468
11.79430616
7.73974656
9.077341
7.97797182
7.50043294
7.3137792
8.0973984
7.56866474
7.2802912
10.73189936
8.6011835
9.7581939
8.05729652
6.8325985
7.10209318
7.88445658
7.19565028
10.11408762
8.97327704
10.0156329
8.69691732
8.54119812
8.54119812
9.1053872
7.99676696
9.90604342
7.7424256
9.4628716
8.90161272
10.41175408
10.54085032
8.5639281
9.18228402
11.50882096
8.5419516
10.78033138
9.21225578
9.10107562
8.6530899
9.36734708
8.18162072
10.03409316
10.5104181
8.15503962
8.13477938
7.24295208
8.74007498
11.76952504
10.09374366
9.71118512
8.27806616
7.03649856
7.13683698
6.7869711
7.52910704
8.30883326
9.19555364
12.5437676
8.3835115
7.84569422
13.17170946
7.34781138
11.03839828
9.57053552
7.17953418
10.3067692
10.64261198
8.1367468
7.16718548
11.00892884
6.83397988
7.8573313
12.33245832
10.50694372
9.46425298
7.00112686
8.96775152
8.8906454
11.89079346
9.1704795
8.36262336
8.0909101
8.92848684
10.9825989
7.72543044
8.94786802
13.30829864
7.60353412
7.8240526
8.44404106
5.77446142
8.90814288
8.90818474
8.25910358
6.82288698
9.81403514
8.52202624
8.7569027
6.74645062
8.96645386
11.78015748
7.87085208
10.78275926
8.01238074
7.16358552
9.0580854
8.04871522
9.3375009
9.8609602
8.48539874
9.55299618
7.90480054
8.6422063
10.5526967
10.19148676
7.56795312
8.6095555
7.76825322
8.92451014
10.17131024
10.90695788
10.02927926
7.06789356
7.45886596
6.73050196
7.7355187
6.67369794
7.76306258
9.42444412
7.86206148
8.71763802
8.27861034
7.67155662
8.27672664
8.77042348
7.83141996
10.69506256
10.34327112
9.76304966
7.25760308
8.30812164
6.65494466
7.08945146
8.42717148
10.2358165
10.71159726
10.28843452
8.65627126
7.60960382
8.75401436
9.34620778
9.6476835
7.94159548
7.21670586
7.75988122
9.76731938
6.2651862
9.2098279
7.89061
5.64410938
8.49850092
9.94191744
11.15928996
9.05009014
8.64375512
6.85403082
8.67230364
9.5855214
9.56986576
6.98530378
8.32360984
7.63162218
8.2872335
9.10722904
7.73229548
10.81067988
9.33055214
7.31344432
11.10466266
8.99437448
9.56450768
7.54580918
7.28954226
8.7995999
8.53290984
9.03656936
8.30096358
8.95314238
8.49251494
7.56205086
8.2608617
9.06746204
8.36073966
7.93627926
7.93627926
7.04558218
10.09562736
8.91831486
7.31896984
8.91078006
8.77339554
6.67474444
11.56294594
6.49554178
7.55137656
8.14683506
7.92707006
10.90084632
8.72228448
8.94364016
8.89675696
7.00455938
7.62015254
7.89111232
10.84199116
8.43349234
8.18086724
7.72710484
8.49477538
9.3789423
7.64083138
9.42825338
10.31020172
7.47238674
9.79724928
7.62739432
8.82475776
8.61642054
7.07634928
8.59013246
7.4554753
10.42761902
9.29170606
9.1593866
10.09541806
6.56226662
7.28556556
7.55309282
9.3889887
8.74200054
9.06934574
8.60520206
9.22108824
9.59544222
8.3016752
8.33821898
8.4044415
9.95740564
9.01342078
7.50440964
7.11695348
7.47967038
8.16621624
7.4031503
7.96269292
7.03909388
6.8298776
6.79308266
7.98785078
7.50357244
7.77001134
9.45625772
7.9517256
8.31268438
8.41109724
8.68398258
7.2283848
9.27307836
6.81196152
12.3438861
8.47535234
8.90253364
11.97807156
8.41109724
8.27346156
10.4327678
9.84656036
9.1723632
6.99346648
8.4559293
7.73434662
9.8425418
9.12698696
10.272444
11.34393442
9.41104892
8.78030244
11.1736898
8.06591968
9.41008614
10.58798468
10.18114734
7.54187434
8.42696218
7.43806154
11.73582774
8.57305358
8.25244784
11.77827378
8.16496044
8.82944608
8.53977488
7.98872984
8.63010876
9.47308544
7.43408484
6.93883918
6.60701496
9.2186185
8.53123544
9.11141504
7.32943484
8.1790254
7.24454276
10.55847338
6.30235788
11.4713144
7.70500276
8.71278226
8.28442888
8.97608166
7.12963706
8.28237774
8.95104938
8.50222646
8.11213312
6.85670986
8.09099382
7.35697872
9.49334568
9.06880156
7.45334044
9.10241514
8.45073866
10.657556
7.5902645
8.1447002
6.9791085
11.00344518
9.30865936
7.03009398
8.39276256
8.42943192
8.27333598
7.57276702
10.241049
11.2496657
8.66493628
6.23584234
7.49080514
9.96067072
10.22217014
8.53990046
10.31941092
8.44144574
8.72337284
9.02970432
10.47822776
8.41264606
7.94423266
11.52368126
7.97190212
11.59886182
10.02873508
8.06654758
9.6560555
7.78788556
9.25993432
7.63765002
7.16881802
7.89621924
9.30154316
7.41683852
9.0723178
9.5112199
8.3098379
7.61927348
6.94888558
8.43056214
8.46564082
7.49871668
9.77288676
7.94808378
7.33424874
10.42992132
8.86645032
6.55619692
8.99876978
8.5417423
7.79169482
8.93803092
10.1073063
7.43776852
7.73083038
8.12561204
9.6290558
10.2190725
8.08195206
8.06960336
10.2088168
9.44972756
7.6448918
8.2656756
8.19581126
8.69549408
8.2730011
7.88968908
7.65853816
6.5081835
7.5471487
7.93426998
5.65524414
6.703879
7.55857648
9.82759778
7.05742856
9.80637476
8.18789972
8.50042648
10.10885512
8.69880102
8.6553922
9.42716502
7.9749579
6.91037438
9.14373096
8.14767226
10.51895754
7.78541582
8.32193544
7.77562058
7.6425895
9.58213074
7.21013384
8.23524338
8.05185472
9.55458686
9.32310106
8.06780338
8.5748117
9.22481378
8.89181748
7.89588436
7.53237212
8.62600648
8.33147952
8.87377582
6.12742494
6.50893698
8.61863912
7.89257742
9.09437802
8.55509564
7.499219
9.84639292
8.80282312
9.38936544
6.72007882
6.95047626
10.6330679
8.54207718
9.47182964
7.30318862
7.60751082
7.60474806
8.73647502
9.07771774
7.74204886
8.70369864
8.32938652
6.40068702
6.3122787
9.29409208
8.47233842
7.4860331
9.53478708
8.0459106
9.27797598
8.27120112
8.1066076
9.0204114
8.46229202
9.18446074
7.08032598
7.30377466
7.2225244
10.84182372
10.2651185
9.12238236
7.57762278
9.11283828
7.23169174
8.82839958
8.97859326
7.17363192
9.07026666
8.32000988
8.85535742
8.00689708
9.82094204
8.00480408
7.21339892
8.44579918
9.52005236
8.00622732
7.29477476
7.17266914
7.10900008
7.9243073
8.62998318
8.56388624
7.61709676
9.18224216
8.70943346
6.9826666
8.25914544
9.027109
10.98883604
10.3061413
7.61069218
7.62446412
7.61316192
10.51874824
11.32995318
9.92559204
6.70685106
8.52210996
7.562009
10.1853752
8.21715986
8.02221784
10.78928942
8.15880702
9.91257358
7.43241044
8.06315692
10.13815712
8.06399412
8.39548346
7.86273124
9.71980828
8.01958066
8.96176554
9.40857918
8.23356898
5.63590482
8.9800165
7.83841058
10.80096836
8.639904
9.45433216
7.72363046
8.99910466
8.42382268
9.0612249
7.5176374
7.3677786
7.27786332
8.32013546
8.4668129
10.00508418
8.92995194
9.8724717
9.03661122
10.21421674
8.81416718
8.4693245
8.66409908
8.99918838
9.3741284
8.12071442
6.8832491
9.09048504
8.8919012
10.17905434
9.0015744
8.92467758
8.62592276
9.6447533
11.32434394
10.20262152
10.30241576
8.66100144
12.32245378
10.48124168
9.6663112
10.09407854
10.43134456
8.46434316
7.5651485
9.52248024
8.23310852
8.49958928
7.48419126
10.0152143
7.40562004
11.70962338
9.3952677
8.10685876
6.59768018
7.88420542
7.2597798
10.5288365
11.00997534
11.0305286
9.69619924
8.40816704
9.69820852
7.97546022
10.40530764
11.16389456
7.65401728
8.04582688
8.05001288
8.25320132
7.0207592
8.0718638
9.66685538
7.44936374
9.88205764
6.82916598
6.05500714
7.56079506
7.80697372
8.03276656
7.80090402
9.15951218
6.88182586
8.94711454
10.07645548
8.96260274
8.0168179
8.17613706
6.66595384
7.444801
7.26593322
10.0491209
8.3759767
8.9944582
6.68914428
7.20050604
8.81559042
7.56569268
9.3906631
8.07194752
8.82258104
8.68402444
10.64822122
10.36838712
6.47360714
7.65188242
7.0105035
8.37564182
5.89907864
9.73927318
9.11568476
9.06691786
8.75974918
7.49988876
8.51679374
9.40581642
8.99328612
9.10258258
10.18344964
8.41863204
7.7158445
6.31579494
7.84276402
8.50875662
7.2315243
8.79512088
9.50016886
7.21356636
8.13113756
10.47069296
9.28806424
8.82191128
7.64673364
9.60578164
7.87436832
8.786414
10.45030714
6.9525274
9.65320902
8.94468666
8.65668986
7.86762886
12.45410348
8.87678974
7.66594738
7.26756576
7.66410554
8.41486464
9.03259266
8.34114918
10.95564106
8.36819074
8.41549254
7.41139672
11.8078688
10.44059562
6.72832524
7.2321522
9.42628596
9.49744796
6.79329196
7.06144712
9.2885247
8.20062516
6.40721718
7.53852554
6.98300148
6.77688284
6.63326118
9.24574378
7.7955878
7.91472136
7.13018124
9.29300372
9.49723866
7.9778881
7.77294154
8.12155162
12.44179664
9.77803554
6.39168712
8.71081484
8.26433608
9.01103476
6.62593568
9.46153208
7.28481208
7.29866774
8.02778522
7.59185518
8.3985811
8.30247054
8.63065294
7.93192582
6.68428852
6.27506516
7.11435816
9.22544168
7.88068918
7.1582693
9.40857918
8.0743754
6.49210926
7.59784116
8.13582588
7.19401774
8.34407938
8.4988358
9.01304404
7.8996099
7.8018668
6.5276484
7.66883572
7.29276548
6.93113694
6.69705582
8.39359976
7.45007536
8.13657936
9.00818828
8.91546838
9.9111922
7.85938244
7.27350988
6.81304988
8.02556664
7.99082284
6.63091702
7.0605262
7.59202262
9.58326096
7.55610674
8.12824922
7.20883618
7.06412616
8.49012892
9.51620124
7.51332582
7.57130192
7.5963342
8.03979904
8.67720126
7.71676542
8.49958928
8.40783216
8.17220222
6.76198068
8.8050417
9.3693145
8.96239344
10.60866352
9.27839458
7.06111224
8.26429422
7.44622424
7.0144802
7.79198784
6.92669978
7.61885488
8.04431992
7.50039108
7.55648348
6.80618484
7.55648348
6.80618484
10.08913906
7.78876462
9.2320137
8.69210342
7.76339746
6.4642305
8.58724412
8.2236063
7.99082284
7.43006628
7.94640938
9.70013408
8.1036774
9.22351612
6.94231356
8.38355336
11.23359146
7.4525451
8.67473152
7.02063362
8.31419134
9.22083708
8.25357806
7.8246805
9.07018294
10.01404222
7.38092264
7.49570276
9.108736
8.03967346
8.24738278
8.72081938
6.53380182
7.60792942
8.66573162
9.03037408
9.51528032
8.17605334
8.43273886
7.48343778
6.76620854
6.38423604
6.90137448
8.61842982
7.92468404
9.1438984
7.5666136
10.2653278
7.60483178
8.8102742
8.22431792
6.71325564
7.46305196
11.66646572
9.72709192
8.79315346
7.87717294
7.39025742
7.17279472
8.10882618
8.87616184
7.87307066
6.9803643
8.80026966
6.2396516
8.4889987
7.60629688
8.69440572
7.62128276
7.44467542
5.93851076
7.80935974
10.33619678
8.53123544
8.41733438
9.91144336
9.2110837
8.22281096
7.1917573
8.55831886
8.16069072
11.08276988
7.08995378
8.79909758
8.5589049
8.81094396
7.59273424
8.78771166
8.98353274
7.23524984
7.35199738
9.60280958
8.49871022
7.83857802
9.83283028
7.5594974
7.50440964
8.0314689
6.55397834
8.04180832
6.3631386
8.62349488
8.24989438
7.91107954
7.22390578
7.19121312
9.4446625
7.71969562
8.17437894
9.53344756
7.2237802
10.39387986
8.51440772
8.99412332
9.3084082
8.84769704
8.1693976
9.60088402
9.8278908
7.25697518
6.73678096
9.77552394
7.59482724
7.5339628
8.77272578
7.72220722
8.9525982
9.2399671
9.26081338
7.94749774
8.49724512
8.08521714
8.2217226
8.54094696
6.91020694
8.5285564
8.48238482
8.2217226
9.35617046
5.95872914
7.64124998
6.60751728
10.26436502
8.35739086
9.12455908
8.229676
8.13783516
9.00396042
6.919458
7.5124049
8.57363962
7.56272062
7.20686876
9.2797341
9.14017286
7.7807275
8.29154508
8.52303088
7.72321186
7.84699188
6.87039808
9.50062932
8.135491
9.04711808
9.09203386
8.47635698
8.17697426
5.87011152
7.3292674
7.62304088
7.365267
8.05038962
8.4207669
7.56510664
8.14348626
8.44927356
7.21641284
7.45099628
11.27327474
6.10942514
8.487115
8.37229302
7.14617176
8.54793758
10.74382946
7.3321976
5.62510494
5.69685298
11.00252426
7.07827484
7.07827484
10.33234566
8.66991762
7.94352104
9.35097982
5.76588012
7.75209526
8.3600699
8.87042702
10.53808756
8.76431192
7.35245784
8.9999
8.01606442
9.40054206
10.1016552
7.48431684
8.40184618
8.54580272
8.55337938
8.65242014
7.5720554
6.28201392
9.67388786
7.68239836
7.09300956
7.12369294
10.0187724
6.91728128
8.30464726
7.46058222
10.188724
8.89311514
9.20643724
6.798064
6.798064
6.91878824
9.0769224
8.15742564
6.94135078
7.66460786
7.64995686
7.92970724
9.93530356
9.9725171
7.91664692
6.80229186
6.86005866
9.44453692
9.74182664
6.66465618
7.25534264
9.31075236
9.99696334
6.96064824
6.99936874
6.89865358
10.16637076
9.13581942
6.29871606
8.04658036
9.2606878
8.69344294
7.69244476
6.63141934
6.60772658
8.39422766
10.1788869
9.32778938
8.8460645
7.64962198
6.8118778
5.41195382
10.24582104
7.86901024
6.8382496
6.93666246
7.33454176
7.446894
8.84949702
9.46316462
9.8754019
6.95353204
9.17813988
8.74781908
8.65765264
8.14294208
6.95102044
9.46764364
7.76971832
6.46979788
6.19034052
6.07216974
7.2053618
6.88810486
7.53839996
7.06182386
8.95707722
9.0178998
7.00899654
9.0712713
11.141039
9.39120728
8.68017332
8.22394118
5.61271438
10.17089164
7.89554948
7.77285782
8.92911474
8.52118904
10.79824746
8.26370818
6.04370494
5.11252924
7.8970983
10.52938068
10.2586302
7.60545968
8.38962306
7.87830316
8.31628434
6.52442518
7.30695602
8.15562566
6.68223738
6.45506316
8.64300164
7.22913828
8.52173322
7.68733784
8.86130154
9.20673026
10.84207488
8.39678112
6.38578486
6.70006974
6.94930418
9.61185134
6.65963298
7.09698626
7.30180724
10.39856818
8.13750028
8.7405773
8.69231272
7.48368894
6.71158124
6.82435208
8.49808232
6.76105976
6.23906556
10.08558096
7.47280534
7.9682603
8.08404506
9.22849746
9.77979366
8.60737878
10.69631836
7.1708273
10.39835888
8.15143966
7.33772312
7.02394056
8.9314589
6.79312452
6.91292784
8.78335822
7.03419626
8.64090864
8.8808083
10.1562825
8.71265668
8.86578056
10.02279096
8.66497814
7.9559116
7.28661206
7.06739124
8.54337484
8.21469012
7.64037092
9.60473514
7.3742669
8.65819682
8.50557526
7.91643762
8.04971986
6.9824573
9.11664754
7.5929854
8.61717402
8.09128684
7.12009298
8.432697
8.63684822
8.09430076
9.69866898
10.1014459
8.277815
7.3133606
7.04683798
10.3333503
8.35278626
7.1771063
6.96223892
6.95139718
7.23135686
6.62974494
6.902714
6.32538088
6.85842612
8.80989746
6.99882456
10.85103292
[truncated: 197 more rows]
