# Supplementary material for: Evaluating social network-based weight loss interventions in Chinese population: An agent-based simulation
Source: PLoS One. 2020 Aug 3;15(8):e0236716. doi: 10.1371/journal.pone.0236716 (PMC7398540; doi:10.1371/journal.pone.0236716)
Supplement: S1 Model — (ZIP) [file pone.0236716.s002.zip › obese model/gender.csv]

2
2
1
2
1
2
2
1
1
2
2
1
2
1
1
2
1
1
2
1
2
2
2
2
2
2
2
2
1
1
1
1
1
2
1
2
2
2
1
2
1
2
2
1
1
2
2
1
2
1
2
2
1
1
2
1
2
2
2
1
2
2
2
1
2
2
1
1
1
1
2
1
1
2
1
1
2
1
2
1
2
1
2
2
2
1
2
1
2
1
2
2
2
2
2
1
2
1
2
2
1
1
2
2
2
2
1
2
1
2
1
1
2
1
1
2
1
1
2
2
2
2
2
2
1
1
2
2
1
2
1
2
2
1
1
2
1
1
2
2
2
2
1
2
2
2
1
1
2
2
1
1
1
1
2
1
1
1
2
2
1
1
2
1
2
2
2
1
2
2
1
2
2
1
2
1
2
2
1
2
2
2
2
2
1
2
2
2
2
1
2
1
2
1
1
1
2
1
2
2
2
1
2
1
1
2
1
1
1
2
1
1
1
1
2
1
2
1
2
2
1
1
1
1
2
2
1
1
2
2
1
1
1
1
2
1
2
1
2
2
2
2
1
2
1
1
1
1
2
1
2
2
1
1
1
1
2
1
2
2
1
2
1
1
2
2
2
1
2
1
2
1
2
2
2
1
2
1
2
1
2
1
2
2
2
1
2
2
2
2
1
1
2
1
1
2
1
2
1
1
1
1
2
1
1
2
1
2
1
2
2
2
2
1
1
2
1
2
2
1
1
2
1
1
2
2
1
1
1
2
1
2
2
1
2
2
2
2
1
1
1
2
2
2
2
1
2
1
1
2
1
2
1
1
1
1
2
1
2
1
1
1
1
1
1
1
1
1
2
2
1
2
1
1
1
2
1
2
1
1
2
1
2
1
1
2
1
2
2
2
1
1
2
1
2
2
1
2
1
2
2
1
1
2
2
2
2
1
1
2
1
1
1
2
2
2
1
2
2
2
2
1
2
2
1
1
2
2
1
2
2
2
1
1
1
2
2
2
2
1
1
2
2
2
1
2
2
2
1
1
2
1
1
2
2
1
2
2
1
2
2
1
2
2
1
1
2
1
2
1
1
2
2
2
1
2
2
1
1
2
1
2
2
2
1
1
2
1
2
2
1
2
1
2
2
1
2
1
2
1
2
2
1
2
1
2
2
2
1
2
1
1
2
2
1
1
1
2
2
2
1
2
2
1
2
1
2
2
1
2
1
2
1
2
2
1
2
1
2
2
2
2
2
1
2
1
1
2
2
2
1
2
1
1
2
1
2
2
2
2
2
1
2
1
2
1
2
1
2
1
2
2
1
2
2
2
2
2
1
1
2
2
1
2
2
1
1
2
1
2
1
2
2
1
1
2
1
2
2
1
1
2
1
1
2
2
2
1
2
1
2
1
2
1
2
1
2
1
1
2
1
2
1
2
2
2
1
1
2
2
1
1
2
1
1
1
1
1
2
1
2
1
2
1
2
2
1
2
2
1
2
2
2
2
2
2
1
2
1
2
2
2
1
2
2
1
2
1
2
1
2
1
2
2
1
2
2
2
1
2
2
1
2
2
1
2
2
1
1
1
2
1
2
1
2
2
2
1
2
1
2
2
2
2
2
1
2
1
2
2
2
1
1
2
1
1
2
2
2
1
2
2
1
2
2
1
2
1
1
2
2
2
1
2
1
2
2
1
2
1
2
1
2
2
1
2
1
2
1
2
1
1
2
1
2
1
2
1
2
1
1
2
1
2
2
2
2
1
1
1
2
2
1
2
1
2
2
2
1
2
1
2
1
1
1
2
1
2
2
1
2
1
2
1
2
1
2
2
2
2
2
1
2
1
2
1
2
1
1
1
2
1
2
1
1
2
2
1
2
1
2
2
2
2
2
1
1
2
2
2
2
1
1
1
2
2
1
2
2
2
1
1
2
2
1
2
1
1
2
1
1
2
1
2
1
2
1
1
1
2
2
2
1
1
2
2
2
1
2
2
1
2
2
2
2
2
1
2
2
1
2
2
2
1
1
2
1
2
2
1
2
1
1
2
2
2
2
1
1
2
1
2
2
1
1
2
1
2
2
2
2
1
1
2
1
2
1
1
2
2
1
1
2
2
2
2
2
2
1
1
1
2
2
2
1
2
2
1
1
2
2
2
2
2
1
1
1
2
1
2
1
1
1
2
2
1
2
1
2
1
2
2
1
2
1
2
1
2
2
2
2
1
1
2
2
2
2
2
2
1
1
2
2
2
2
2
1
1
1
1
2
1
1
2
2
2
2
2
1
2
2
2
2
1
2
1
1
2
1
2
2
2
2
1
2
1
2
2
1
2
1
2
1
2
1
2
2
1
2
2
2
1
2
2
2
1
1
2
1
1
1
2
1
2
2
1
1
1
2
1
2
1
2
1
2
2
1
1
2
1
1
2
1
2
1
1
2
1
1
1
2
1
2
1
1
1
2
2
1
1
2
2
1
2
2
1
1
2
1
1
2
2
2
2
1
2
1
2
2
2
1
2
2
1
2
1
2
1
1
2
1
2
2
1
2
2
2
1
1
2
1
2
1
1
2
1
2
2
2
1
1
2
1
2
1
1
2
1
2
2
1
1
2
2
1
2
1
1
2
1
2
1
2
2
1
1
2
1
1
2
1
2
1
2
2
1
1
2
1
2
1
2
2
2
1
1
2
2
1
1
1
2
2
1
1
2
2
2
1
1
2
1
1
2
2
1
1
2
2
2
1
2
2
1
2
2
1
2
2
1
1
1
1
1
1
2
1
2
1
2
2
1
2
1
2
2
1
2
2
2
2
1
2
2
2
2
2
2
1
2
1
2
2
1
2
1
1
2
2
2
2
2
1
1
2
2
1
1
2
1
2
1
2
2
1
2
2
2
1
2
1
1
1
2
1
2
2
1
2
2
2
2
2
1
2
2
2
2
1
2
2
2
2
1
2
1
1
2
2
2
1
1
1
2
2
2
1
1
1
1
1
2
1
1
2
1
2
1
1
2
2
2
1
2
1
2
2
1
2
2
1
2
1
2
1
2
2
2
2
1
2
2
1
2
1
2
1
2
1
1
2
2
2
2
2
2
2
2
1
1
2
2
1
1
1
1
1
1
1
2
1
1
1
2
1
2
1
2
1
2
1
1
2
2
1
2
1
1
1
1
1
1
2
1
1
2
1
2
2
2
2
1
2
1
1
2
2
2
1
1
1
2
2
1
2
2
1
2
1
2
1
2
1
1
2
1
2
1
1
2
1
1
1
2
1
2
2
1
2
2
2
2
2
2
1
2
2
2
2
1
2
2
2
1
2
1
2
2
1
1
2
2
1
2
2
1
2
1
1
2
2
1
2
2
2
2
1
1
2
1
2
2
1
1
1
2
2
1
1
2
1
1
2
1
1
1
2
1
2
2
2
1
1
2
1
1
2
1
1
2
2
2
1
2
2
2
2
1
2
1
2
1
2
1
2
2
1
2
2
1
1
2
2
2
1
2
2
1
2
1
2
2
1
2
2
1
2
2
1
2
1
1
2
2
2
1
2
2
2
1
2
1
2
2
2
2
2
2
1
2
1
2
1
1
2
2
2
1
2
1
1
2
1
2
2
2
1
1
1
2
1
2
1
2
2
2
1
2
1
2
2
2
1
2
1
1
2
1
2
1
1
2
2
2
2
1
1
2
1
1
2
2
1
2
2
2
1
2
2
2
1
2
2
2
1
1
2
2
2
1
2
1
1
1
2
2
2
1
1
1
2
2
2
2
1
1
2
1
2
1
2
1
1
2
2
2
1
1
2
1
1
1
2
1
2
1
2
1
1
1
2
2
1
2
2
1
1
2
1
2
1
1
2
1
2
2
2
1
2
2
1
2
2
1
2
1
1
2
1
2
2
2
1
2
2
1
2
2
2
2
2
1
1
2
1
2
1
2
2
1
2
1
1
1
1
1
1
2
1
1
2
1
2
1
1
2
1
1
1
2
2
1
1
2
1
2
2
1
1
1
2
2
2
2
2
2
2
1
2
2
1
2
1
1
1
2
2
1
1
2
1
2
1
1
2
1
1
2
1
2
2
2
1
1
2
1
1
2
1
1
2
2
2
1
2
2
2
1
1
2
2
1
1
1
2
1
2
1
2
1
2
1
2
2
1
2
1
1
1
2
1
1
1
1
2
2
1
1
2
2
2
1
2
2
1
1
2
2
2
2
1
1
2
1
2
1
1
1
2
1
2
2
1
2
2
1
2
1
1
2
2
2
1
2
1
2
2
2
2
1
2
2
1
2
1
1
1
1
2
2
1
1
2
2
2
1
2
2
1
1
1
1
2
1
2
1
2
2
2
1
2
1
2
1
1
1
2
1
1
2
2
1
1
2
2
1
1
2
2
2
2
1
2
2
1
2
1
2
2
2
2
1
2
2
2
1
2
1
2
1
2
2
1
2
2
2
1
2
2
1
1
2
2
2
1
2
2
1
2
2
2
2
2
2
1
2
2
2
2
2
1
2
1
1
2
1
2
1
2
2
1
2
2
2
1
2
1
1
1
1
[truncated: 197 more rows]
