# Supplementary material for: Evaluating social network-based weight loss interventions in Chinese population: An agent-based simulation
Source: PLoS One. 2020 Aug 3;15(8):e0236716. doi: 10.1371/journal.pone.0236716 (PMC7398540; doi:10.1371/journal.pone.0236716)
Supplement: S1 Model — (ZIP) [file pone.0236716.s002.zip › obese model/mean-bw.csv]

none	0	61.73359126081016
none	1	61.73401575302371
none	2	61.73401575302362
none	3	61.73401575302365
none	4	61.73401575302353
none	5	61.734015753023634
none	6	61.73401575302359
none	7	61.73401575302354
none	8	61.7354065383549
none	9	61.735406538355015
none	10	61.73540653835498
none	11	61.73540653835486
none	12	61.735406538354916
none	13	61.735406538355015
none	14	61.73540653835494
none	15	61.73752320741873
none	16	61.73752320741878
none	17	61.73752320741873
none	18	61.73752320741877
none	19	61.737523207418874
none	20	61.73752320741878
none	21	61.737523207418796
none	22	61.74010940535556
none	23	61.74010940535559
none	24	61.740109405355604
none	25	61.74010940535562
none	26	61.740109405355604
none	27	61.74010940535554
none	28	61.740109405355575
none	29	61.74282695799319
none	30	61.74282695799313
none	31	61.74282695799313
none	32	61.74282695799316
none	33	61.742826957993174
none	34	61.74282695799305
none	35	61.74282695799319
none	36	61.745544628993095
none	37	61.74554462899333
none	38	61.74554462899322
none	39	61.74554462899321
none	40	61.745544628993294
none	41	61.74554462899321
none	42	61.74554462899313
none	43	61.748130777853426
none	44	61.74813077785346
none	45	61.74813077785334
none	46	61.7481307778534
none	47	61.74813077785333
none	48	61.7481307778534
none	49	61.74813077785346
none	50	61.75057498170522
none	51	61.750574981705256
none	52	61.75057498170522
none	53	61.75057498170523
none	54	61.75057498170518
none	55	61.75057498170524
none	56	61.75057498170524
none	57	61.75290631495164
none	58	61.75290631495169
none	59	61.75290631495182
none	60	61.75290631495182
none	61	61.75290631495176
none	62	61.75290631495178
none	63	61.752906314951765
none	64	61.75514436299758
none	65	61.755144362997655
none	66	61.755144362997605
none	67	61.755144362997655
none	68	61.75514436299762
none	69	61.75514436299762
none	70	61.75514436299762
none	71	61.75731803496338
none	72	61.757318034963404
none	73	61.757318034963525
none	74	61.757318034963404
none	75	61.75731803496342
none	76	61.75731803496339
none	77	61.7573180349635
none	78	61.759442408257705
none	79	61.75944240825777
none	80	61.7594424082576
none	81	61.7594424082578
none	82	61.75944240825786
none	83	61.75944240825773
none	84	61.75944240825772
none	85	61.761537519695075
none	86	61.76153751969514
none	87	61.76153751969518
none	88	61.76153751969518
none	89	61.76153751969505
none	90	61.76153751969515
none	91	61.76153751969517
none	92	61.76361230609174
none	93	61.76361230609172
none	94	61.76361230609172
none	95	61.7636123060918
none	96	61.76361230609176
none	97	61.76361230609168
none	98	61.76361230609171
none	99	61.765673399843664
none	100	61.7656733998436
none	101	61.76567339984356
none	102	61.76567339984357
none	103	61.765673399843585
none	104	61.765673399843706
none	105	61.76567339984364
none	106	61.767724417391236
none	107	61.76772441739108
none	108	61.76772441739114
none	109	61.76772441739116
none	110	61.76772441739117
none	111	61.76772441739129
none	112	61.767724417391236
none	113	61.76977160402745
none	114	61.76977160402741
none	115	61.769771604027426
none	116	61.76977160402761
none	117	61.76977160402753
none	118	61.76977160402741
none	119	61.769771604027476
none	120	61.77181486795347
none	121	61.77181486795347
none	122	61.771814867953495
none	123	61.77181486795352
none	124	61.771814867953495
none	125	61.77181486795354
none	126	61.77181486795349
none	127	61.77385411261643
none	128	61.77385411261637
none	129	61.77385411261643
none	130	61.773854112616476
none	131	61.77385411261643
none	132	61.77385411261641
none	133	61.77385411261645
none	134	61.775891434644926
none	135	61.77589143464477
none	136	61.775891434644834
none	137	61.77589143464485
none	138	61.775891434644876
none	139	61.775891434644926
none	140	61.77589143464489
none	141	61.77792683514054
none	142	61.77792683514049
none	143	61.77792683514065
none	144	61.7779268351406
none	145	61.77792683514057
none	146	61.77792683514058
none	147	61.777926835140505
none	148	61.77996031519838
none	149	61.77996031519832
none	150	61.779960315198274
none	151	61.779960315198295
none	152	61.77996031519839
none	153	61.77996031519839
none	154	61.779960315198416
none	155	61.78199187590623
none	156	61.78199187590627
none	157	61.7819918759061
none	158	61.78199187590635
none	159	61.78199187590626
none	160	61.78199187590626
none	161	61.78199187590612
none	162	61.78402151834571
none	163	61.78402151834582
none	164	61.784021518345554
none	165	61.784021518345696
none	166	61.78402151834578
none	167	61.78402151834571
none	168	61.784021518345725
none	169	61.78604924359116
none	170	61.78604924359119
none	171	61.78604924359114
none	172	61.78604924359114
none	173	61.78604924359105
none	174	61.78604924359111
none	175	61.786049243591144
none	176	61.788075052710596
none	177	61.78807505271063
none	178	61.78807505271057
none	179	61.78807505271058
none	180	61.78807505271058
none	181	61.78807505271057
none	182	61.788075052710724
none	183	61.79009894676503
none	184	61.79009894676512
none	185	61.790098946765134
none	186	61.79009894676521
none	187	61.79009894676521
none	188	61.7900989467652
none	189	61.79009894676512
none	190	61.79212092680952
none	191	61.79212092680945
none	192	61.79212092680944
none	193	61.79212092680961
none	194	61.79212092680961
none	195	61.79212092680949
none	196	61.79212092680958
none	197	61.794140993891666
none	198	61.794140993891624
none	199	61.794140993891666
none	200	61.794140993891624
none	201	61.79414099389169
none	202	61.79414099389164
none	203	61.794140993891546
none	204	61.79615914905255
none	205	61.79615914905255
none	206	61.79615914905255
none	207	61.79615914905259
none	208	61.79615914905256
none	209	61.79615914905258
none	210	61.79615914905272
none	211	61.79817539332751
none	212	61.79817539332757
none	213	61.798175393327554
none	214	61.79817539332754
none	215	61.798175393327604
none	216	61.79817539332754
none	217	61.798175393327604
none	218	61.80018972774453
none	219	61.80018972774452
none	220	61.80018972774441
none	221	61.800189727744424
none	222	61.80018972774456
none	223	61.80018972774445
none	224	61.800189727744375
none	225	61.802202153324885
none	226	61.80220215332493
none	227	61.80220215332478
none	228	61.80220215332499
none	229	61.802202153324856
none	230	61.802202153324885
none	231	61.80220215332482
none	232	61.80421267108443
none	233	61.804212671084386
none	234	61.804212671084294
none	235	61.80421267108432
none	236	61.80421267108428
none	237	61.804212671084365
none	238	61.804212671084386
none	239	61.80622128203141
none	240	61.80622128203135
none	241	61.80622128203126
none	242	61.8062212820313
none	243	61.80622128203135
none	244	61.806221282031366
none	245	61.80622128203141
none	246	61.808227987168245
none	247	61.808227987168266
none	248	61.80822798716814
none	249	61.808227987168245
none	250	61.80822798716835
none	251	61.80822798716819
none	252	61.808227987168266
none	253	61.810232787490754
none	254	61.81023278749064
none	255	61.81023278749066
none	256	61.81023278749069
none	257	61.810232787490754
none	258	61.81023278749061
none	259	61.81023278749069
none	260	61.8122356839883
none	261	61.81223568398836
none	262	61.81223568398832
none	263	61.812235683988376
none	264	61.8122356839884
none	265	61.8122356839884
none	266	61.81223568398848
none	267	61.814236677644146
none	268	61.81423667764416
none	269	61.81423667764412
none	270	61.81423667764396
none	271	61.81423667764407
none	272	61.81423667764408
none	273	61.81423667764396
none	274	61.816235769434414
none	275	61.8162357694346
none	276	61.81623576943452
none	277	61.81623576943455
none	278	61.81623576943445
none	279	61.81623576943448
none	280	61.81623576943461
none	281	61.818232960330235
none	282	61.81823296033013
none	283	61.81823296033013
none	284	61.818232960330114
none	285	61.818232960330086
none	286	61.81823296033022
none	287	61.81823296033007
none	288	61.820228251294886
none	289	61.82022825129499
none	290	61.820228251294935
none	291	61.82022825129495
none	292	61.82022825129492
none	293	61.82022825129491
none	294	61.820228251294935
none	295	61.82222164328657
none	296	61.8222216432866
none	297	61.822221643286646
none	298	61.822221643286554
none	299	61.822221643286554
none	300	61.82222164328651
none	301	61.82222164328658
none	302	61.824213137256685
none	303	61.82421313725658
none	304	61.8242131372567
none	0	66.45050000000002
none	1	66.4516066288385
none	2	66.45160662883853
none	3	66.4516066288385
none	4	66.45160662883852
none	5	66.4516066288385
none	6	66.4516066288385
none	7	66.45160662883853
none	8	66.45324685645572
none	9	66.4532468564557
none	10	66.45324685645569
none	11	66.45324685645575
none	12	66.45324685645572
none	13	66.4532468564557
none	14	66.45324685645575
none	15	66.45584267141038
none	16	66.45584267141042
none	17	66.45584267141042
none	18	66.45584267141045
none	19	66.45584267141042
none	20	66.45584267141042
none	21	66.45584267141038
none	22	66.45893545253152
none	23	66.45893545253152
none	24	66.45893545253152
none	25	66.45893545253149
none	26	66.45893545253149
none	27	66.4589354525315
none	28	66.4589354525315
none	29	66.46213574484348
none	30	66.46213574484354
none	31	66.46213574484348
none	32	66.46213574484352
none	33	66.4621357448435
none	34	66.4621357448435
none	35	66.4621357448435
none	36	66.46520572906041
none	37	66.4652057290604
none	38	66.46520572906041
none	39	66.46520572906039
none	40	66.46520572906041
none	41	66.46520572906037
none	42	66.46520572906041
none	43	66.46814289221489
none	44	66.46814289221487
none	45	66.46814289221491
none	46	66.46814289221491
none	47	66.4681428922149
none	48	66.46814289221491
none	49	66.46814289221493
none	50	66.47106883024786
none	51	66.47106883024784
none	52	66.47106883024784
none	53	66.47106883024782
none	54	66.47106883024784
none	55	66.47106883024783
none	56	66.47106883024783
none	57	66.47400610131336
none	58	66.47400610131339
none	59	66.47400610131342
none	60	66.47400610131339
none	61	66.47400610131345
none	62	66.47400610131345
none	63	66.47400610131339
none	64	66.47694653058171
none	65	66.4769465305817
none	66	66.47694653058171
none	67	66.47694653058173
none	68	66.47694653058174
none	69	66.47694653058173
none	70	66.47694653058176
none	71	66.47986815951742
none	72	66.47986815951738
none	73	66.4798681595174
none	74	66.4798681595174
none	75	66.47986815951735
none	76	66.47986815951735
none	77	66.47986815951735
none	78	66.48278824922785
none	79	66.48278824922781
none	80	66.48278824922782
none	81	66.48278824922781
none	82	66.4827882492278
none	83	66.4827882492278
none	84	66.48278824922781
none	85	66.48570680048573
none	86	66.48570680048576
none	87	66.48570680048572
none	88	66.48570680048574
none	89	66.48570680048573
none	90	66.48570680048573
none	91	66.48570680048573
none	92	66.48862381406056
none	93	66.48862381406056
none	94	66.48862381406055
none	95	66.48862381406056
none	96	66.48862381406052
none	97	66.48862381406053
none	98	66.48862381406053
none	99	66.49153929071835
none	100	66.49153929071835
none	101	66.4915392907183
none	102	66.49153929071836
none	103	66.49153929071826
none	104	66.49153929071835
none	105	66.49153929071832
none	106	66.49445323122178
none	107	66.49445323122183
none	108	66.49445323122181
none	109	66.49445323122181
none	110	66.49445323122181
none	111	66.49445323122175
none	112	66.49445323122178
none	113	66.49736563633041
none	114	66.4973656363304
none	115	66.49736563633037
none	116	66.49736563633036
none	117	66.4973656363304
none	118	66.49736563633036
none	119	66.49736563633041
none	120	66.50027650680016
none	121	66.50027650680016
none	122	66.50027650680013
none	123	66.5002765068001
none	124	66.5002765068001
none	125	66.50027650680009
none	126	66.50027650680018
none	127	66.50318584338387
none	128	66.50318584338383
none	129	66.50318584338383
none	130	66.50318584338386
none	131	66.50318584338386
none	132	66.50318584338386
none	133	66.50318584338387
none	134	66.50609364683105
none	135	66.50609364683109
none	136	66.50609364683109
none	137	66.50609364683105
none	138	66.50609364683109
none	139	66.50609364683105
none	140	66.50609364683102
none	141	66.50899991788792
none	142	66.50899991788793
none	143	66.50899991788793
none	144	66.50899991788792
none	145	66.50899991788795
none	146	66.50899991788792
none	147	66.50899991788792
none	148	66.51190465729736
none	149	66.51190465729736
none	150	66.51190465729739
none	151	66.51190465729735
none	152	66.51190465729736
none	153	66.51190465729732
none	154	66.51190465729735
none	155	66.51480786579901
none	156	66.51480786579901
none	157	66.51480786579907
none	158	66.51480786579904
none	159	66.514807865799
none	160	66.51480786579906
none	161	66.51480786579906
none	162	66.51770954412939
none	163	66.51770954412935
none	164	66.51770954412936
none	165	66.51770954412935
none	166	66.51770954412935
none	167	66.51770954412936
none	168	66.51770954412932
none	169	66.52060969302133
none	170	66.5206096930213
none	171	66.52060969302138
none	172	66.5206096930213
none	173	66.52060969302133
none	174	66.52060969302129
none	175	66.52060969302133
none	176	66.52350831320499
none	177	66.52350831320497
none	178	66.52350831320496
none	179	66.52350831320497
none	180	66.52350831320494
none	181	66.52350831320496
none	182	66.52350831320497
none	183	66.52640540540673
none	184	66.52640540540673
none	185	66.52640540540673
none	186	66.52640540540672
none	187	66.52640540540673
none	188	66.52640540540666
none	189	66.52640540540673
none	190	66.5293009703501
none	191	66.5293009703501
none	192	66.52930097035008
none	193	66.52930097035014
none	194	66.52930097035016
none	195	66.52930097035009
none	196	66.52930097035012
none	197	66.53219500875528
none	198	66.53219500875527
none	199	66.5321950087553
none	200	66.53219500875527
none	201	66.5321950087553
none	202	66.53219500875528
none	203	66.53219500875525
none	204	66.53508752133904
none	205	66.53508752133905
none	206	66.53508752133904
none	207	66.5350875213391
none	208	66.535087521339
none	209	66.53508752133901
none	210	66.535087521339
none	211	66.53797850881523
none	212	66.53797850881523
none	213	66.5379785088152
none	214	66.53797850881524
none	215	66.53797850881524
none	216	66.53797850881523
none	217	66.53797850881524
none	218	66.54086797189436
none	219	66.54086797189433
none	220	66.54086797189437
none	221	66.54086797189437
none	222	66.54086797189437
none	223	66.54086797189431
none	224	66.54086797189437
none	225	66.54375591128363
none	226	66.5437559112837
none	227	66.54375591128368
none	228	66.54375591128367
none	229	66.5437559112837
none	230	66.54375591128364
none	231	66.54375591128365
none	232	66.54664232768728
none	233	66.54664232768728
none	234	66.54664232768724
none	235	66.54664232768727
none	236	66.54664232768724
none	237	66.54664232768724
none	238	66.54664232768727
none	239	66.54952722180612
none	240	66.54952722180616
none	241	66.54952722180617
none	242	66.54952722180616
none	243	66.54952722180614
none	244	66.54952722180614
none	245	66.54952722180614
none	246	66.55241059433801
none	247	66.55241059433796
none	248	66.55241059433796
none	249	66.55241059433794
none	250	66.55241059433801
none	251	66.55241059433799
none	252	66.55241059433793
none	253	66.55529244597746
none	254	66.55529244597743
none	255	66.55529244597744
none	256	66.55529244597746
none	257	66.55529244597741
none	258	66.55529244597747
none	259	66.55529244597741
none	260	66.55817277741586
none	261	66.55817277741582
none	262	66.55817277741586
none	263	66.55817277741586
none	264	66.55817277741578
none	265	66.55817277741585
none	266	66.55817277741583
none	267	66.5610515893415
none	268	66.5610515893415
none	269	66.56105158934147
none	270	66.56105158934146
none	271	66.56105158934152
none	272	66.5610515893415
none	273	66.56105158934147
none	274	66.56392888243938
none	275	66.56392888243943
none	276	66.56392888243946
none	277	66.56392888243943
none	278	66.56392888243944
none	279	66.56392888243946
none	280	66.56392888243943
none	281	66.56680465739164
none	282	66.56680465739166
none	283	66.56680465739167
none	284	66.5668046573917
none	285	66.56680465739164
none	286	66.56680465739166
none	287	66.56680465739163
none	288	66.56967891487702
none	289	66.56967891487699
none	290	66.56967891487704
none	291	66.56967891487702
none	292	66.56967891487699
none	293	66.56967891487702
none	294	66.56967891487699
none	295	66.57255165557109
none	296	66.57255165557113
none	297	66.57255165557106
none	298	66.57255165557108
none	299	66.57255165557109
none	300	66.5725516555711
none	301	66.57255165557109
none	302	66.5754228801465
none	303	66.57542288014655
none	304	66.5754228801465
none	305	66.57542288014652
none	306	66.57542288014655
none	307	66.57542288014652
none	308	66.5754228801465
none	309	66.57829258927266
none	310	66.57829258927268
none	311	66.57829258927273
none	312	66.57829258927268
none	313	66.57829258927268
none	314	66.57829258927272
none	315	66.5782925892727
none	316	66.58116078361597
none	317	66.58116078361599
none	318	66.58116078361591
none	319	66.58116078361599
none	320	66.58116078361597
none	321	66.58116078361593
none	322	66.58116078361596
none	323	66.5840274638395
none	324	66.58402746383953
none	325	66.5840274638395
none	326	66.58402746383953
none	327	66.58402746383952
none	328	66.58402746383953
none	329	66.58402746383953
none	330	66.58689263060351
none	331	66.58689263060356
none	332	66.58689263060356
none	333	66.58689263060356
none	334	66.58689263060353
none	335	66.58689263060354
none	336	66.58689263060353
none	337	66.58975628456501
none	338	66.58975628456498
none	339	66.58975628456497
none	340	66.58975628456498
none	341	66.58975628456497
none	342	66.58975628456501
none	343	66.589756284565
none	344	66.5926184263778
none	345	66.5926184263778
none	346	66.59261842637783
none	347	66.59261842637781
none	348	66.5926184263778
none	349	66.5926184263778
none	350	66.59261842637781
none	351	66.59547905669288
none	352	66.59547905669285
none	353	66.5954790566929
none	354	66.59547905669285
none	355	66.59547905669287
none	356	66.59547905669282
none	357	66.5954790566928
none	358	66.59833817615795
none	359	66.59833817615798
none	360	66.59833817615798
none	361	66.59833817615797
none	362	66.59833817615795
none	363	66.59833817615798
none	364	66.59833817615795
none	365	66.60119578541781
none	366	66.6011957854178
none	367	66.60119578541781
none	368	66.60119578541781
none	369	66.60119578541786
none	370	66.60119578541783
none	371	66.60119578541784
none	372	66.60405188511402
none	373	66.604051885114
none	374	66.60405188511407
none	375	66.60405188511402
none	376	66.60405188511407
none	377	66.60405188511405
none	378	66.60405188511399
none	379	66.60690647588531
none	380	66.60690647588525
none	381	66.6069064758853
none	382	66.60690647588524
none	383	66.60690647588524
none	384	66.60690647588527
none	385	66.60690647588527
none	386	66.60975955836702
none	387	66.60975955836702
none	388	66.609759558367
none	389	66.60975955836702
none	390	66.60975955836699
none	391	66.60975955836702
none	392	66.60975955836702
none	393	66.61261113319182
none	394	66.61261113319183
none	395	66.61261113319182
none	396	66.61261113319182
none	397	66.6126111331918
none	398	66.61261113319178
none	399	66.61261113319183
none	400	66.61546120098909
none	401	66.6154612009891
none	402	66.61546120098909
none	403	66.6154612009891
none	404	66.61546120098906
none	405	66.61546120098906
none	406	66.61546120098907
none	407	66.6183097623853
none	408	66.61830976238528
none	409	66.61830976238527
none	410	66.61830976238531
none	411	66.61830976238531
none	412	66.61830976238535
none	413	66.6183097623853
none	414	66.62115681800384
none	415	66.62115681800383
none	416	66.62115681800383
none	417	66.62115681800387
none	418	66.62115681800383
none	419	66.62115681800383
none	420	66.62115681800383
none	421	66.62400236846511
none	422	66.62400236846506
none	423	66.62400236846511
none	424	66.62400236846511
none	425	66.6240023684651
none	426	66.62400236846511
none	427	66.62400236846511
none	428	66.62684641438645
none	429	66.62684641438648
none	430	66.62684641438648
none	431	66.62684641438648
none	432	66.62684641438648
none	433	66.62684641438645
none	434	66.62684641438646
none	435	66.62968895638221
none	436	66.62968895638222
none	437	66.62968895638224
none	438	66.62968895638227
none	439	66.62968895638227
none	440	66.62968895638228
none	441	66.62968895638224
none	442	66.63252999506389
none	443	66.63252999506388
none	444	66.63252999506389
none	445	66.63252999506388
none	446	66.63252999506385
none	447	66.63252999506386
none	448	66.63252999506392
none	449	66.6353695310396
none	450	66.63536953103961
none	451	66.63536953103966
none	452	66.63536953103963
none	453	66.63536953103964
none	454	66.63536953103966
none	455	66.63536953103963
none	456	66.63820756491495
none	457	66.63820756491496
none	458	66.63820756491492
none	459	66.63820756491495
none	460	66.63820756491494
none	461	66.63820756491496
none	462	66.63820756491495
none	463	66.64104409729214
none	464	66.64104409729212
none	465	66.6410440972921
none	466	66.6410440972921
none	467	66.6410440972921
none	468	66.64104409729212
none	469	66.64104409729207
none	470	66.6438791287706
none	471	66.64387912877064
none	472	66.64387912877062
none	473	66.64387912877062
none	474	66.64387912877064
none	475	66.6438791287706
none	476	66.64387912877064
none	477	66.64671265994681
none	478	66.64671265994683
none	479	66.64671265994679
none	480	66.64671265994686
none	481	66.6467126599468
none	482	66.64671265994684
none	483	66.64671265994679
none	484	66.64954469141422
none	485	66.64954469141419
none	486	66.6495446914142
none	487	66.64954469141419
none	488	66.64954469141419
none	489	66.6495446914142
none	490	66.64954469141416
none	491	66.65237522376323
none	492	66.65237522376317
none	493	66.65237522376322
none	494	66.65237522376316
none	495	66.65237522376319
none	496	66.65237522376319
none	497	66.6523752237632
none	498	66.65520425758143
none	499	66.65520425758143
none	500	66.65520425758146
none	501	66.65520425758143
none	502	66.6552042575814
none	503	66.65520425758145
none	504	66.65520425758146
none	505	66.65803179345342
none	506	66.65803179345345
none	507	66.65803179345343
none	508	66.65803179345346
none	509	66.65803179345342
none	510	66.65803179345346
none	511	66.65803179345346
none	512	66.66085783196078
none	513	66.66085783196077
none	514	66.66085783196074
none	515	66.66085783196081
none	516	66.6608578319608
none	517	66.6608578319608
none	518	66.6608578319608
none	519	66.6636823736822
none	520	66.66368237368216
none	521	66.66368237368216
none	522	66.66368237368222
none	523	66.66368237368216
none	524	66.66368237368218
none	525	66.66368237368219
none	526	66.66650541919338
none	527	66.66650541919336
none	528	66.66650541919343
none	529	66.66650541919337
none	530	66.66650541919338
none	531	66.66650541919338
none	532	66.66650541919334
none	533	66.6693269690671
none	534	66.66932696906713
none	535	66.6693269690671
none	536	66.66932696906716
none	537	66.66932696906711
none	538	66.66932696906713
none	539	66.66932696906713
none	540	66.67214702387335
none	541	66.67214702387336
none	542	66.67214702387334
none	543	66.67214702387334
none	544	66.67214702387334
none	545	66.67214702387338
none	546	66.67214702387335
none	547	66.67496558417905
none	548	66.67496558417905
none	549	66.67496558417902
none	550	66.67496558417905
none	551	66.67496558417903
none	552	66.67496558417906
none	553	66.67496558417905
none	554	66.67778265054817
none	555	66.67778265054821
none	556	66.67778265054817
none	557	66.67778265054818
none	558	66.67778265054817
none	559	66.67778265054817
none	560	66.67778265054818
none	561	66.68059822354178
none	562	66.68059822354184
none	563	66.68059822354184
none	564	66.68059822354184
none	565	66.68059822354185
none	566	66.68059822354185
none	567	66.68059822354185
none	568	66.68341230371821
none	569	66.6834123037182
none	570	66.68341230371823
none	571	66.68341230371823
none	572	66.68341230371826
none	573	66.68341230371826
none	574	66.68341230371824
none	575	66.68622489163276
none	576	66.68622489163278
none	577	66.68622489163278
none	578	66.68622489163276
none	579	66.68622489163273
none	580	66.68622489163273
none	581	66.6862248916327
none	582	66.68903598783776
none	583	66.68903598783771
none	584	66.68903598783776
none	585	66.68903598783776
none	586	66.68903598783776
none	587	66.6890359878377
none	588	66.68903598783774
none	589	66.69184559288273
none	590	66.69184559288266
none	591	66.69184559288271
none	592	66.69184559288274
none	593	66.69184559288274
none	594	66.69184559288269
none	595	66.69184559288269
none	596	66.69465370731425
none	597	66.69465370731429
none	598	66.69465370731429
none	599	66.69465370731427
none	600	66.69465370731426
none	601	66.69465370731426
none	602	66.69465370731423
none	603	66.69746033167618
none	604	66.6974603316762
none	605	66.69746033167618
none	606	66.6974603316762
none	607	66.69746033167621
none	608	66.69746033167621
none	609	66.6974603316762
none	610	66.7002654665093
none	611	66.70026546650925
none	612	66.70026546650925
none	613	66.70026546650932
none	614	66.70026546650928
none	615	66.7002654665093
none	616	66.7002654665093
none	617	66.70306911235153
none	618	66.70306911235153
none	619	66.70306911235153
none	620	66.70306911235156
none	621	66.70306911235157
none	622	66.70306911235156
none	623	66.70306911235156
none	624	66.7058712697381
none	625	66.7058712697381
none	626	66.70587126973808
none	627	66.70587126973808
none	628	66.70587126973804
none	629	66.7058712697381
none	630	66.70587126973811
none	631	66.70867193920112
none	632	66.70867193920112
none	633	66.70867193920111
none	634	66.70867193920111
none	635	66.70867193920111
none	636	66.70867193920112
none	637	66.70867193920112
none	638	66.71147112127001
none	639	66.71147112127007
none	640	66.71147112127
none	641	66.71147112127
none	642	66.71147112127005
none	643	66.71147112127004
none	644	66.71147112127002
none	645	66.71426881647135
none	646	66.71426881647129
none	647	66.71426881647133
none	648	66.71426881647135
none	649	66.71426881647132
none	650	66.71426881647132
none	651	66.71426881647132
none	652	66.71706502532865
none	653	66.71706502532864
none	654	66.71706502532871
none	655	66.71706502532867
none	656	66.71706502532865
none	657	66.71706502532865
none	658	66.71706502532865
none	659	66.71985974836285
none	660	66.71985974836291
none	661	66.71985974836286
none	662	66.71985974836286
none	663	66.71985974836288
none	664	66.71985974836285
none	665	66.71985974836286
none	666	66.7226529860919
none	667	66.72265298609192
none	668	66.72265298609194
none	669	66.72265298609193
none	670	66.7226529860919
none	671	66.72265298609192
none	672	66.72265298609193
none	673	66.7254447390309
none	674	66.7254447390309
none	675	66.72544473903096
none	676	66.72544473903089
none	677	66.72544473903093
none	678	66.7254447390309
none	679	66.7254447390309
none	680	66.72823500769216
none	681	66.72823500769215
none	682	66.72823500769218
none	683	66.72823500769218
none	684	66.72823500769216
none	685	66.72823500769218
none	686	66.72823500769218
none	687	66.73102379258508
none	688	66.7310237925851
none	689	66.7310237925851
none	690	66.7310237925851
none	691	66.7310237925851
none	692	66.73102379258509
none	693	66.73102379258512
none	694	66.73381109421632
none	695	66.73381109421638
none	696	66.73381109421635
none	697	66.73381109421634
none	698	66.73381109421638
none	699	66.73381109421635
none	700	66.73381109421634
none	701	66.73659691308973
none	702	66.73659691308968
none	703	66.73659691308968
none	704	66.73659691308968
none	705	66.73659691308973
none	706	66.73659691308971
none	707	66.73659691308971
none	708	66.73938124970618
none	709	66.73938124970617
none	710	66.7393812497062
none	711	66.73938124970617
none	712	66.73938124970621
none	713	66.73938124970621
none	714	66.73938124970617
none	715	66.74216410456395
none	716	66.74216410456393
none	717	66.74216410456391
none	718	66.7421641045639
none	719	66.74216410456391
none	720	66.74216410456394
none	721	66.74216410456394
none	722	66.7449454781583
none	723	66.74494547815833
none	724	66.74494547815829
none	725	66.74494547815829
none	726	66.74494547815829
none	727	66.74494547815833
none	728	66.74494547815831
none	729	66.74772537098181
none	730	66.74772537098184
random	0	66.4505
random	1	66.44931505273134
random	2	66.44931505273135
random	3	66.44931505273135
random	4	66.44931505273135
random	5	66.44931505273134
random	6	66.44931505273138
random	7	66.44931505273138
random	8	66.44886445937077
random	9	66.44886445937074
random	10	66.44886445937077
random	11	66.44886445937077
random	12	66.44886445937071
random	13	66.44886445937075
random	14	66.44886445937074
random	15	66.4495668100387
random	16	66.4495668100387
random	17	66.44956681003868
random	18	66.44956681003868
random	19	66.44956681003865
random	20	66.44956681003872
random	21	66.44956681003868
random	22	66.45073095069219
random	23	66.45073095069219
random	24	66.45073095069218
random	25	66.45073095069219
random	26	66.45073095069219
random	27	66.45073095069219
random	28	66.45073095069222
random	29	66.45201759339409
random	30	66.45201759339413
random	31	66.45201759339409
random	32	66.45201759339412
random	33	66.4520175933941
random	34	66.45201759339412
random	35	66.4520175933941
random	36	66.45334687500078
random	37	66.45334687500075
random	38	66.45334687500078
random	39	66.45334687500072
random	40	66.4533468750008
random	41	66.45334687500078
random	42	66.45334687500075
random	43	66.45458932576915
random	44	66.45458932576915
random	45	66.45458932576915
random	46	66.45458932576918
random	47	66.45458932576913
random	48	66.45458932576916
random	49	66.45458932576915
random	50	66.4558030792087
random	51	66.45580307920874
random	52	66.4558030792087
random	53	66.45580307920866
random	54	66.4558030792087
random	55	66.45580307920872
random	56	66.4558030792087
random	57	66.45700884502574
random	58	66.45700884502577
random	59	66.45700884502577
random	60	66.45700884502577
random	61	66.45700884502578
random	62	66.45700884502578
random	63	66.45700884502577
random	64	66.45821983788821
random	65	66.45821983788822
random	66	66.45821983788818
random	67	66.45821983788821
random	68	66.45821983788817
random	69	66.45821983788815
random	70	66.45821983788814
random	71	66.45945135207391
random	72	66.4594513520739
random	73	66.4594513520739
random	74	66.45945135207394
random	75	66.45945135207383
random	76	66.45945135207393
random	77	66.45945135207393
random	78	66.46068127313055
random	79	66.46068127313056
random	80	66.46068127313058
random	81	66.46068127313055
random	82	66.46068127313063
random	83	66.46068127313056
random	84	66.46068127313058
random	85	66.46190960152244
random	86	66.46190960152236
random	87	66.46190960152242
random	88	66.46190960152241
random	89	66.46190960152238
random	90	66.4619096015224
random	91	66.46190960152238
random	92	66.46313633771028
random	93	66.46313633771025
random	94	66.46313633771027
random	95	66.46313633771028
random	96	66.46313633771027
random	97	66.46313633771032
random	98	66.46313633771028
random	99	66.4643614821517
random	100	66.46436148215167
random	101	66.46436148215166
random	102	66.4643614821517
random	103	66.46436148215167
random	104	66.46436148215166
random	105	66.46436148215166
random	106	66.46558503530044
random	107	66.46558503530049
random	108	66.4655850353005
random	109	66.46558503530052
random	110	66.46558503530048
random	111	66.46558503530048
random	112	66.4655850353005
random	113	66.46680699760732
random	114	66.46680699760734
random	115	66.4668069976074
random	116	66.46680699760738
random	117	66.46680699760732
random	118	66.4668069976073
random	119	66.46680699760734
random	120	66.46802736951936
random	121	66.46802736951936
random	122	66.46802736951935
random	123	66.46802736951939
random	124	66.46802736951936
random	125	66.46802736951936
random	126	66.46802736951938
random	127	66.46924615148035
random	128	66.4692461514803
random	129	66.46924615148032
random	130	66.46924615148029
random	131	66.4692461514803
random	132	66.46924615148033
random	133	66.46924615148035
random	134	66.47046334393045
random	135	66.47046334393046
random	136	66.47046334393049
random	137	66.47046334393048
random	138	66.47046334393042
random	139	66.47046334393049
random	140	66.47046334393045
random	141	66.47167894730667
random	142	66.47167894730669
random	143	66.47167894730671
random	144	66.47167894730669
random	145	66.47167894730669
random	146	66.47167894730664
random	147	66.4716789473067
random	148	66.47289296204254
random	149	66.47289296204252
random	150	66.47289296204252
random	151	66.47289296204254
random	152	66.47289296204251
random	153	66.47289296204252
random	154	66.47289296204252
random	155	66.47410538856802
random	156	66.47410538856799
random	157	66.47410538856805
random	158	66.47410538856802
random	159	66.47410538856799
random	160	66.47410538856806
random	161	66.47410538856803
random	162	66.47531622730996
random	163	66.47531622730995
random	164	66.47531622730995
random	165	66.47531622730997
random	166	66.47531622730997
random	167	66.47531622731
random	168	66.47531622730996
random	169	66.47652547869158
random	170	66.47652547869157
random	171	66.47652547869154
random	172	66.47652547869157
random	173	66.47652547869157
random	174	66.47652547869157
random	175	66.47652547869158
random	176	66.47773314313282
random	177	66.47773314313281
random	178	66.47773314313285
random	179	66.47773314313285
random	180	66.47773314313284
random	181	66.47773314313285
random	182	66.4777331431328
random	183	66.47893922105021
random	184	66.47893922105014
random	185	66.47893922105018
random	186	66.47893922105015
random	187	66.47893922105014
random	188	66.47893922105014
random	189	66.47893922105021
random	190	66.48014371285687
random	191	66.48014371285687
random	192	66.4801437128569
random	193	66.48014371285686
random	194	66.48014371285687
random	195	66.48014371285686
random	196	66.48014371285684
random	197	66.4813466189626
random	198	66.48134661896262
random	199	66.48134661896259
random	200	66.4813466189626
random	201	66.48134661896262
random	202	66.4813466189626
random	203	66.4813466189626
random	204	66.48254793977382
random	205	66.48254793977384
random	206	66.48254793977381
random	207	66.48254793977382
random	208	66.48254793977381
random	209	66.48254793977384
random	210	66.4825479397738
random	211	66.48374767569354
random	212	66.48374767569356
random	213	66.48374767569352
random	214	66.48374767569358
random	215	66.48374767569352
random	216	66.48374767569356
random	217	66.48374767569356
random	218	66.48494582712145
random	219	66.48494582712148
random	220	66.48494582712149
random	221	66.48494582712145
random	222	66.48494582712148
random	223	66.48494582712145
random	224	66.48494582712142
random	225	66.4861423944538
random	226	66.48614239445382
random	227	66.48614239445382
random	228	66.48614239445384
random	229	66.48614239445385
random	230	66.48614239445382
random	231	66.48614239445382
random	232	66.48733737808361
random	233	66.4873373780836
random	234	66.48733737808358
random	235	66.48733737808358
random	236	66.48733737808361
random	237	66.48733737808358
random	238	66.48733737808355
random	239	66.48853077840036
random	240	66.48853077840035
random	241	66.48853077840036
random	242	66.48853077840036
random	243	66.48853077840037
random	244	66.48853077840042
random	245	66.48853077840039
random	246	66.48972259579044
random	247	66.48972259579044
random	248	66.48972259579044
random	249	66.4897225957904
random	250	66.48972259579045
random	251	66.48972259579045
random	252	66.48972259579044
random	253	66.49091283063667
random	254	66.4909128306367
random	255	66.49091283063663
random	256	66.4909128306367
random	257	66.49091283063667
random	258	66.49091283063667
random	259	66.49091283063665
random	260	66.49210148331855
random	261	66.49210148331854
random	262	66.49210148331855
random	263	66.49210148331855
random	264	66.49210148331855
random	265	66.49210148331855
random	266	66.49210148331855
random	267	66.49328855421236
random	268	66.49328855421236
random	269	66.49328855421236
random	270	66.49328855421238
random	271	66.49328855421234
random	272	66.49328855421237
random	273	66.4932885542124
random	274	66.4944740436909
random	275	66.49447404369093
random	276	66.49447404369089
random	277	66.4944740436909
random	278	66.49447404369086
random	279	66.49447404369093
random	280	66.49447404369094
random	281	66.4956579521238
random	282	66.49565795212376
random	283	66.49565795212382
random	284	66.49565795212382
random	285	66.49565795212378
random	286	66.49565795212376
random	287	66.49565795212382
random	288	66.4968402798772
random	289	66.49684027987715
random	290	66.49684027987715
random	291	66.49684027987716
random	292	66.49684027987719
random	293	66.49684027987716
random	294	66.49684027987719
random	295	66.49802102731391
random	296	66.4980210273139
random	297	66.4980210273139
random	298	66.49802102731391
random	299	66.49802102731391
random	300	66.4980210273139
random	301	66.49802102731391
random	302	66.4992001947936
random	303	66.4992001947936
random	304	66.49920019479362
random	305	66.4992001947936
random	306	66.49920019479364
random	307	66.4992001947936
random	308	66.49920019479359
random	309	66.50037778267243
random	310	66.50037778267244
random	311	66.50037778267244
random	312	66.50037778267243
random	313	66.50037778267242
random	314	66.50037778267242
random	315	66.50037778267242
random	316	66.50155379130331
random	317	66.50155379130331
random	318	66.50155379130328
random	319	66.50155379130325
random	320	66.50155379130335
random	321	66.50155379130332
random	322	66.50155379130332
random	323	66.50272822103585
random	324	66.50272822103577
random	325	66.50272822103588
random	326	66.50272822103584
random	327	66.50272822103584
random	328	66.50272822103584
random	329	66.50272822103581
random	330	66.50390107221625
random	331	66.50390107221625
random	332	66.50390107221627
random	333	66.50390107221624
random	334	66.50390107221625
random	335	66.50390107221625
random	336	66.50390107221625
random	337	66.50507234518757
random	338	66.50507234518759
random	339	66.50507234518756
random	340	66.50507234518759
random	341	66.50507234518761
random	342	66.50507234518759
random	343	66.50507234518756
random	344	66.50624204028946
random	345	66.50624204028946
random	346	66.50624204028945
random	347	66.50624204028946
random	348	66.50624204028946
random	349	66.5062420402895
random	350	66.5062420402895
random	351	66.50741015785822
random	352	66.50741015785822
random	353	66.50741015785815
random	354	66.5074101578582
random	355	66.50741015785816
random	356	66.50741015785817
random	357	66.50741015785819
random	358	66.50857669822693
random	359	66.50857669822693
random	360	66.50857669822693
random	361	66.50857669822692
random	362	66.50857669822695
random	363	66.5085766982269
random	364	66.50857669822693
random	365	66.50974166172523
random	366	66.50974166172529
random	367	66.50974166172524
random	368	66.50974166172529
random	369	66.50974166172524
random	370	66.50974166172527
random	371	66.50974166172523
random	372	66.51090504867973
random	373	66.5109050486797
random	374	66.51090504867972
random	375	66.5109050486797
random	376	66.51090504867977
random	377	66.51090504867975
random	378	66.51090504867973
random	379	66.5120668594135
random	380	66.5120668594135
random	381	66.51206685941355
random	382	66.51206685941351
random	383	66.5120668594135
random	384	66.5120668594135
random	385	66.51206685941352
random	386	66.51322709424642
random	387	66.51322709424639
random	388	66.51322709424639
random	389	66.51322709424637
random	390	66.51322709424636
random	391	66.5132270942464
random	392	66.51322709424645
random	393	66.51438575349498
random	394	66.51438575349499
random	395	66.51438575349499
random	396	66.51438575349495
random	397	66.51438575349502
random	398	66.51438575349499
random	399	66.51438575349498
random	400	66.51554283747251
random	401	66.51554283747251
random	402	66.51554283747251
random	403	66.51554283747251
random	404	66.51554283747254
random	405	66.51554283747254
random	406	66.5155428374725
random	407	66.51669834648908
random	408	66.51669834648904
random	409	66.51669834648905
random	410	66.51669834648904
random	411	66.51669834648908
random	412	66.51669834648901
random	413	66.51669834648901
random	414	66.51785228085124
random	415	66.51785228085127
random	416	66.51785228085123
random	417	66.51785228085124
random	418	66.51785228085126
random	419	66.51785228085123
random	420	66.51785228085129
random	421	66.51900464086252
random	422	66.51900464086252
random	423	66.51900464086256
random	424	66.51900464086253
random	425	66.5190046408625
random	426	66.51900464086249
random	427	66.51900464086252
random	428	66.52015542682308
random	429	66.52015542682307
random	430	66.52015542682307
random	431	66.52015542682305
random	432	66.52015542682307
random	433	66.52015542682301
random	434	66.52015542682305
random	435	66.52130463902967
random	436	66.52130463902967
random	437	66.52130463902968
random	438	66.52130463902964
random	439	66.52130463902968
random	440	66.52130463902961
random	441	66.52130463902967
random	442	66.52245227777595
random	443	66.52245227777597
random	444	66.52245227777591
random	445	66.522452277776
random	446	66.52245227777593
random	447	66.52245227777593
random	448	66.52245227777594
random	449	66.52359834335229
random	450	66.52359834335223
random	451	66.52359834335226
random	452	66.52359834335223
random	453	66.52359834335225
random	454	66.52359834335225
random	455	66.52359834335226
random	456	66.5247428360456
random	457	66.5247428360456
random	458	66.52474283604558
random	459	66.52474283604558
random	460	66.5247428360456
random	461	66.52474283604556
random	462	66.52474283604562
random	463	66.52588575613973
random	464	66.5258857561398
random	465	66.52588575613976
random	466	66.52588575613976
random	467	66.52588575613973
random	468	66.52588575613974
random	469	66.5258857561397
random	470	66.5270271039152
random	471	66.5270271039152
random	472	66.52702710391526
random	473	66.52702710391522
random	474	66.5270271039152
random	475	66.52702710391524
random	476	66.52702710391524
random	477	66.52816687964918
random	478	66.52816687964912
random	479	66.52816687964919
random	480	66.52816687964918
random	481	66.52816687964915
random	482	66.52816687964919
random	483	66.52816687964918
random	484	66.52930508361568
random	485	66.5293050836157
random	486	66.52930508361563
random	487	66.52930508361568
random	488	66.5293050836157
random	489	66.52930508361564
random	490	66.52930508361565
random	491	66.53044171608538
random	492	66.53044171608536
random	493	66.53044171608539
random	494	66.53044171608535
random	495	66.5304417160854
random	496	66.53044171608538
random	497	66.53044171608539
random	498	66.53157677732577
random	499	66.53157677732577
random	500	66.53157677732577
random	501	66.53157677732574
random	502	66.53157677732577
random	503	66.5315767773258
random	504	66.53157677732578
random	505	66.53271026760096
random	506	66.53271026760098
random	507	66.53271026760096
random	508	66.53271026760092
random	509	66.53271026760092
random	510	66.53271026760095
random	511	66.53271026760093
random	512	66.53384218717189
random	513	66.53384218717186
random	514	66.53384218717187
random	515	66.5338421871719
random	516	66.53384218717187
random	517	66.53384218717191
random	518	66.53384218717187
random	519	66.53497253629617
random	520	66.5349725362962
random	521	66.5349725362962
random	522	66.53497253629622
random	523	66.53497253629621
random	524	66.53497253629617
random	525	66.53497253629617
random	526	66.53610131522836
random	527	66.53610131522834
random	528	66.53610131522838
random	529	66.53610131522836
random	530	66.53610131522836
random	531	66.53610131522835
random	532	66.53610131522834
random	533	66.5372285242194
random	534	66.53722852421942
random	535	66.5372285242194
random	536	66.5372285242194
random	537	66.53722852421939
random	538	66.53722852421937
random	539	66.53722852421933
random	540	66.53835416351731
random	541	66.53835416351724
random	542	66.53835416351731
random	543	66.53835416351731
random	544	66.53835416351734
random	545	66.53835416351731
random	546	66.53835416351734
random	547	66.53947823336667
random	548	66.53947823336667
random	549	66.53947823336667
random	550	66.53947823336665
random	551	66.53947823336665
random	552	66.53947823336664
random	553	66.53947823336665
random	554	66.54060073400892
random	555	66.54060073400893
random	556	66.54060073400886
random	557	66.54060073400892
random	558	66.54060073400893
random	559	66.5406007340089
random	560	66.54060073400893
random	561	66.5417216656821
random	562	66.54172166568208
random	563	66.5417216656821
random	564	66.54172166568213
random	565	66.54172166568213
random	566	66.54172166568213
random	567	66.54172166568213
random	568	66.54284102862117
random	569	66.54284102862115
random	570	66.54284102862115
random	571	66.54284102862118
random	572	66.54284102862113
random	573	66.5428410286212
random	574	66.54284102862115
random	575	66.54395882305772
random	576	66.54395882305775
random	577	66.54395882305772
random	578	66.54395882305772
random	579	66.54395882305772
random	580	66.54395882305774
random	581	66.54395882305772
random	582	66.54507504922013
random	583	66.54507504922013
random	584	66.54507504922015
random	585	66.54507504922012
random	586	66.54507504922015
random	587	66.54507504922015
random	588	66.54507504922015
random	589	66.54618970733357
random	590	66.54618970733351
random	591	66.54618970733361
random	592	66.5461897073336
random	593	66.54618970733358
random	594	66.54618970733355
random	595	66.5461897073336
random	596	66.54730279761992
random	597	66.54730279761992
random	598	66.54730279761992
random	599	66.5473027976199
random	600	66.54730279761992
random	601	66.54730279761993
random	602	66.54730279761992
random	603	66.54841432029777
random	604	66.54841432029777
random	605	66.54841432029774
random	606	66.54841432029777
random	607	66.54841432029771
random	608	66.54841432029774
random	609	66.54841432029778
random	610	66.54952427558247
random	611	66.54952427558243
random	612	66.54952427558243
random	613	66.54952427558246
random	614	66.54952427558241
random	615	66.54952427558243
random	616	66.54952427558243
random	617	66.55063266368626
random	618	66.55063266368626
random	619	66.55063266368627
random	620	66.55063266368623
random	621	66.55063266368626
random	622	66.55063266368626
random	623	66.55063266368623
random	624	66.55173948481803
random	625	66.55173948481801
random	626	66.55173948481801
random	627	66.55173948481799
random	628	66.55173948481803
random	629	66.55173948481809
random	630	66.551739484818
random	631	66.5528447391834
random	632	66.5528447391834
random	633	66.5528447391834
random	634	66.5528447391834
random	635	66.55284473918337
random	636	66.55284473918337
random	637	66.5528447391834
random	638	66.55394842698477
random	639	66.55394842698479
random	640	66.55394842698477
random	641	66.5539484269848
random	642	66.5539484269848
random	643	66.55394842698477
random	644	66.55394842698477
random	645	66.55505054842133
random	646	66.55505054842136
random	647	66.55505054842135
random	648	66.55505054842132
random	649	66.55505054842133
random	650	66.55505054842135
random	651	66.55505054842133
random	652	66.556151103689
random	653	66.55615110368905
random	654	66.55615110368907
random	655	66.55615110368905
random	656	66.55615110368906
random	657	66.55615110368909
random	658	66.55615110368903
random	659	66.55725009298048
random	660	66.55725009298055
random	661	66.5572500929805
random	662	66.55725009298051
random	663	66.55725009298055
random	664	66.55725009298048
random	665	66.5572500929805
random	666	66.55834751648518
random	667	66.55834751648523
random	668	66.55834751648518
random	669	66.55834751648521
random	670	66.55834751648516
random	671	66.55834751648521
random	672	66.55834751648517
random	673	66.55944337438928
random	674	66.55944337438932
random	675	66.5594433743893
random	676	66.5594433743893
random	677	66.55944337438929
random	678	66.55944337438929
random	679	66.55944337438926
random	680	66.56053766687576
random	681	66.56053766687576
random	682	66.56053766687573
random	683	66.56053766687582
random	684	66.56053766687579
random	685	66.56053766687577
random	686	66.56053766687583
random	687	66.56163039412431
random	688	66.56163039412436
random	689	66.56163039412436
random	690	66.56163039412434
random	691	66.56163039412434
random	692	66.56163039412434
random	693	66.56163039412435
random	694	66.5627215563114
random	695	66.56272155631142
random	696	66.56272155631139
random	697	66.56272155631137
random	698	66.56272155631137
random	699	66.5627215563114
random	700	66.56272155631143
random	701	66.56381115361023
random	702	66.56381115361023
random	703	66.56381115361019
random	704	66.56381115361017
random	705	66.56381115361015
random	706	66.56381115361017
random	707	66.56381115361019
random	708	66.56489918619077
random	709	66.56489918619076
random	710	66.56489918619077
random	711	66.56489918619076
random	712	66.56489918619076
random	713	66.56489918619076
random	714	66.56489918619073
random	715	66.56598565421974
random	716	66.56598565421976
random	717	66.56598565421974
random	718	66.56598565421977
random	719	66.56598565421974
random	720	66.56598565421974
random	721	66.56598565421979
random	722	66.5670705578607
random	723	66.5670705578607
random	724	66.56707055786075
random	725	66.56707055786069
random	726	66.56707055786075
random	727	66.56707055786069
random	728	66.56707055786076
random	729	66.56815389727385
random	730	66.56815389727385
vulnerable	0	66.4505
vulnerable	1	66.44927447871028
vulnerable	2	66.44927447871022
vulnerable	3	66.44927447871025
vulnerable	4	66.44927447871027
vulnerable	5	66.44927447871025
vulnerable	6	66.44927447871027
vulnerable	7	66.44927447871024
vulnerable	8	66.44923302657583
vulnerable	9	66.44923302657585
vulnerable	10	66.44923302657585
vulnerable	11	66.44923302657584
vulnerable	12	66.44923302657585
vulnerable	13	66.44923302657583
vulnerable	14	66.44923302657583
vulnerable	15	66.44996800207313
vulnerable	16	66.44996800207315
vulnerable	17	66.44996800207316
vulnerable	18	66.44996800207318
vulnerable	19	66.44996800207318
vulnerable	20	66.44996800207319
vulnerable	21	66.44996800207316
vulnerable	22	66.45137553840364
vulnerable	23	66.45137553840365
vulnerable	24	66.4513755384036
vulnerable	25	66.45137553840361
vulnerable	26	66.45137553840362
vulnerable	27	66.45137553840364
vulnerable	28	66.45137553840362
vulnerable	29	66.45287125075033
vulnerable	30	66.45287125075036
vulnerable	31	66.45287125075035
vulnerable	32	66.45287125075035
vulnerable	33	66.45287125075038
vulnerable	34	66.45287125075039
vulnerable	35	66.4528712507503
vulnerable	36	66.45427834072677
vulnerable	37	66.45427834072676
vulnerable	38	66.4542783407268
vulnerable	39	66.4542783407268
vulnerable	40	66.45427834072677
vulnerable	41	66.45427834072677
vulnerable	42	66.45427834072677
vulnerable	43	66.45554461384542
vulnerable	44	66.45554461384538
vulnerable	45	66.45554461384535
vulnerable	46	66.45554461384536
vulnerable	47	66.45554461384539
vulnerable	48	66.45554461384536
vulnerable	49	66.45554461384535
vulnerable	50	66.45679995920632
vulnerable	51	66.45679995920635
vulnerable	52	66.45679995920634
vulnerable	53	66.45679995920632
vulnerable	54	66.45679995920635
vulnerable	55	66.45679995920635
vulnerable	56	66.45679995920636
vulnerable	57	66.45801263253942
vulnerable	58	66.45801263253941
vulnerable	59	66.45801263253946
vulnerable	60	66.45801263253942
vulnerable	61	66.45801263253941
vulnerable	62	66.45801263253941
vulnerable	63	66.45801263253938
vulnerable	64	66.45920728837888
vulnerable	65	66.45920728837888
vulnerable	66	66.45920728837886
vulnerable	67	66.45920728837886
vulnerable	68	66.45920728837886
vulnerable	69	66.45920728837886
vulnerable	70	66.45920728837888
vulnerable	71	66.46040037068764
vulnerable	72	66.46040037068764
vulnerable	73	66.46040037068761
vulnerable	74	66.46040037068761
vulnerable	75	66.46040037068761
vulnerable	76	66.46040037068762
vulnerable	77	66.46040037068764
vulnerable	78	66.4615918801007
vulnerable	79	66.4615918801007
vulnerable	80	66.46159188010068
vulnerable	81	66.46159188010071
vulnerable	82	66.46159188010071
vulnerable	83	66.46159188010066
vulnerable	84	66.4615918801007
vulnerable	85	66.46278181724938
vulnerable	86	66.46278181724935
vulnerable	87	66.4627818172494
vulnerable	88	66.46278181724935
vulnerable	89	66.4627818172494
vulnerable	90	66.46278181724934
vulnerable	91	66.46278181724935
vulnerable	92	66.4639701827612
vulnerable	93	66.46397018276117
vulnerable	94	66.46397018276116
vulnerable	95	66.46397018276117
vulnerable	96	66.4639701827612
vulnerable	97	66.4639701827612
vulnerable	98	66.46397018276119
vulnerable	99	66.46515697726005
vulnerable	100	66.46515697726005
vulnerable	101	66.46515697726
vulnerable	102	66.46515697725998
vulnerable	103	66.46515697726004
vulnerable	104	66.46515697725998
vulnerable	105	66.46515697726001
vulnerable	106	66.46634220136595
vulnerable	107	66.46634220136592
vulnerable	108	66.46634220136599
vulnerable	109	66.46634220136595
vulnerable	110	66.46634220136598
vulnerable	111	66.46634220136595
vulnerable	112	66.46634220136595
vulnerable	113	66.46752585569547
vulnerable	114	66.46752585569548
vulnerable	115	66.4675258556955
vulnerable	116	66.46752585569547
vulnerable	117	66.46752585569548
vulnerable	118	66.4675258556955
vulnerable	119	66.46752585569548
vulnerable	120	66.46870794086128
vulnerable	121	66.46870794086125
vulnerable	122	66.46870794086132
vulnerable	123	66.46870794086132
vulnerable	124	66.46870794086131
vulnerable	125	66.46870794086131
vulnerable	126	66.4687079408613
vulnerable	127	66.46988845747242
vulnerable	128	66.4698884574725
vulnerable	129	66.46988845747249
vulnerable	130	66.46988845747245
vulnerable	131	66.46988845747246
vulnerable	132	66.46988845747246
vulnerable	133	66.46988845747246
vulnerable	134	66.47106740613428
vulnerable	135	66.47106740613431
vulnerable	136	66.47106740613431
vulnerable	137	66.4710674061343
vulnerable	138	66.47106740613431
vulnerable	139	66.47106740613434
vulnerable	140	66.47106740613427
vulnerable	141	66.47224478744856
vulnerable	142	66.47224478744857
vulnerable	143	66.47224478744856
vulnerable	144	66.47224478744857
vulnerable	145	66.47224478744853
vulnerable	146	66.4722447874486
vulnerable	147	66.47224478744856
vulnerable	148	66.47342060201335
vulnerable	149	66.47342060201336
vulnerable	150	66.47342060201333
vulnerable	151	66.47342060201336
vulnerable	152	66.47342060201335
vulnerable	153	66.47342060201333
vulnerable	154	66.47342060201332
vulnerable	155	66.47459485042296
vulnerable	156	66.47459485042296
vulnerable	157	66.47459485042299
vulnerable	158	66.47459485042299
vulnerable	159	66.47459485042296
vulnerable	160	66.474594850423
vulnerable	161	66.47459485042297
vulnerable	162	66.47576753326834
vulnerable	163	66.47576753326832
vulnerable	164	66.47576753326831
vulnerable	165	66.47576753326835
vulnerable	166	66.47576753326831
vulnerable	167	66.4757675332683
vulnerable	168	66.47576753326837
vulnerable	169	66.47693865113648
vulnerable	170	66.47693865113649
vulnerable	171	66.47693865113648
vulnerable	172	66.47693865113646
vulnerable	173	66.47693865113648
vulnerable	174	66.47693865113646
vulnerable	175	66.47693865113648
vulnerable	176	66.47810820461098
vulnerable	177	66.47810820461095
vulnerable	178	66.47810820461099
vulnerable	179	66.47810820461102
vulnerable	180	66.47810820461099
vulnerable	181	66.47810820461099
vulnerable	182	66.478108204611
vulnerable	183	66.47927619427175
vulnerable	184	66.47927619427172
vulnerable	185	66.47927619427173
vulnerable	186	66.4792761942717
vulnerable	187	66.47927619427168
vulnerable	188	66.47927619427178
vulnerable	189	66.4792761942717
vulnerable	190	66.48044262069513
vulnerable	191	66.48044262069513
vulnerable	192	66.48044262069514
vulnerable	193	66.48044262069513
vulnerable	194	66.4804426206951
vulnerable	195	66.48044262069511
vulnerable	196	66.48044262069511
vulnerable	197	66.4816074844538
vulnerable	198	66.48160748445383
vulnerable	199	66.48160748445382
vulnerable	200	66.48160748445379
vulnerable	201	66.48160748445382
vulnerable	202	66.4816074844538
vulnerable	203	66.48160748445383
vulnerable	204	66.48277078611696
vulnerable	205	66.48277078611697
vulnerable	206	66.48277078611693
vulnerable	207	66.48277078611696
vulnerable	208	66.48277078611694
vulnerable	209	66.48277078611693
vulnerable	210	66.48277078611699
vulnerable	211	66.48393252625016
vulnerable	212	66.4839325262502
vulnerable	213	66.4839325262502
vulnerable	214	66.48393252625019
vulnerable	215	66.48393252625017
vulnerable	216	66.48393252625019
vulnerable	217	66.48393252625017
vulnerable	218	66.48509270541547
vulnerable	219	66.48509270541547
vulnerable	220	66.48509270541545
vulnerable	221	66.48509270541548
vulnerable	222	66.4850927054155
vulnerable	223	66.48509270541551
vulnerable	224	66.4850927054155
vulnerable	225	66.48625132417129
vulnerable	226	66.48625132417128
vulnerable	227	66.48625132417125
vulnerable	228	66.48625132417128
vulnerable	229	66.48625132417126
vulnerable	230	66.48625132417125
vulnerable	231	66.48625132417123
vulnerable	232	66.48740838307248
[truncated: 20,845 more rows]
[truncated: 2 more columns]
