# Supplementary material for: Evaluating social network-based weight loss interventions in Chinese population: An agent-based simulation
Source: PLoS One. 2020 Aug 3;15(8):e0236716. doi: 10.1371/journal.pone.0236716 (PMC7398540; doi:10.1371/journal.pone.0236716)
Supplement: S1 Model — (ZIP) [file pone.0236716.s002.zip › obese model/person-bw.csv]

0	64.2	65.16741849452897	65.17675024703438	65.16741849452897	64.69401413438888	65.17675024703438	65.17220400793543	64.69880666210184
1	71.5	76.44495319562563	76.44495319562563	76.44495319562563	76.44495319562563	76.44495319562563	76.85821313879535	76.44495319562563
2	79.5	78.10863913593512	77.62891213854661	78.10863913593512	78.10863913593512	78.10863913593512	78.10863913593512	78.10863913593512
3	58.1	58.1	58.1	58.1	58.1	58.1	58.1	58.1
4	75.2	75.28839080863712	75.28839080863712	75.28839080863712	74.85008467177192	74.85008467177192	71.00735364182573	75.28839080863712
5	60.2	60.72384195158052	60.72384195158052	60.72384195158052	61.21592214869031	60.72384195158052	60.72384195158052	60.72384195158052
6	56.8	57.91560343460763	57.375322862547655	57.91560343460763	55.51186432213002	57.91560343460763	57.91560343460763	57.91560343460763
7	95.1	91.65930348768931	91.65930348768931	89.25864177688935	89.8242016031476	91.65930348768931	91.65930348768931	91.65930348768931
8	71.8	73.00421520244187	72.42094036204968	73.00421520244187	73.00421520244187	73.01582954362215	72.42690584062915	72.42094036204968
9	61.5	64.63265868618805	64.63265868618805	64.63265868618805	63.945267994037565	64.63265868618805	64.63265868618805	64.63265868618805
10	73.6	76.09336593181902	73.93750772140451	76.09336593181902	74.38980836156956	74.38980836156956	73.93750772140451	75.64305220915033
11	81.2	78.96774231760782	78.96774231760782	76.58105685460109	78.96774231760782	78.45431199626196	78.45431199626196	78.96774231760782
12	70.5	72.10298913862462	72.10298913862462	72.36701906142204	70.92615503135472	72.36701906142204	72.10298913862462	72.10298913862462
13	72.6	70.6154100330869	70.6154100330869	70.61241954964531	70.6154100330869	70.61241954964531	70.6154100330869	70.61241954964531
14	83.4	82.5623382856845	82.5623382856845	82.5623382856845	82.5623382856845	82.5623382856845	82.5623382856845	82.5623382856845
15	65.7	66.16586563144229	66.16586563144229	66.16586563144229	66.16586563144229	62.5572321007609	62.5572321007609	66.16586563144229
16	97.1	93.3082007256817	93.3082007256817	93.3082007256817	93.3082007256817	93.3082007256817	93.74198054314712	93.3082007256817
17	67.4	65.57380837485988	65.57380837485988	65.57380837485988	65.57380837485988	65.57380837485988	65.57380837485988	65.57380837485988
18	58.4	58.4	55.957760664508825	58.4	58.4	55.957760664508825	58.4	58.4
19	66.5	67.40105058424132	67.40105058424132	67.40105058424132	63.51465170839648	67.40105058424132	67.40105058424132	66.96453073359075
20	58.5	58.91770424904778	60.495219074460614	60.495219074460614	58.91770424904778	58.537051516401725	60.495219074460614	58.537051516401725
21	67.2	64.89178413100365	64.89178413100365	64.89178413100365	64.89178413100365	64.89178413100365	64.89178413100365	64.89178413100365
22	49.4	51.20225620438029	51.20225620438029	51.20225620438029	51.20225620438029	51.20225620438029	51.20225620438029	51.20225620438029
23	94.6	95.98117209318761	97.42079125234478	95.6110566501582	95.60742674046452	95.6110566501582	95.6110566501582	97.7896270887566
24	73.4	73.63052407900423	75.27514390662624	75.27514390662624	72.9489755927832	75.27514390662624	75.27514390662624	75.27514390662624
25	65.5	66.49768712387058	66.49768712387058	66.49768712387058	66.49768712387058	64.23838044326767	64.23838044326767	66.49768712387058
26	68	68.98005418468848	68.98005418468848	68.49085342340481	68.98005418468848	68.98005418468848	68.5052796726203	68.97549214298725
27	52.5	55.764970266719956	54.61611672821707	54.10554422362112	53.8450231493074	55.764970266719956	54.10554422362112	54.10554422362112
28	78.4	72.42115885590273	73.65491966840072	71.92425058060448	71.92425058060448	70.28878917390827	70.28878917390827	71.92425058060448
29	71.9	70.7557659335917	70.7557659335917	70.7557659335917	70.7557659335917	66.65949788629355	70.7557659335917	70.7557659335917
30	72.5	73.61203828339416	73.61203828339416	73.61203828339416	73.61203828339416	73.61203828339416	73.61203828339416	73.61203828339416
31	60.9	59.076309131442116	59.076309131442116	59.076309131442116	59.076309131442116	59.076309131442116	59.076309131442116	56.271821854094576
32	77.3	75.90094833193082	75.90094833193082	75.90094833193082	75.90094833193082	73.98990204684387	74.29401044033929	74.29401044033929
33	69.2	70.73626299807654	70.73626299807654	70.73626299807654	70.4348483352626	70.4348483352626	70.4348483352626	66.89362843884074
34	64.4	63.50564189120742	63.50564189120742	63.50564189120742	63.50564189120742	63.50564189120742	63.50564189120742	63.50564189120742
35	60.2	57.38853764160727	57.38853764160727	57.38853764160727	56.731187721646066	57.38853764160727	57.38853764160727	57.00925799153008
36	62.1	62.1	62.1	62.1	62.1	60.417562876354864	60.40133971837978	62.1
37	59.9	62.379051787673156	62.379051787673156	61.94331757121379	61.94331757121379	61.94331757121379	62.379051787673156	61.94331757121379
38	95	92.23827958214123	93.83320957934	91.83209606495872	91.83209606495872	91.83209606495872	91.83209606495872	94.23776887576267
39	60.4	60.4	60.4	60.4	60.4	57.79268213797124	60.4	57.79268213797124
40	75.3	71.28210882091312	73.05644308211566	71.28210882091312	71.16908984785519	69.08894080546125	69.08894080546125	71.28210882091312
41	70.2	70.38445118545282	70.38445118545282	70.38445118545282	70.38445118545282	70.38445118545282	70.38445118545282	70.38445118545282
42	76.6	78.6189018766399	78.61890162149959	78.6189018766399	76.3172719973405	78.61890162149959	78.61890162149959	78.61890162149959
43	69	67.97482625341016	67.97482625341016	67.97482625341016	67.97482625341016	67.60838220905323	67.60475207369674	67.97482625341016
44	75.2	75.2	75.2	75.2	75.2	75.2	75.2	75.2
45	60.1	60.31371922167317	60.31371922167317	59.95590089720039	59.95590089720039	59.95590089720039	59.95590089720039	59.95590089720039
46	46.6	49.87018840826536	49.87018840826536	49.87018840826536	49.87018840826536	47.605056839924224	47.605056839924224	49.87018840826536
47	65.6	65.63718551239951	65.63718551239951	65.2270376570652	65.2270376570652	65.2270376570652	65.2270376570652	65.2270376570652
48	85.8	85.43666601791227	85.43666601791227	85.43666601791227	85.05848825777466	85.05848825777466	81.33377978735427	85.43666601791227
49	75.6	73.74591865991468	71.99301013106066	71.99301013106066	71.99301013106066	71.99301013106066	71.99301013106066	73.74591865991468
50	66	68.12446242326129	68.12446242326129	68.12446242326129	68.56669317999192	66.47290324485726	68.12446242326129	68.12446242326129
51	66.6	66.6	66.6	66.6	66.6	66.6	66.6	66.6
52	79.3	77.3315327020022	77.31255821472769	77.31255821472769	77.3315327020022	77.31255821472769	77.3315327020022	77.31255821472769
53	55.6	56.075702167643506	56.075702167643506	56.075702167643506	56.075702167643506	56.075702167643506	56.075702167643506	56.075702167643506
54	69	73.41946846934464	72.93665910103618	72.93665910103618	72.93665910103618	73.41946846934464	72.93665910103618	73.41946846934464
55	68	65.22810121390744	65.22810121390744	65.22810121390744	65.22810121390744	64.85738112985136	65.22810121390744	65.22810121390744
56	50	48.06068130757137	48.06068130757137	48.06068130757137	48.06068130757137	46.18332023129191	46.18332023129191	48.06068130757137
57	70	72.53893692644665	72.14061923386143	72.53893692644665	72.53893692644665	72.53893692644665	72.53893692644665	72.53893692644665
58	51	55.19281322599781	55.49729043539152	55.19281322599781	55.19281322599781	55.49729043539152	55.19281322599781	55.19281322599781
59	74	74.50029315988083	71.92957223752855	71.92957223752855	74.50029315988083	71.92957223752855	74.50029315988083	74.50029315988083
60	55	55.52415905129971	53.895418612511456	55.52415905129971	55.52415905129971	53.22858501514076	55.52415905129971	55.52415905129971
61	60	59.20831376200389	59.20831376200389	59.20831376200389	59.20831376200389	59.20831376200389	59.20831376200389	59.20831376200389
62	48	51.34878412695514	51.34878412695514	51.34878412695514	51.34878412695514	51.34878412695514	51.34878412695514	51.34878412695514
63	70	70.43855260289345	70.43855260289345	70	70	70	70.43855260289345	68.28698152079788
64	65	65.63701426923029	65.63701426923029	67.26180622619633	67.26180622619633	65.29369169787529	65.63701426923029	65.63701426923029
65	48.1	52.8028362103693	52.8028362103693	52.8028362103693	52.8028362103693	52.8028362103693	52.8028362103693	52.8028362103693
66	60.2	60.2	60.2	60.2	60.2	60.2	60.2	60.2
67	63	61.210814272705775	61.210814272705775	61.210814272705775	61.210814272705775	59.5176214186613	61.210814272705775	59.5176214186613
68	84	81.9552628096942	81.9552628096942	83.77229178202373	81.9552628096942	81.9552628096942	81.9552628096942	81.9552628096942
69	70	72.07014569478262	72.07014569478262	72.07014569478262	72.07014569478262	72.07014569478262	69.71985647360917	72.07014569478262
70	65.1	67.09031200799919	67.09031200799919	66.70995111357374	67.09031200799919	67.09031200799919	66.70995111357374	67.09031200799919
71	76.1	75.16537748548933	75.16537748548933	74.8281204809455	74.8281204809455	74.8281204809455	74.8281204809455	74.8281204809455
72	72.5	71.18396539832464	69.88620811376397	69.88620811376397	69.88620811376397	71.5804277515674	69.48787503964019	71.5804277515674
73	46.8	51.364495521539574	49.464507181932575	49.169457946128404	49.79305261648089	49.79305261648089	51.364495521539574	51.364495521539574
74	89.8	86.86831941590168	86.86831941590168	86.86831941590168	86.86831941590168	86.86831941590168	86.86831941590168	86.86831941590168
75	69	67.20886750183686	67.20886750183686	67.20886750183686	67.20886750183686	67.20886750183686	67.20886750183686	67.20886750183686
76	52.6	52.118573806797144	52.118573806797144	53.68440932974157	52.118573806797144	53.68440932974157	52.118573806797144	52.118573806797144
77	64.1	69.24920343496623	69.24920343496623	69.24264398766847	69.24920343496623	65.64761405405825	69.24920343496623	69.24264398766847
78	65.2	69.46335024102102	68.23104526776825	68.23104526776825	68.23104526776825	69.78740435311754	67.90554545513878	69.78740435311754
79	75.9	77.11904955337393	77.11904955337393	77.53180957586663	77.11904955337393	77.53180957586663	77.11904955337393	77.53180957586663
80	66.2	68.11926245911839	68.52463244009037	68.52463244009037	68.52463244009037	68.52463244009037	68.52463244009037	68.52463244009037
81	55.2	55.2	55.2	55.2	55.2	55.2	55.2	55.2
82	59.8	60.38889490555227	61.94961768163769	61.94961768163769	60.38889490555227	60.008948597664876	61.94961768163769	61.94961768163769
83	50.7	51.01031309409623	51.01031309409623	51.301944410172624	51.301944410172624	51.01031309409623	51.01031309409623	51.01031309409623
84	69	70.84793553006637	67.4541560442021	67.4541560442021	70.84793553006637	70.23133287333565	70.84793553006637	70.84793553006637
85	52.5	53.499248969061526	53.499248969061526	53.499248969061526	53.499248969061526	53.499248969061526	53.499248969061526	53.499248969061526
86	78	78.45310506405589	78.45310506405589	78.45310506405589	78.87899656873249	76.73190940189191	76.73190940189191	78.87899656873249
87	70.1	69.76157602769209	69.76157602769209	69.76157602769209	69.76157602769209	69.76157602769209	69.76157602769209	65.32962788528302
88	55.2	55.573347472801174	55.573347472801174	56.73984713952893	55.15911627516327	57.15170289848139	55.15911627516327	57.15170289848139
89	84.5	81.93176320695925	81.49361068849812	81.49361068849812	81.49361068849812	81.93176320695925	81.49361068849812	81.93176320695925
90	44.9	49.76382524902298	49.03709135904356	49.38064444340732	49.76110645265257	49.754236845056404	49.76110645265257	46.64407804785867
91	55.7	58.083196144886195	58.09016354270041	57.696973390472714	58.08676490980986	57.70072567760506	58.09016354270041	57.70072567760506
92	64.5	65.95925152514565	65.95925152514565	65.95925152514565	65.95925152514565	65.32495020844037	65.95925152514565	65.95925152514565
93	64.9	65.09683627696211	65.09683627696211	65.09683627696211	65.09683627696211	62.89845251572125	65.09683627696211	62.89845251572125
94	60	63.76096988593923	63.32579054337888	63.32579054337888	63.76096988593923	60	63.76096988593923	63.32579054337888
95	58.2	54.83698312554767	54.83698312554767	54.83698312554767	54.83698312554767	54.83698312554767	54.83698312554767	54.83698312554767
96	59.5	59.15513511658217	59.15513511658217	59.15513511658217	59.15513511658217	56.53565003517045	59.15513511658217	56.53565003517045
97	77	75.61377735854283	75.61377735854283	75.28690684707503	75.61377735854283	75.61377735854283	75.28690684707503	75.28690684707503
98	55	56.4642818476006	56.4642818476006	56.4642818476006	56.4642818476006	53.89223080840878	56.4642818476006	53.89223080840878
99	62.8	65.78964523931234	63.67590093358182	65.78936072515798	65.78936072515798	63.38674853951344	63.38042313980252	65.78964523931234
100	60	59.556987244597885	61.2794824168258	61.2794824168258	59.556987244597885	59.11274108162915	61.2794824168258	59.11274108162915
101	78.5	76.94402391699555	76.94402391699555	73.94693241912942	76.94402391699555	76.94402391699555	76.94402391699555	76.94402391699555
102	67.6	68.08211192675886	68.5351421713597	68.5351421713597	68.08211192675886	66.39972332990885	66.39972332990885	68.5351421713597
103	57.1	59.6723842266351	59.65843442134869	59.65843442134869	59.6723842266351	57.7545273917239	59.65843442134869	59.6723842266351
104	53.8	55.40974074671854	55.40974074671854	55.40974074671854	55.40974074671854	55.369805898512354	55.38333298124384	55.40974074671854
105	56.7	58.16236187517797	58.148470484628234	59.64700952230723	58.148470484628234	59.6753390333102	58.16236187517797	59.66082877100042
106	69.2	68.50968641331737	65.78860233935593	68.50968641331737	68.50968641331737	65.78860233935593	68.50968641331737	68.50968641331737
107	71.1	72.20751931964637	72.20751931964637	70.1987307939704	72.20751931964637	72.20751931964637	72.20751931964637	72.20751931964637
108	66.9	65.76549270108082	65.76549270108082	65.50520261888408	65.76549270108082	65.76549270108082	65.76549270108082	65.76549270108082
109	56.3	57.159392788146	57.159392788146	57.159392788146	57.159392788146	57.159392788146	57.159392788146	57.159392788146
110	73.5	73.88761593522986	73.88761593522986	73.88761593522986	73.88761593522986	73.88761593522986	73.88761593522986	73.88761593522986
111	68.7	67.01620684157467	65.33001582932725	67.01620684157467	67.01620684157467	64.87225383465005	67.01620684157467	67.01620684157467
112	59.7	59.7	59.7	59.7	59.7	58.046560163541066	58.046560163541066	59.7
113	58.5	58.5	58.5	58.5	58.5	58.5	58.5	58.5
114	68.3	67.95447250488134	68.3	67.95447250488134	67.95447250488134	68.3	67.95447250488134	67.95447250488134
115	51.1	54.83932238043255	54.84255701108202	54.83932238043255	54.84563742695464	54.502393460178936	54.502393460178936	54.84255701108202
116	63.8	59.328894573579014	59.9127271691535	59.9127271691535	59.328894573579014	59.9127271691535	59.9127271691535	55.98842717613987
117	89.8	87.84845113328117	87.84845113328117	87.84845113328117	87.84845113328117	87.84845113328117	87.84845113328117	87.84845113328117
118	73.5	75.0564657973307	75.0564657973307	75.0564657973307	75.0564657973307	74.56959173678378	75.0564657973307	75.0564657973307
119	50.3	50.7865934775139	50.7865934775139	50.7865934775139	50.3	50.7865934775139	50.7865934775139	48.634902609453825
120	61.7	65.18600603916481	65.65714251305869	63.50895321095589	65.18600603916481	65.18600603916481	65.18600603916481	65.65714251305869
121	59.5	59.5	55.307724860237464	59.5	59.5	57.85329734279175	59.5	59.5
122	76.4	77.47244055020232	75.11840444179396	77.47244055020232	75.64036873973939	75.64036873973939	75.11840444179396	76.95289314997056
123	83.7	82.05571488175015	82.05571488175015	82.05571488175015	82.05571488175015	82.05571488175015	82.05571488175015	82.05571488175015
124	68.6	69.56810916642091	69.56810916642091	69.56810916642091	69.56810916642091	67.24381595837157	69.56810916642091	69.56810916642091
125	66.3	66.10970038599709	65.36209191494272	66.10970038599709	66.10970038599709	66.10970038599709	66.10970038599709	66.10970038599709
126	59.6	59.91760896067482	59.91760896067482	59.56138832497855	60.31155906965139	59.91760896067482	59.91760896067482	59.91760896067482
127	68.6	71.3194576538279	71.3194576538279	71.3194576538279	71.3194576538279	68.50847913616306	68.50847913616306	71.3194576538279
128	77.2	76.21384517650847	75.83540988597001	76.21384517650847	76.21384517650847	76.21384517650847	75.83540988597001	76.21384517650847
129	73.9	73.9	73.9	73.9	73.9	71.90721344708632	73.9	71.90721344708632
130	80.1	77.18937253459181	78.97448886659191	77.18937253459181	77.18937253459181	75.00818224812093	75.00818224812093	77.18937253459181
131	57.7	63.99969472017165	63.99969472017165	65.75821452243139	63.99969472017165	63.99969472017165	63.99969472017165	63.99969472017165
132	72.4	72.11193608407892	72.11193608407892	71.81211121658929	72.11193608407892	72.11193608407892	72.11193608407892	72.11193608407892
133	72	73.78009559897657	73.28803965071656	73.78009559897657	73.78009559897657	71.50558679951453	69.03150146186103	73.28803965071656
134	67.2	68.9274186568965	68.9274186568965	68.43541484435637	68.9274186568965	66.12455845553431	66.12455845553431	68.43541484435637
135	83.3	82.36193616787719	80.42265524717993	80.76237177490006	80.76237177490006	80.76237177490006	82.36193616787719	82.36193616787719
136	70.6	67.05394879628471	65.00044569287293	67.05394879628471	67.05394879628471	65.00044569287293	67.05394879628471	67.05394879628471
137	50.6	51.69883006757627	51.69883006757627	51.69883006757627	51.69883006757627	51.69883006757627	51.69883006757627	51.69883006757627
138	60.6	57.34611209639599	57.34611209639599	57.34611209639599	57.34611209639599	55.849520032943936	55.849520032943936	57.34611209639599
139	65.2	70.54542044529143	70.54542044529143	67.59985980725301	68.59974551231856	70.54542044529143	68.59974551231856	68.59974551231856
140	76.6	76.6	76.6	76.6	76.18192284128403	76.6	72.21769264389273	76.18192284128403
141	72.3	73.37259796744345	73.37259796744345	71.40084271499595	73.37259796744345	73.37259796744345	73.37259796744345	73.37259796744345
142	54.6	58.621326788935875	56.60457339445527	58.222626172357494	58.621326788935875	58.621326788935875	58.621326788935875	55.358337200218074
143	69.4	70.37859090295603	70.37859090295603	68.62638622762212	68.93625359772858	68.62319027208409	68.62319027208409	70.080925948643
144	64.8	66.80006327440643	65.00090741383796	66.80006327440643	66.80006327440643	66.34587304308273	66.34587304308273	66.80006327440643
145	51.5	53.12594721437251	53.12594721437251	53.12594721437251	53.12594721437251	53.12594721437251	53.12594721437251	50.29386179225503
146	96	87.46516091790387	85.10671959040513	87.05221315829739	87.46516091790387	87.46516091790387	87.46516091790387	84.22039854246488
147	82.2	83.22165681070322	81.13299964973397	81.13299964973397	81.07018379688907	83.22165681070322	80.56624641095065	81.13299964973397
148	62.1	63.7962959154953	63.7962959154953	61.44899088870901	63.7962959154953	63.7962959154953	63.7962959154953	63.7962959154953
149	53	53	53	53	53	53	53	53
150	50.4	49.76412209713861	49.76949254693708	49.76949254693708	49.76949254693708	49.76949254693708	49.76949254693708	49.76412209713861
151	63	60.33714095796619	59.86824246931157	60.33714095796619	60.33714095796619	59.86824246931157	59.86824246931157	60.33714095796619
152	80	77.66758345618162	77.66758345618162	77.66758345618162	77.66758345618162	77.00634596740801	75.20964921880919	77.66758345618162
153	68	65.88015204668649	65.88015204668649	65.88015204668649	65.88015204668649	64.2308559593633	65.88015204668649	65.88015204668649
154	66.5	68.63488142007714	68.63488142007714	68.63488142007714	68.63488142007714	66.34328996403049	68.63488142007714	68.63488142007714
155	56.8	56.8	54.05822255518844	56.8	56.8	54.05822255518844	56.8	56.8
156	82.1	79.10479990481804	76.98898927803788	79.10479990481804	79.10479990481804	77.41080238529791	79.10479990481804	79.10479990481804
157	76	73.99155045159971	73.5735170872198	73.99155045159971	73.5735170872198	73.5735170872198	73.5735170872198	73.5735170872198
158	69.2	67.99398764173826	69.6628604616247	67.99398764173826	67.99398764173826	65.71174037977651	65.71174037977651	67.99398764173826
159	53.3	54.34148809020909	54.830763806996224	54.34148809020909	54.34148809020909	54.34148809020909	54.34148809020909	52.80784469587723
160	67.3	65.87237694550215	65.87237694550215	65.87237694550215	65.51366100418998	65.51366100418998	65.51366100418998	61.765790207187166
161	75.8	75.39021091132848	75.39021091132848	75.39021091132848	75.39021091132848	75.39021091132848	75.39021091132848	75.39021091132848
162	62.7	62.7	62.7	61.62378172630146	62.7	62.7	62.7	62.7
163	71.9	69.76155558910368	69.76155558910368	69.40232308228921	69.76155558910368	69.40232308228921	69.76155558910368	69.40232308228921
164	50.8	53.97844948918258	53.97844948918258	53.97844948918258	53.97844948918258	53.97844948918258	53.97844948918258	51.66536775871064
165	75.1	78.61432796382336	78.61432796382336	78.61432796382336	76.70272245163262	78.61432796382336	78.61432796382336	76.70272245163262
166	65	67.63693584272096	65.28438924546904	67.63693584272096	67.63693584272096	66.0202746769004	67.63693584272096	67.63693584272096
167	66.9	66.1082487637515	66.1082487637515	65.68774209168468	66.1082487637515	65.68774209168468	66.1082487637515	65.68774209168468
168	67.3	67.05877579902852	67.06116500565055	67.3	67.3	67.3	67.05877579902852	67.05877579902852
169	56.9	59.03411916308548	59.03411916308548	57.112482018526244	59.03411916308548	58.6807524594752	58.6807524594752	58.6807524594752
170	56.5	58.13101873850623	58.13101873850623	58.13101873850623	58.13101873850623	58.13101873850623	58.13101873850623	55.341451997250445
171	65.4	67.08320648618623	67.08320648618623	67.08320648618623	67.08320648618623	67.08320648618623	67.08320648618623	67.08320648618623
172	49.6	54.86867228828715	54.49171196450657	54.86867228828715	54.49171196450657	54.49171196450657	54.49171196450657	54.49171196450657
173	66.7	66.7	66.7	66.7	66.7	63.9135999614245	63.9135999614245	66.7
174	42.1	46.46636205654753	46.46636205654753	46.46636205654753	46.46636205654753	44.26060765202074	44.26060765202074	46.46636205654753
175	60.3	59.0037087243621	59.0037087243621	59.0037087243621	57.251011821874926	59.0037087243621	59.0037087243621	59.0037087243621
176	38.5	42.67594161346869	42.67594161346869	43.13229031546599	43.13229031546599	42.67594161346869	43.13229031546599	42.67594161346869
177	60.7	58.90288994048307	58.90288994048307	60.50589020298472	58.90288994048307	56.909711351380416	56.909711351380416	60.50589020298472
178	56.7	53.88850865915268	53.88850865915268	53.88850865915268	53.88850865915268	53.88850865915268	53.88850865915268	53.88850865915268
179	60.1	59.07491662594784	59.07491662594784	59.07491662594784	59.07491662594784	59.07491662594784	59.07491662594784	59.07491662594784
180	80.9	83.83666934946929	83.83666934946929	81.30573393984001	82.10011547873832	83.83666934946929	83.83666934946929	83.83666934946929
181	72.5	73.03353177894944	73.03353177894944	72.65831732258457	72.65831732258457	72.65831732258457	73.03353177894944	71.07922760343469
182	52	52	52.57292120086619	52.567470985975405	52	52.567470985975405	52.56202065296817	48.57989428025904
183	61.8	62.20660303510548	62.20660303510548	62.20660303510548	62.20660303510548	62.20660303510548	62.20660303510548	62.20660303510548
184	80.1	74.61964717389726	74.61964717389726	74.61964717389726	74.61964717389726	74.61964717389726	74.61964717389726	72.50630008447597
185	71.4	71.32419616964019	70.63543234677059	71.32419616964019	71.32419616964019	71.32419616964019	70.63543234677059	71.32419616964019
186	85.1	86.08013115553719	86.08013115553719	86.08013115553719	81.99017050740281	86.08013115553719	81.53419106467567	85.60523947624209
187	62.6	62.6	62.6	62.6	62.6	62.6	62.6	62.6
188	77.1	81.65412568998221	83.54121286209237	81.18746000977427	80.37487228885209	81.18746000977427	81.65412568998221	83.54121286209237
189	81.6	80.42586086562268	80.42586086562268	78.35128695574834	78.35128695574834	80.42586086562268	78.35128695574834	78.35128695574834
190	80.4	79.27666154644112	79.27666154644112	79.27666154644112	79.27666154644112	79.27666154644112	79.27666154644112	79.27666154644112
191	59.5	56.992999019344154	57.45421696984762	57.45421696984762	56.992999019344154	57.45421696984762	57.45421696984762	55.319603457121126
192	57.8	58.94016984663063	58.47141324361137	58.94016984663063	56.876099441852375	58.94016984663063	58.94016984663063	58.94016984663063
193	70.8	68.5897754467293	70.44678476930459	68.5897754467293	68.5897754467293	66.32194716655894	66.32194716655894	68.5897754467293
194	73.1	75.33200096973442	75.33200096973442	75.33200096973442	75.33200096973442	73.18856386230345	71.54658958496583	73.63404764283871
195	56.1	55.14555589824	55.14555589824	55.14555589824	55.14555589824	55.14555589824	55.14555589824	55.14555589824
196	58.5	60.25272238654608	60.25272238654608	58.5	60.25272238654608	60.25272238654608	60.25272238654608	60.25272238654608
197	61.5	59.92080296118093	60.3735550433201	59.92080296118093	59.92080296118093	59.92080296118093	59.92080296118093	59.92080296118093
198	57	58.63795764884576	58.63795764884576	58.63795764884576	58.63795764884576	58.63795764884576	58.63795764884576	57
199	71.4	71.4940746018616	71.4940746018616	71.4940746018616	71.15427506019716	71.15427506019716	69.18680711312358	71.4940746018616
0	64.2	64.2	64.2	64.2	64.2	64.2	64.2	64.2
1	71.5	72.22227181715132	72.22227181715132	72.22227181715132	72.55124694292998	70.67726645389804	72.22227181715132	72.55124694292998
2	79.5	79.5	79.5	79.5	79.5	79.5	79.5	79.5
3	58.1	59.232429908143125	59.232429908143125	59.232429908143125	59.232429908143125	57.381446944592504	57.381446944592504	59.232429908143125
4	75.2	77.03229964761712	78.40749850788102	77.03229964761712	76.50832008058339	76.50832008058339	78.40749850788102	76.50832008058339
5	60.2	61.21592214869031	61.21592214869031	61.21592214869031	61.21592214869031	60.72384195158052	61.21592214869031	61.21592214869031
6	56.8	59.347089080882434	59.347089080882434	59.347089080882434	59.347089080882434	58.899533425761845	59.347089080882434	59.347089080882434
7	95.1	89.22114401267577	90.8475448101492	89.22114401267577	88.9988005940721	89.58986991413536	89.22114401267577	87.68626969528351
8	71.8	71.8	71.8	72.42690584062915	71.8	72.42690584062915	71.8	66.72701840702632
9	61.5	62.964381271895704	61.36274412241628	62.964381271895704	62.964381271895704	61.36274412241628	61.36274412241628	62.964381271895704
10	73.6	74.12396825536383	75.32990573045178	74.12396825536383	73.81561350339274	73.25019286812507	75.62224703900513	74.12396825536383
11	81.2	77.90790328844946	77.90790328844946	77.90790328844946	77.90790328844946	77.90790328844946	77.90790328844946	77.90790328844946
12	70.5	72.74224646719397	74.29244191205403	72.74224646719397	72.74224646719397	72.06648712131243	74.29244191205403	72.74224646719397
13	72.6	71.27156576541907	71.27156576541907	71.27156576541907	71.27156576541907	71.27156576541907	71.27156576541907	71.27156576541907
14	83.4	81.48479544235315	79.57408938395176	81.48479544235315	81.48479544235315	79.91868977377732	79.91868977377732	79.91868977377732
15	65.7	65.7	65.7	65.01545050614003	65.7	65.7	65.7	65.7
16	97.1	90.44649593310018	92.04911324732406	90.44649593310018	90.44649593310018	90.12604552148524	92.04911324732406	90.44649593310018
17	67.4	65.57380837485988	65.57380837485988	65.57380837485988	65.57380837485988	65.57380837485988	65.57380837485988	65.57380837485988
18	58.4	58.4	58.4	58.4	58.4	55.81098167870012	55.81098167870012	58.4
19	66.5	65.17815332022596	65.17815332022596	65.5219061336191	67.16339751234952	65.17815332022596	65.17815332022596	65.17815332022596
20	58.5	56.187499655315825	56.17413797013634	56.187499655315825	56.17413797013634	56.28804177789421	56.28804177789421	56.17413797013634
21	67.2	67.360447747204	67.360447747204	67.360447747204	67.360447747204	67.360447747204	67.360447747204	67.360447747204
22	49.4	55.073882033604455	55.07720910339635	55.073882033604455	55.07720910339635	55.07720910339635	55.07720910339635	55.073882033604455
23	94.6	90.9909326681604	92.82908529121539	90.9909326681604	92.82908529121539	90.68570959144853	92.54304386689525	92.82908529121539
24	73.4	72.40243469502859	72.40243469502859	72.40243469502859	72.40243469502859	72.04239704802877	72.04239704802877	72.40243469502859
25	65.5	66.75681058686301	66.75681058686301	66.75681058686301	67.26927875874645	67.26927875874645	66.75681058686301	66.75681058686301
26	68	68	68	66.28267564584037	66.28267564584037	66.28267564584037	68	68
27	52.5	52.5	50.79476786230584	52.5	52.5	52.5	52.5	52.5
28	78.4	74.1495438043202	74.1495438043202	74.1495438043202	74.1495438043202	74.1495438043202	74.1495438043202	74.1495438043202
29	71.9	69.9126448424448	69.9126448424448	69.9126448424448	70.34265912146819	70.34265912146819	69.9126448424448	69.9126448424448
30	72.5	72.84816455226517	72.84816455226517	70.77971457700849	70.72081293754329	72.84816455226517	72.84816455226517	72.84816455226517
31	60.9	60.50321594069343	59.99389907927243	59.99389907927243	60.50321594069343	59.99389907927243	59.99389907927243	60.50321594069343
32	77.3	74.97956287492681	74.97956287492681	74.97956287492681	74.97956287492681	71.51586114581217	71.51586114581217	74.97956287492681
33	69.2	70.69899824820641	70.69899824820641	70.69899824820641	70.69899824820641	67.18779373594228	70.69899824820641	70.69899824820641
34	64.4	63.3913870705474	65.05117760601397	63.387977460522976	63.387977460522976	63.73897347648312	63.387977460522976	61.55533869678862
35	60.2	60.22101501896044	60.22101501896044	62.037178873205605	62.037178873205605	60.22101501896044	60.22101501896044	60.22101501896044
36	62.1	63.944046576868125	63.52525715771802	63.52525715771802	63.52525715771802	63.52525715771802	63.52525715771802	63.52525715771802
37	59.9	60.65251747965224	59.01884023761079	60.65251747965224	60.65251747965224	59.01884023761079	58.5781924701866	60.65251747965224
38	95	89.33660510421247	87.65493149999789	89.33660510421247	87.13608906473308	87.65493149999789	87.65493149999789	87.65493149999789
39	60.4	62.02095075650965	62.02095075650965	62.02095075650965	62.02095075650965	60.4	60.4	62.02095075650965
40	75.3	72.21793852050078	72.21793852050078	72.21793852050078	72.21793852050078	72.21793852050078	72.21793852050078	72.21793852050078
41	70.2	70.75988821208068	70.75988821208068	70.75988821208068	70.75988821208068	70.75988821208068	70.75988821208068	70.75988821208068
42	76.6	75.64001201216826	75.64001201216826	75.64001201216826	75.64001201216826	75.64001201216826	75.64001201216826	75.64001201216826
43	69	68.33035881315749	67.97482625341016	67.97482625341016	67.97482625341016	67.97482625341016	67.97482625341016	67.97482625341016
44	75.2	75.94018263412897	74.60277646910345	75.94018263412897	74.60277646910345	72.68039466403616	74.26417090492731	74.26417090492731
45	60.1	60.31371922167317	60.31371922167317	60.31371922167317	60.31371922167317	60.31371922167317	58.79753204516609	60.31371922167317
46	46.6	49.53633922385514	49.47658770618774	49.539711882230996	49.53633922385514	48.00113374439683	48.01469393734173	49.53633922385514
47	65.6	64.790507605906	64.790507605906	64.790507605906	64.790507605906	64.790507605906	64.790507605906	64.790507605906
48	85.8	85.46985113005861	85.16703699238651	85.16703699238651	85.16703699238651	85.16703699238651	85.16703699238651	85.46985113005861
49	75.6	72.69442997083641	72.69442997083641	72.69442997083641	72.69442997083641	69.27477891689902	72.69442997083641	72.69442997083641
50	66	68.12446242326129	68.12446242326129	68.12446242326129	68.12446242326129	66	68.12446242326129	68.12446242326129
51	66.6	67.41154799998321	67.41154799998321	67.41154799998321	65.66807778139206	65.39959143691338	67.41154799998321	67.41154799998321
52	79.3	75.72051532460058	73.68623004180095	75.35742888951566	74.05089298464873	73.68623004180095	73.29818898837283	73.68623004180095
53	55.6	57.11962614758452	57.11962614758452	57.11962614758452	57.11962614758452	57.11962614758452	57.11962614758452	57.11962614758452
54	69	72.9735599978723	72.9735599978723	72.9735599978723	72.9735599978723	72.57132016736003	72.9735599978723	72.9735599978723
55	68	66.60519179227433	66.60519179227433	66.60519179227433	66.60519179227433	62.6134122554148	66.60519179227433	66.60519179227433
56	50	50	48.434780088942965	48.434780088942965	50	50	50	46.10473808253379
57	70	70	70	67.46795652177669	70	68.0040548062018	68.0040548062018	70
58	51	54.8759435307975	56.476031136871434	54.477890810845764	54.8759435307975	55.19281322599781	54.8759435307975	52.969750481025514
59	74	74.09852446307586	74.09852446307586	72.23722468427512	71.58483098905742	74.09852446307586	74.09852446307586	74.09852446307586
60	55	54.6466382510292	54.6466382510292	54.6466382510292	54.6466382510292	53.895418612511456	52.25647204816363	54.6466382510292
61	60	60.387310440642985	60.387310440642985	60	60.387310440642985	60.387310440642985	60.387310440642985	60
62	48	53.04006403913203	53.04006403913203	53.04006403913203	53.04006403913203	53.04006403913203	53.04006403913203	53.04006403913203
63	70	70	70	70	70	70	70	70
64	65	63.82453104869502	63.82453104869502	63.82453104869502	63.82453104869502	63.82453104869502	63.82453104869502	63.82453104869502
65	48.1	47.51336670638277	49.09446927757057	49.09446927757057	49.09446927757057	49.09446927757057	47.51336670638277	49.09446927757057
66	60.2	58.870498738323235	59.31270640868533	58.870498738323235	59.31270640868533	56.695563776574105	57.169088722805256	59.31270640868533
67	63	61.210814272705775	61.210814272705775	61.210814272705775	61.210814272705775	61.210814272705775	61.210814272705775	61.210814272705775
68	84	80.50768212695603	80.50768212695603	80.50768212695603	80.50768212695603	78.40623775456103	80.50768212695603	80.50768212695603
69	70	70.71465943565438	70.71465943565438	70.71465943565438	70.71465943565438	69.1326577308274	70.36837808942425	70.71465943565438
70	65.1	67.20933061297767	65.37620207830012	67.20933061297767	67.20933061297767	65.69087218357355	65.69087218357355	65.69087218357355
71	76.1	73.82161714155926	72.22301069491955	73.82161714155926	73.8246253840239	72.21711228113702	71.89340704943204	73.8246253840239
72	72.5	70.31286517900256	70.76198927020566	70.31286517900256	70.31286517900256	68.61261292463347	68.61261292463347	70.31286517900256
73	46.8	50.678525658127796	50.678525658127796	50.678525658127796	50.678525658127796	50.678525658127796	50.678525658127796	50.678525658127796
74	89.8	84.92732760136103	84.92732760136103	84.92732760136103	84.92732760136103	84.92732760136103	84.92732760136103	84.92732760136103
75	69	64.48864429951063	64.48864429951063	66.32863938142215	64.48864429951063	66.32863938142215	64.48864429951063	64.48864429951063
76	52.6	54.64055408201619	54.64055408201619	54.64055408201619	54.64055408201619	54.64055408201619	54.64055408201619	54.64055408201619
77	64.1	65.22743318753028	64.60745326252456	66.74803984299398	65.22743318753028	64.60745326252456	64.60745326252456	65.22743318753028
78	65.2	69.46335024102102	69.46335024102102	69.01409627876535	69.46335024102102	64.60525470173864	69.46335024102102	69.46335024102102
79	75.9	76.10510147545625	75.78058509933655	75.78058509933655	75.78058509933655	75.78058509933655	75.78058509933655	75.78058509933655
80	66.2	66.11913508345961	66.11913508345961	66.11913508345961	64.34472147332615	66.11913508345961	66.11913508345961	66.11913508345961
81	55.2	55.2	55.2	55.2	55.2	55.2	53.53719784162625	55.2
82	59.8	62.98161353311472	62.98161353311472	60.09759671693527	60.09759671693527	61.36375866878759	62.98161353311472	62.98161353311472
83	50.7	52.125495043699644	52.125495043699644	52.125495043699644	52.125495043699644	52.125495043699644	52.125495043699644	52.125495043699644
84	69	71.91214788888291	70.17874262368981	71.55800906993633	69.82290286069606	69.82290286069606	69.44404210686268	69.82290286069606
85	52.5	55.923104966291994	55.498699151938446	55.498699151938446	55.498699151938446	55.498699151938446	55.498699151938446	55.498699151938446
86	78	77.07408892086364	74.68948447264721	77.07408892086364	77.5463880367513	77.5463880367513	77.07408892086364	77.5463880367513
87	70.1	69.76157602769209	71.14891335076638	71.14891335076638	71.62633906134296	71.14891335076638	71.14891335076638	71.62633906134296
88	55.2	58.37418115531571	58.37418115531571	58.37418115531571	58.37418115531571	57.947808585339395	57.947808585339395	58.37418115531571
89	84.5	82.45988676647825	84.5	82.45988676647825	82.45988676647825	82.45988676647825	84.5	82.45988676647825
90	44.9	49.38012927797373	49.38012927797373	47.03230963000796	49.38012927797373	49.38012927797373	49.38012927797373	49.38012927797373
91	55.7	55.33982241127454	55.33982241127454	55.33982241127454	55.33982241127454	54.57410621760559	54.57410621760559	55.33982241127454
92	64.5	64.1773356527339	64.15043398605786	64.1773356527339	64.16388504841997	62.761949647099044	62.42967108042318	64.16388504841997
93	64.9	68.54373257269091	68.54373257269091	68.54373257269091	68.54373257269091	63.26630390441988	64.74502000809835	68.54373257269091
94	60	62.436160642648915	62.436160642648915	62.436160642648915	62.436160642648915	62.436160642648915	62.436160642648915	62.436160642648915
95	58.2	57.0608697750497	57.0608697750497	57.0608697750497	57.0608697750497	57.0608697750497	57.0608697750497	57.0608697750497
96	59.5	59.578706327208096	57.47211178420846	59.578706327208096	59.578706327208096	55.879408388790914	55.879408388790914	59.578706327208096
97	77	77.3667731755048	77.3667731755048	77.3667731755048	77.3667731755048	77.3667731755048	77.3667731755048	77.3667731755048
98	55	56.006449385111885	56.006449385111885	56.006449385111885	56.006449385111885	56.006449385111885	56.006449385111885	56.006449385111885
99	62.8	65.10416924269316	64.54932060816166	64.54932060816166	65.10416924269316	64.54932060816166	64.54932060816166	65.10416924269316
100	60	60.83779588500348	60.83779588500348	60.83779588500348	60.83779588500348	60.36750413656261	60.36750413656261	60.83779588500348
101	78.5	77.73488772693749	77.73488772693749	77.73488772693749	78.3031612830317	78.3031612830317	77.73488772693749	77.73488772693749
102	67.6	67.6	67.6	67.11720811800791	63.24558025954904	67.6	67.6	62.70735954143997
103	57.1	60.859529850062536	59.68633318610744	60.859529850062536	59.33837560566888	59.31044348897905	59.31044348897905	59.68633318610744
104	53.8	58.164432350426175	58.53800672523268	58.53800672523268	58.53800672523268	56.60991102772011	56.60991102772011	58.53800672523268
105	56.7	60.43030409218312	60.43030409218312	60.43030409218312	60.43030409218312	60.43030409218312	60.43030409218312	60.43030409218312
106	69.2	71.1914350809619	71.1914350809619	71.1914350809619	71.1914350809619	71.1914350809619	71.1914350809619	71.1914350809619
107	71.1	73.84060700181112	73.84060700181112	73.84060700181112	73.82531200906548	72.2465601018461	71.56184915854448	72.2465601018461
108	66.9	67.03998147984287	65.45241264741931	66.71573577613857	65.12661782292135	64.85456244772664	64.50919857013523	65.12661782292135
109	56.3	56.08313214068389	56.08313214068389	56.08313214068389	56.08313214068389	56.08313214068389	56.08313214068389	56.08313214068389
110	73.5	71.6827305896831	71.6827305896831	71.6827305896831	71.6827305896831	71.6827305896831	69.96451394537048	71.6827305896831
111	68.7	65.76004548337218	65.76004548337218	65.76004548337218	65.76004548337218	64.16789942442679	63.735759625682626	65.76004548337218
112	59.7	60.17645091536043	60.17645091536043	60.17645091536043	60.17645091536043	60.17645091536043	60.17645091536043	60.17645091536043
113	58.5	60.828937612546405	59.24235532563064	60.828937612546405	60.81372243845704	58.82416819003863	58.82416819003863	59.24235532563064
114	68.3	67.59475584504064	67.59475584504064	67.22028376238549	67.59475584504064	67.95447250488134	67.59475584504064	67.59475584504064
115	51.1	56.05674565406397	56.05336470846222	56.05674565406397	56.05336470846222	56.05336470846222	56.05336470846222	56.05674565406397
116	63.8	62.25868146698086	62.734255374249976	62.75411469121708	62.78223738214935	60.4504462850069	60.49960855827348	62.73483683734408
117	89.8	86.73544382543919	85.02029329675506	86.73544382543919	86.73544382543919	84.67319132125336	84.67319132125336	86.73544382543919
118	73.5	73.27492504521284	73.27492504521284	73.27492504521284	69.50570153425171	73.27492504521284	73.27492504521284	73.27492504521284
119	50.3	50.3	50.3	50.3	50.3	50.3	50.3	50.3
120	61.7	61.7	61.7	61.25892316555101	61.7	61.7	61.7	61.7
121	59.5	61.47353651443631	60.982929639598865	61.47353651443631	60.982929639598865	61.47353651443631	61.47353651443631	61.47353651443631
122	76.4	77.43161040826368	75.70777614625632	77.43161040826368	77.43161040826368	75.70777614625632	75.20016824472853	77.43161040826368
123	83.7	82.30129515637543	82.75451864449728	82.41339720852768	82.41339720852768	80.65803367720012	80.65803367720012	82.41339720852768
124	68.6	68.6	66.7420030652627	68.6	68.6	68.6	68.6	68.6
125	66.3	66.64190305976071	63.34167130615036	66.66972847309404	63.34167130615036	64.97725573749304	64.6336257604435	66.64190305976071
126	59.6	59.48478578072384	59.19072235611762	59.48478578072384	59.48478578072384	57.713147880332954	57.338756588507344	59.48478578072384
127	68.6	69.02003299242055	67.2975726221907	69.02003299242055	69.02003299242055	67.2975726221907	66.71236560773805	69.02003299242055
128	77.2	75.83540988597001	73.7627636983712	75.83540988597001	75.83540988597001	75.83540988597001	75.83540988597001	75.83540988597001
129	73.9	72.98317506480453	72.6392615389511	72.6392615389511	74.26426718282983	71.1037156581638	70.73633780795143	72.98317506480453
130	80.1	79.30316344645206	77.40712304412827	79.30316344645206	77.34065165225893	77.40712304412827	77.4253968526803	79.30316344645206
131	57.7	59.467616390447425	57.46831143580735	57.32369899001486	59.467616390447425	57.46831143580735	57.46831143580735	59.467616390447425
132	72.4	73.90045971112787	73.90045971112787	73.90045971112787	73.90045971112787	73.90045971112787	73.90045971112787	73.90045971112787
133	72	72	72	72	72	72	72	72
134	67.2	67.2	67.2	67.2	67.2	63.34022114467311	67.2	67.2
135	83.3	82.9024553810761	82.9024553810761	82.9024553810761	82.9024553810761	82.9024553810761	80.92368123770738	82.9024553810761
136	70.6	68.77752742512222	68.77752742512222	68.77752742512222	68.77752742512222	68.77752742512222	68.77752742512222	68.77752742512222
137	50.6	47.59246573544045	47.59246573544045	49.33200886996899	49.33200886996899	49.33200886996899	47.59246573544045	49.33200886996899
138	60.6	60.6	60.6	60.6	60.6	60.6	60.6	60.6
139	65.2	65.2	62.29195944112826	65.2	65.2	65.2	65.2	65.2
140	76.6	74.7064891128821	74.35661724868599	74.35661724868599	74.35661724868599	74.35661724868599	74.7064891128821	74.35661724868599
141	72.3	72.0548671653644	71.73797922283998	71.73797922283998	71.73797922283998	72.0548671653644	72.0548671653644	71.73797922283998
142	54.6	59.053256120889216	59.053256120889216	58.57377837494367	59.48268989164612	59.053256120889216	59.053256120889216	59.053256120889216
143	69.4	70.61108079927918	70.61108079927918	70.61108079927918	70.61108079927918	70.61108079927918	70.61108079927918	70.61108079927918
144	64.8	69.94269342346568	68.16964606946159	69.94269342346568	69.94269342346568	68.16964606946159	69.94269342346568	68.16964606946159
145	51.5	51.5	51.5	48.754510325948765	51.5	51.5	51.5	51.5
146	96	88.00285627922122	86.22761628496792	88.00285627922122	88.00285627922122	86.22761628496792	88.00285627922122	86.22761628496792
147	82.2	77.63807657823743	77.62879214086756	77.5988593056588	77.64335772651076	77.5988593056588	77.62879214086756	77.5988593056588
148	62.1	62.49679885174868	60.49070496962196	64.20105442097763	62.49679885174868	60.49070496962196	60.49070496962196	62.49679885174868
149	53	53	53	53	53	53	53	53
150	50.4	50.4	50.4	52.17232712099316	50.4	52.17232712099316	50.4	50.4
151	63	60.33714095796619	60.33714095796619	60.33714095796619	60.33714095796619	57.69813536145863	57.69813536145863	60.33714095796619
152	80	77.66758345618162	77.66758345618162	77.66758345618162	78.15352252795284	77.66758345618162	77.66758345618162	77.66758345618162
153	68	67.16255834296204	67.16255834296204	67.16255834296204	67.16255834296204	66.67123422347444	66.67123422347444	67.16255834296204
154	66.5	67.63408350815716	67.63408350815716	67.0847658629655	62.93818562178801	67.63408350815716	67.63408350815716	62.32512576815982
155	56.8	56.8	56.8	56.8	56.8	56.8	56.8	56.8
156	82.1	79.56050785164409	80.96199685823031	79.56050785164409	79.05592909960578	79.05592909960578	79.05592909960578	79.05592909960578
157	76	76	76	76	76	76	76	76
158	69.2	68.81409711212075	68.81409711212075	68.81409711212075	68.81409711212075	68.81409711212075	68.81409711212075	68.81409711212075
159	53.3	56.41350325498875	56.39832863060273	56.41350325498875	56.41350325498875	56.41350325498875	54.830763806996224	56.41350325498875
160	67.3	65.78073377139825	65.78073377139825	65.78073377139825	65.78073377139825	65.36116809996913	65.36116809996913	65.78073377139825
161	75.8	72.90439751441606	72.90439751441606	71.3872839599762	72.90439751441606	72.90439751441606	72.90439751441606	69.01131672776951
162	62.7	63.10369675049693	63.10369675049693	63.10369675049693	63.10369675049693	59.488463364347595	59.488463364347595	63.10369675049693
163	71.9	71.9	70.08837464485066	71.9	70.07091053461882	70.07091053461882	70.08837464485066	71.9
164	50.8	55.59318242976693	53.56386004565664	55.59318242976693	55.59318242976693	53.97844948918258	53.61286900072662	55.59318242976693
165	75.1	75.1	72.69143890432254	75.1	75.1	75.1	75.1	75.1
166	65	66.75246191797503	66.06074083951752	66.75246191797503	66.75246191797503	66.75246191797503	66.75246191797503	66.75246191797503
167	66.9	66.9	66.9	66.9	66.9	62.65258858688403	64.21925021662115	66.9
168	67.3	69.23996089088416	69.23996089088416	69.23996089088416	69.23996089088416	67.4265680625405	69.23996089088416	69.23996089088416
169	56.9	59.0467536901596	58.75565315710638	58.75565315710638	58.75565315710638	58.74119536364159	58.75565315710638	58.75565315710638
170	56.5	56.5	56.5	56.5	56.5	56.5	56.5	56.5
171	65.4	67.82804772050048	66.11927992159859	67.46455764212769	65.75394342146083	65.75394342146083	65.36497174757692	65.75394342146083
172	49.6	51.15527893549157	51.15527893549157	51.16952504084079	51.16952504084079	51.16952504084079	51.15527893549157	51.184483262394686
173	66.7	65.32117306464714	65.32117306464714	66.94200835967452	66.94200835967452	65.32117306464714	64.9735944840027	64.9735944840027
174	42.1	46.02740783769696	46.02740783769696	46.02740783769696	46.02740783769696	46.02740783769696	46.02740783769696	46.02740783769696
175	60.3	60.483442645747154	60.483442645747154	60.483442645747154	60.483442645747154	60.483442645747154	60.483442645747154	60.483442645747154
176	38.5	41.54334310955542	41.54334310955542	39.99815007394938	41.54334310955542	41.54334310955542	41.54334310955542	37.45086194488428
177	60.7	60.7	60.7	60.7	58.99723567130341	60.7	60.7	56.20561658226482
178	56.7	53.13414564454538	53.13414564454538	51.067677160559555	53.13414564454538	54.82939961089043	54.82939961089043	53.13414564454538
179	60.1	61.13163223302732	62.41059838541083	62.41059838541083	62.82141050770363	62.41059838541083	62.41059838541083	62.82141050770363
180	80.9	81.82290342450335	81.82290342450335	80.14541640988246	81.82290342450335	80.14541640988246	78.1101498892986	80.14541640988246
181	72.5	73.39402864424031	73.39402864424031	73.39402864424031	73.39402864424031	71.45604949257093	73.39402864424031	73.39402864424031
182	52	58.132418806092964	56.216947576035544	56.216947576035544	58.132418806092964	57.52548964351461	58.132418806092964	56.216947576035544
183	61.8	62.20660303510548	61.8	62.20660303510548	61.8	62.20660303510548	61.8	61.8
184	80.1	76.34898456315524	75.06819232572735	76.34898456315524	76.34898456315524	74.61964717389726	74.61964717389726	74.61964717389726
185	71.4	70.44035391659065	70.44035391659065	70.44035391659065	70.44035391659065	68.13574685033824	68.13574685033824	70.44035391659065
186	85.1	83.79246956650029	81.7658877516799	83.79246956650029	83.79246956650029	83.79246956650029	83.79246956650029	83.79246956650029
187	62.6	66.18275283484938	64.9459213495275	66.18275283484938	66.18275283484938	64.22263867288495	64.22263867288495	64.54636564725902
188	77.1	77.16577761639543	77.16577761639543	77.16577761639543	77.16577761639543	76.7482178246159	77.16577761639543	77.16577761639543
189	81.6	76.38989874844245	76.38989874844245	76.38989874844245	76.38989874844245	75.79078677447	76.38989874844245	76.38989874844245
190	80.4	78.29815692438751	78.29815692438751	78.29815692438751	76.39451129122807	76.50510099108517	78.29815692438751	78.29815692438751
191	59.5	58.731025665256716	58.731025665256716	58.731025665256716	58.731025665256716	58.731025665256716	58.731025665256716	58.731025665256716
192	57.8	57.98314134259272	59.63571163803505	58.47141324361137	58.47141324361137	60.12122613499855	57.98314134259272	58.47141324361137
193	70.8	69.51704132251665	69.51704132251665	69.51704132251665	69.51704132251665	69.51704132251665	69.51704132251665	69.51704132251665
194	73.1	72.40679389899323	70.6798376551503	72.41019512961766	72.40679389899323	70.46539393698814	72.03876817111599	72.41019512961766
195	56.1	55.14555589824	55.628085910155775	55.628085910155775	55.628085910155775	53.375542535265225	53.39278462953004	55.628085910155775
196	58.5	60.49177885054108	60.49177885054108	60.49177885054108	60.49177885054108	60.49177885054108	60.49177885054108	60.49177885054108
197	61.5	60.92416476383923	60.92416476383923	61.5	60.92416476383923	61.5	60.92416476383923	55.871085008160016
198	57	57.89917397667841	57.89917397667841	57.89917397667841	57.89917397667841	55.81434406394382	55.81434406394382	57.89917397667841
199	71.4	71.15427506019716	71.15427506019716	71.15427506019716	71.15427506019716	71.15427506019716	69.18680711312358	71.15427506019716
0	64.2	65.47271330423472	63.540139191120275	65.47271330423472	65.47271330423472	65.47271330423472	65.1245803724124	65.47271330423472
1	71.5	73.01225916838673	73.01225916838673	73.01225916838673	73.02691090871923	73.02691090871923	71.5	71.5
2	79.5	79.5	79.5	79.5	79.5	79.5	79.5	79.5
3	58.1	59.232429908143125	59.232429908143125	58.86777237629618	59.232429908143125	59.232429908143125	59.232429908143125	58.86777237629618
4	75.2	73.5567565642572	73.5567565642572	73.5567565642572	73.9704709653871	73.5567565642572	73.5567565642572	73.5567565642572
5	60.2	62.890258082628435	61.21592214869031	62.906313097837526	62.906313097837526	61.21592214869031	61.21592214869031	62.890258082628435
6	56.8	56.678788966824214	56.678788966824214	54.51383511613775	56.678788966824214	56.678788966824214	56.678788966824214	56.678788966824214
7	95.1	95.1	95.1	95.1	95.1	95.1	95.1	95.1
8	71.8	72.60673888999783	72.60673888999783	72.96732669634147	70.54669068933883	72.60673888999783	72.60673888999783	72.60673888999783
9	61.5	63.803010984888836	63.803010984888836	63.803010984888836	61.89554217235662	63.803010984888836	63.803010984888836	63.803010984888836
10	73.6	73.6	73.6	73.6	73.6	72.49090579723588	72.49090579723588	75.24152233004112
11	81.2	77.29853794929959	77.29853794929959	77.29853794929959	77.29853794929959	77.29853794929959	74.88786496960732	77.29853794929959
12	70.5	71.7809956728362	71.7809956728362	71.7809956728362	71.7809956728362	71.0744872154283	71.0744872154283	73.33516006362144
13	72.6	70.27972409090108	69.93965645806519	70.28286700622178	70.27972409090108	69.93965645806519	69.93965645806519	70.27972409090108
14	83.4	83.4	83.4	83.4	83.4	81.6385062275061	83.4	83.4
15	65.7	67.3075043713679	67.3075043713679	67.3075043713679	65.7	67.3075043713679	67.3075043713679	67.3075043713679
16	97.1	91.93618863133689	91.93618863133689	91.50082886832875	91.50082886832875	91.93618863133689	91.93618863133689	89.05024362253855
17	67.4	64.803117456662	62.7080932891374	62.7080932891374	64.803117456662	64.33956042199644	62.7080932891374	64.803117456662
18	58.4	59.98969756185677	59.98969756185677	59.98969756185677	59.98969756185677	59.98969756185677	58.31459059759482	58.31459059759482
19	66.5	65.5219061336191	67.16339751234952	65.41737513820321	65.5219061336191	65.5219061336191	67.16339751234952	63.62459196885603
20	58.5	56.64325117142748	56.64325117142748	56.64325117142748	56.98453470208496	56.98453470208496	56.98453470208496	56.64325117142748
21	67.2	65.4807409180491	65.4807409180491	64.0181329214004	65.34634061728758	65.46629198005004	64.0181329214004	65.37448918522024
22	49.4	52.96360037020674	52.99118218933632	52.97705478266256	52.94947142757297	52.96360037020674	52.97705478266256	51.18898350887684
23	94.6	93.21854370202534	93.21854370202534	91.91516831903056	93.21854370202534	93.21854370202534	91.91516831903056	91.91516831903056
24	73.4	72.04239704802877	72.04239704802877	72.04239704802877	72.40243469502859	72.04239704802877	72.04239704802877	72.04239704802877
25	65.5	65.5	65.5	65.5	65.5	63.72117511686001	63.72117511686001	65.5
26	68	68.13720318079814	68.13720318079814	68.13720318079814	68.53298450756286	68.53298450756286	68.13720318079814	68.13720318079814
27	52.5	54.10554422362112	54.10554422362112	54.10554422362112	54.10554422362112	54.10554422362112	54.10554422362112	54.10554422362112
28	78.4	74.1495438043202	74.1495438043202	74.1495438043202	74.1495438043202	73.65491966840072	74.13994559799251	74.1495438043202
29	71.9	70.7557659335917	70.7557659335917	70.7557659335917	70.7557659335917	70.7557659335917	70.7557659335917	70.7557659335917
30	72.5	70.23702926065805	70.23702926065805	70.23702926065805	69.85918530630572	70.23702926065805	70.23702926065805	70.23702926065805
31	60.9	56.271821854094576	56.271821854094576	57.536327111825514	57.536327111825514	57.536327111825514	58.08220417296935	56.271821854094576
32	77.3	74.9113900013994	74.9113900013994	74.9113900013994	74.9113900013994	74.9113900013994	74.9113900013994	74.9113900013994
33	69.2	68.58217302029352	68.58217302029352	68.58217302029352	68.58217302029352	68.58217302029352	67.91282065435958	68.58217302029352
34	64.4	63.387977460522976	63.387977460522976	63.387977460522976	63.387977460522976	63.02259748013329	61.34865977418038	63.387977460522976
35	60.2	62.29511711933175	62.29511711933175	62.29511711933175	62.29511711933175	61.936168420045824	62.29511711933175	62.29511711933175
36	62.1	62.1	62.1	62.1	62.1	62.1	62.1	62.60503194315095
37	59.9	59.9	59.9	59.9	59.9	59.9	59.9	59.9
38	95	87.65493149999789	87.65493149999789	87.65493149999789	87.65493149999789	87.27575353367068	87.27575353367068	89.33660510421247
39	60.4	60.4	60.4	60.4	60.4	59.99573796834791	59.99573796834791	60.4
40	75.3	76.39043519468503	76.39043519468503	73.86131947140228	76.39043519468503	76.40105724055923	74.42765072968156	76.39588239698168
41	70.2	71.25365939694983	71.25365939694983	69.16375004484289	71.25365939694983	71.25365939694983	69.58700003608025	71.25365939694983
42	76.6	76.45450820106036	76.46742252819777	76.46742252819777	76.46742252819777	75.82938960116186	75.8230110905368	76.45450820106036
43	69	66.81864841513155	66.81864841513155	66.81864841513155	66.81864841513155	66.81864841513155	66.81864841513155	66.81864841513155
44	75.2	75.68376649113773	74.00664131321831	75.68376649113773	75.68376649113773	73.57580908357693	73.57580908357693	75.68376649113773
45	60.1	60.31371922167317	60.31371922167317	60.317091252802584	60.65746921243351	58.79753204516609	58.79753204516609	60.65746921243351
46	46.6	51.45345020327698	51.45345020327698	49.101121473099674	49.87018840826536	48.33755749703885	48.33755749703885	51.45345020327698
47	65.6	63.56121808869828	63.97347598925339	63.97347598925339	63.97347598925339	63.56121808869828	63.97347598925339	63.56121808869828
48	85.8	85.43666601791227	85.43666601791227	85.43666601791227	85.43666601791227	85.05848825777466	85.05848825777466	85.43666601791227
49	75.6	74.94266030149606	74.9492073287015	75.27785089953426	74.66439781755419	74.94266030149606	75.28104181355245	74.9492073287015
50	66	66.47290324485726	66.47290324485726	64.81317362282046	64.81317362282046	63.19692298302759	63.19692298302759	66.47290324485726
51	66.6	66.6	66.6	66.6	64.26375804211737	66.37565657968788	66.6	66.6
52	79.3	77.31255821472769	77.31255821472769	77.31255821472769	77.31255821472769	77.31255821472769	77.31255821472769	77.31255821472769
53	55.6	56.52256275521106	54.9996134636736	54.9996134636736	54.9996134636736	54.9996134636736	54.9996134636736	52.59973404665225
54	69	70.68688225056921	69	69	70.68688225056921	68.25499402283576	68.25499402283576	70.68688225056921
55	68	68	66.69014169506063	68	68	68	68	68
56	50	50.3710234961123	50.3710234961123	50.3710234961123	50.3710234961123	50.71961875489404	50.71961875489404	50.3710234961123
57	70	69.73663307045612	69.42754027814021	69.42754027814021	69.246062521139	69.73663307045612	69.73663307045612	67.56745142624656
58	51	52.650968361307235	52.650968361307235	52.650968361307235	52.650968361307235	50.41185543945738	50.41185543945738	52.650968361307235
59	74	74.9952996853242	74.9952996853242	74.9952996853242	74.40921561414754	70.94454402076188	74.9952996853242	74.9952996853242
60	55	53.89914195854445	53.90286525107391	53.523750552326256	53.90286525107391	53.523750552326256	53.22647702276377	53.90658849010601
61	60	60.781795845218184	60.36344912843924	60.797031423921304	58.787735238211866	60.36344912843924	58.787735238211866	58.787735238211866
62	48	48	48	48	48	48	48	48
63	70	71.70483126964427	71.70483126964427	71.70483126964427	71.70483126964427	70	71.70483126964427	71.70483126964427
64	65	65	65	66.72978055770864	66.72978055770864	65	65	65
65	48.1	49.98164933417717	46.881898557487034	50.398809936825856	49.98164933417717	50.398809936825856	49.98164933417717	45.72321366212699
66	60.2	60.48516513134697	58.793219272354484	60.48516513134697	60.48516513134697	58.793219272354484	58.793219272354484	58.793219272354484
67	63	61.210814272705775	61.210814272705775	61.210814272705775	61.210814272705775	59.5176214186613	59.5176214186613	61.210814272705775
68	84	81.9552628096942	81.9552628096942	81.9552628096942	81.9552628096942	81.9552628096942	81.9552628096942	81.9552628096942
69	70	70	70	70	70	70	67.51428003081912	70
70	65.1	66.23086120388815	67.8072493467798	66.23086120388815	67.8072493467798	67.8072493467798	67.8072493467798	66.23086120388815
71	76.1	76.14369754678201	75.78006338245484	76.15968768912889	74.11195944018662	75.76405776018103	74.11195944018662	71.41630943579214
72	72.5	72.5	72.5	72.5	69.91323200014229	72.5	72.5	72.5
73	46.8	46.8	46.8	46.8	46.8	46.8	46.8	46.8
74	89.8	84.28060954412254	84.28060954412254	84.28060954412254	84.28060954412254	84.28060954412254	84.28060954412254	86.01666799329236
75	69	70.93213673410122	70.93213673410122	70.93213673410122	68.27326448004032	70.93213673410122	70.93213673410122	70.93213673410122
76	52.6	54.16291609957472	54.64055408201619	54.16291609957472	54.64055408201619	54.10354994488774	54.11839275258163	54.64055408201619
77	64.1	67.60662516970116	67.60662516970116	67.60662516970116	67.60662516970116	64.12190613446249	67.60662516970116	67.60662516970116
78	65.2	70.02861502592626	70.02861502592626	69.5153432881817	70.02861502592626	70.02861502592626	70.02861502592626	70.02861502592626
79	75.9	74.1371075547179	74.1371075547179	75.77625351400691	75.76067497066542	74.1371075547179	74.1371075547179	74.1371075547179
80	66.2	67.34150703331477	66.67603815534103	66.67603815534103	67.34150703331477	66.67603815534103	65.1947651992435	67.34150703331477
81	55.2	55.2	55.2	55.604360261276206	55.2	55.2	55.2	55.604360261276206
82	59.8	65.13295670368764	65.13295670368764	65.13295670368764	65.13295670368764	61.36375866878759	65.13295670368764	65.13295670368764
83	50.7	50.7	50.7	50.7	50.7	50.7	50.7	49.17007785164216
84	69	72.19327232303094	72.19327232303094	72.19327232303094	72.19327232303094	72.19327232303094	72.19327232303094	72.19327232303094
85	52.5	54.56575670219955	54.56575670219955	54.56575670219955	55.04222411584277	55.046845816274725	54.56575670219955	54.56575670219955
86	78	79.71585019334815	79.71585019334815	79.2641368420683	79.2641368420683	79.71585019334815	79.71585019334815	77.5463880367513
87	70.1	68.77087463939947	68.77087463939947	68.77087463939947	68.77087463939947	68.77087463939947	68.22721020192269	68.77087463939947
88	55.2	57.5472222783386	56.828642165437884	57.5472222783386	57.5472222783386	56.828642165437884	56.828642165437884	57.5472222783386
89	84.5	79.20233965896436	78.70890992172868	79.1975977810554	76.98690769851515	78.70890992172868	76.98690769851515	76.98690769851515
90	44.9	47.78877698565269	47.78877698565269	47.78877698565269	47.78877698565269	46.320841792754	46.320841792754	46.320841792754
91	55.7	56.49778010676983	56.49778010676983	56.49778010676983	56.87077833458385	56.49778010676983	56.49778010676983	56.49778010676983
92	64.5	66.83449589094204	66.83449589094204	66.84536499300168	66.82942799681776	66.83449589094204	66.86184527182776	64.53174262953094
93	64.9	67.4974962553221	65.57790283684308	65.57790283684308	67.86024226442544	65.91133643492931	65.91133643492931	66.27578772969443
94	60	62.8900123960254	61.19663390654695	62.8900123960254	62.8900123960254	60.74027662812727	62.436160642648915	62.8900123960254
95	58.2	57.38761258329922	57.38761258329922	57.38761258329922	56.123132304045285	57.38761258329922	57.38761258329922	57.38761258329922
96	59.5	59.5	59.5	59.5	59.5	59.5	59.5	59.5
97	77	79.0922153827204	79.0922153827204	78.6270277119353	79.0922153827204	76.41329716809656	76.41329716809656	76.89960040641151
98	55	59.289764660699596	58.80796729404808	59.289764660699596	57.136060082183555	58.80796729404808	57.136060082183555	56.38179268911758
99	62.8	65.34344191254286	63.598452993036275	65.34344191254286	63.598452993036275	63.598452993036275	63.598452993036275	63.598452993036275
100	60	60.60086683495273	60.60086683495273	60.60086683495273	60.60086683495273	60.60086683495273	60.60086683495273	60.60086683495273
101	78.5	79.11624655050686	79.12234334072836	79.12234334072836	79.11624655050686	79.11014966926643	79.11624655050686	79.11624655050686
102	67.6	69.27653813584496	69.27653813584496	69.27653813584496	69.27653813584496	69.27653813584496	69.27653813584496	69.27653813584496
103	57.1	58.217974712248036	57.86824924657938	58.217974712248036	58.217974712248036	58.217974712248036	58.217974712248036	58.217974712248036
104	53.8	56.5318503948543	56.5318503948543	56.196259290961756	56.5318503948543	56.196259290961756	56.196259290961756	56.5318503948543
105	56.7	61.62544465410379	61.62544465410379	61.62544465410379	61.62544465410379	61.179651865226845	61.179651865226845	61.62544465410379
106	69.2	69.87503292774772	67.7996207717075	68.13456178913745	69.87503292774772	67.7996207717075	67.7996207717075	69.87503292774772
107	71.1	71.49224996058862	71.49224996058862	71.49224996058862	71.49224996058862	71.49224996058862	71.49224996058862	71.49224996058862
108	66.9	65.66209759022917	65.66209759022917	65.66209759022917	63.686048591912325	65.6469502617648	65.66209759022917	65.66209759022917
109	56.3	58.88008350199873	58.88008350199873	58.88008350199873	58.88008350199873	58.413499268323505	58.413499268323505	58.88008350199873
110	73.5	73.11198614405359	73.11198614405359	73.11198614405359	72.70802608011739	69.07217895072824	73.11198614405359	73.11198614405359
111	68.7	67.84604613727875	67.84604613727875	67.84604613727875	67.84604613727875	67.84604613727875	67.84604613727875	67.84604613727875
112	59.7	60.17645091536043	60.17645091536043	60.17645091536043	60.17645091536043	59.7	59.7	60.17645091536043
113	58.5	58.5	57.41712909978183	58.5	58.5	58.367791620582395	58.5	58.5
114	68.3	67.22392141150162	67.22392141150162	67.22392141150162	67.59475584504064	65.37509421287433	65.40317018025324	67.59475584504064
115	51.1	52.59718465388469	52.963814327077614	52.963814327077614	52.963814327077614	52.59718465388469	52.963814327077614	52.59718465388469
116	63.8	61.9130641100141	61.9130641100141	61.9130641100141	61.9130641100141	59.27531036853537	59.27531036853537	61.9130641100141
117	89.8	87.84845113328117	89.65995116324139	90.01693297652118	87.84845113328117	89.65995116324139	88.20680114403466	87.84845113328117
118	73.5	74.56959173678378	73.27492504521284	75.0564657973307	75.0564657973307	72.78576454185493	74.56959173678378	74.56959173678378
119	50.3	54.66962143868964	55.1479417571761	54.66962143868964	55.1479417571761	54.66962143868964	54.171253207134264	55.1479417571761
120	61.7	63.259826794357544	63.259826794357544	61.7	60.559897092697156	61.25892316555101	61.25892316555101	63.259826794357544
121	59.5	61.137535879301666	61.137535879301666	61.137535879301666	61.137535879301666	61.137535879301666	61.137535879301666	61.137535879301666
122	76.4	77.02472703071611	76.59169088113504	77.02472703071611	76.59169088113504	76.59169088113504	76.59169088113504	78.41941491130814
123	83.7	84.39618587944449	84.39618587944449	84.39618587944449	84.05633863158099	82.41339720852768	84.39618587944449	84.39618587944449
124	68.6	67.24381595837157	65.48878644293092	65.48878644293092	65.43324538236229	65.48878644293092	65.48878644293092	67.24381595837157
125	66.3	65.9577471456658	64.28963166970435	65.9577471456658	65.9577471456658	65.9577471456658	66.3	65.96100837134769
126	59.6	59.48478578072384	59.48478578072384	59.48478578072384	59.48478578072384	59.48478578072384	59.48478578072384	59.48478578072384
127	68.6	68.66018840471263	68.66018840471263	68.66018840471263	68.66018840471263	68.23410656469264	69.95195548699274	70.37596751161965
128	77.2	75.32178635876458	75.32178635876458	75.32178635876458	75.32178635876458	73.54616378422567	73.54616378422567	75.32178635876458
129	73.9	73.9	73.9	73.9	73.9	73.9	73.9	73.9
130	80.1	77.19874485564975	78.87832019956052	77.19874485564975	78.87832019956052	78.87832019956052	78.87832019956052	77.19874485564975
131	57.7	58.184146804640314	57.46021876266638	58.06081870071433	58.184146804640314	58.06081870071433	56.58125465961316	58.184146804640314
132	72.4	74.80565767011436	74.80565767011436	74.42970485020467	74.42970485020467	74.80565767011436	74.80565767011436	72.81123939609891
133	72	72	72	72	72	72	72	72
134	67.2	67.2	67.2	67.2	65.0419156896978	67.2	67.2	67.2
135	83.3	83.26752234128445	82.9024553810761	83.26752234128445	82.58634196698776	82.9024553810761	82.9024553810761	84.55771569761684
136	70.6	67.92094213112341	67.92094213112341	67.92094213112341	67.92094213112341	67.92094213112341	67.92094213112341	68.35789693648775
137	50.6	50.6	50.6	50.6	50.6	48.760893684078475	48.760893684078475	50.6
138	60.6	62.229039945025605	60.499504429622576	62.229039945025605	60.96746128141472	60.499504429622576	60.499504429622576	60.499504429622576
139	65.2	65.2	65.2	65.2	65.2	65.2	65.2	65.2
140	76.6	76.6	76.6	76.6	76.6	76.6	76.6	76.6
141	72.3	72.3	70.66061161452029	72.3	72.3	72.3	72.3	72.3
142	54.6	54.6	54.6	54.6	54.6	54.6	54.6	54.6
143	69.4	70.70650736913144	70.70650736913144	70.70650736913144	70.6924078255929	70.70650736913144	70.70650736913144	68.33211140615636
144	64.8	66.45601637350131	66.45601637350131	66.45601637350131	66.45601637350131	66.45601637350131	66.45601637350131	66.45601637350131
145	51.5	52.40638693000653	52.40638693000653	52.40638693000653	52.40638693000653	52.40638693000653	52.40638693000653	52.40638693000653
146	96	86.7900012955399	85.11615546939738	85.11615546939738	86.7900012955399	84.55168954524166	84.55168954524166	86.7900012955399
147	82.2	80.10633957511224	80.10633957511224	80.10633957511224	80.10633957511224	80.10633957511224	80.10633957511224	80.10633957511224
148	62.1	64.29445633495598	64.29445633495598	60.68512593395351	62.48348220256054	60.76978707213714	60.76978707213714	64.29445633495598
149	53	54.61042157418084	54.61042157418084	54.61042157418084	54.61042157418084	51.86364940829482	51.86364940829482	54.61042157418084
150	50.4	53.01616833718731	53.01616833718731	51.24986057979507	51.24986057979507	51.24986057979507	51.24986057979507	51.24986057979507
151	63	62.5059798906538	63	62.5059798906538	63	62.5059798906538	62.5059798906538	62.5059798906538
152	80	78.15352252795284	78.15352252795284	78.15352252795284	74.23692172414553	76.39165346110525	78.15352252795284	78.15352252795284
153	68	67.47197966900676	67.11047866864445	67.11047866864445	65.467318920481	65.467318920481	65.467318920481	65.83059305141578
154	66.5	66.5	66.5	66.5	67.07920147863783	66.5	66.5	66.5
155	56.8	55.87138900021116	56.345189237830596	55.11486836184223	57.525807164216204	57.525807164216204	57.99681038020224	56.345189237830596
156	82.1	79.86992577286969	81.65988775126928	81.65988775126928	79.86992577286969	81.65988775126928	79.86992577286969	79.26049955446545
157	76	76	76	76	76	76	76	76
158	69.2	70.86319883973424	70.86319883973424	70.86319883973424	70.48275696142457	69.2	70.86319883973424	70.86319883973424
159	53.3	57.78364985908643	55.94863043242507	57.78364985908643	57.78364985908643	57.78364985908643	58.18615614444129	57.78364985908643
160	67.3	65.51366100418998	63.46293994291895	63.46293994291895	65.51366100418998	63.46293994291895	63.46293994291895	65.51366100418998
161	75.8	75.25990855593443	75.25990855593443	75.25990855593443	75.25990855593443	75.25990855593443	75.25990855593443	75.25990855593443
162	62.7	62.7	60.541780572140496	62.7	62.7	62.7	62.7	62.7
163	71.9	71.9	71.9	71.9	70.56837369810195	71.9	71.9	71.9
164	50.8	54.32976748925343	53.97844948918258	52.41593939609471	52.41593939609471	50.904090536454284	50.904090536454284	52.76938565649279
165	75.1	75.57619269251617	75.57619269251617	75.57619269251617	75.57619269251617	75.57619269251617	75.57619269251617	75.57619269251617
166	65	66.75246191797503	66.75246191797503	67.09718550910588	66.75246191797503	66.75246191797503	65.54019999827052	65.54019999827052
167	66.9	65.24992945410412	65.24992945410412	65.24992945410412	65.24992945410412	63.05604342277393	63.05604342277393	65.24992945410412
168	67.3	67.65928918007107	67.65928918007107	67.65928918007107	67.65928918007107	67.30391334762874	68.89587650671133	69.24962370169796
169	56.9	56.94353851469741	56.33827313452946	56.94353851469741	56.94353851469741	56.94353851469741	56.626543930239	56.94353851469741
170	56.5	56.74997527990722	57.229229478785165	58.44454294896242	58.44454294896242	58.44454294896242	58.44454294896242	56.74997527990722
171	65.4	66.66556718162366	64.95084490399115	64.95084490399115	64.95084490399115	64.50994191084432	66.66556718162366	64.95084490399115
172	49.6	52.33746070756505	53.905194332570886	52.31862721739261	53.923192835859076	53.90839621779392	53.90839621779392	52.331186749284115
173	66.7	66.7	66.7	64.97593048033066	64.97593048033066	62.89887855004651	62.89887855004651	66.7
174	42.1	49.61967076030116	49.61967076030116	48.01777668556221	49.603864423128876	49.61967076030116	48.01777668556221	49.61967076030116
175	60.3	60.483442645747154	58.73967598908812	58.73967598908812	60.91802735462997	58.73967598908812	58.73967598908812	59.17682501540145
176	38.5	41.14990384382374	38.09992506650031	39.60143116928136	39.60143116928136	39.60143116928136	39.587191157144105	36.99435841004864
177	60.7	60.7	60.7	60.7	60.7	60.7	60.7	60.7
178	56.7	54.373796993386485	50.857804684923984	54.82939961089043	54.373796993386485	54.82939961089043	54.373796993386485	49.86894125131364
179	60.1	60.28010936772948	60.28010936772948	60.28010936772948	58.70474035819441	58.70474035819441	58.70474035819441	58.70474035819441
180	80.9	80.9	80.9	80.9	80.9	78.74062289307282	78.74062289307282	80.9
181	72.5	72.5	72.5	72.5	72.5	72.5	70.2353482851598	72.5
182	52	53.11083470014335	53.11083470014335	53.11083470014335	53.11083470014335	53.11083470014335	53.11083470014335	53.11083470014335
183	61.8	61.8	61.8	61.8	61.8	61.8	61.8	61.8
184	80.1	76.096227899272	76.096227899272	76.096227899272	76.096227899272	76.096227899272	76.096227899272	76.096227899272
185	71.4	70.7731286471379	70.7731286471379	70.7731286471379	70.7731286471379	70.7731286471379	70.7731286471379	71.09284525062516
186	85.1	83.79246956650029	83.79246956650029	84.16594457359194	83.79246956650029	83.79246956650029	82.53965404627841	82.53965404627841
187	62.6	64.84015011129223	64.4924337959885	64.84015011129223	62.6	64.4924337959885	64.84015011129223	64.4924337959885
188	77.1	77.59608558184104	77.60085263648587	77.60085263648587	77.59608558184104	77.60085263648587	77.59608558184104	77.60085263648587
189	81.6	76.38989874844245	76.38989874844245	76.38989874844245	76.38989874844245	75.73670463209609	75.7509187982872	76.38989874844245
190	80.4	78.8327219515739	78.8327219515739	78.8327219515739	78.8327219515739	78.21775514676929	78.21775514676929	78.8327219515739
191	59.5	59.876213510536104	59.876213510536104	59.5	59.5	59.5	59.876213510536104	59.876213510536104
192	57.8	58.25179449103127	58.25179449103127	58.25179449103127	58.25179449103127	56.20086648076896	56.20086648076896	58.25179449103127
193	70.8	70.44678476930459	70.44678476930459	68.01221184460329	70.44678476930459	70.44678476930459	68.5897754467293	70.44678476930459
194	73.1	71.55340439599145	73.13233127031847	71.55648882897401	73.135402601892	73.135402601892	73.135402601892	71.55340439599145
195	56.1	54.63159887397015	54.63159887397015	56.50369108892399	54.63159887397015	54.63159887397015	54.63159887397015	54.63159887397015
196	58.5	59.16774172936619	59.16774172936619	57.41791456373789	59.5690480932848	59.16774172936619	59.16774172936619	59.16774172936619
197	61.5	62.07475364810832	60.176349174526536	62.07475364810832	60.719555108170724	60.176349174526536	60.176349174526536	60.176349174526536
198	57	57	57	57	57	57	56.535607890899065	57
199	71.4	69.88328737579442	69.88328737579442	70.21130072195653	67.74862167720549	69.88328737579442	69.88328737579442	69.88328737579442
0	64.2	64.70359911845598	64.70359911845598	64.2	64.4824813444367	64.2	64.2	65.88020561492102
1	71.5	78.2529189278355	74.61644304584843	78.2529189278355	74.61644304584843	78.2529189278355	74.61644304584843	78.2529189278355
2	79.5	75.86034788576913	75.86034788576913	75.86034788576913	75.86034788576913	72.61006420608068	72.61006420608068	74.18906309838886
3	58.1	57.288263009917024	57.288263009917024	57.29086293322952	57.301075633659664	55.5601500852938	55.56290402240796	55.56290402240796
4	75.2	77.03229964761712	77.03229964761712	77.03229964761712	75.2	77.03229964761712	77.03229964761712	77.03229964761712
5	60.2	61.67817789250112	61.21592214869031	61.21592214869031	61.67817789250112	57.36618216210778	61.21592214869031	61.21592214869031
6	56.8	58.42300085714629	58.42300085714629	58.42300085714629	58.42300085714629	55.62454483722159	58.42300085714629	53.966782654287094
7	95.1	91.32487686220583	91.32487686220583	91.32487686220583	89.59745573486038	91.32487686220583	91.32487686220583	91.32487686220583
8	71.8	68.96266163940034	68.96266163940034	68.96266163940034	68.96266163940034	68.96266163940034	68.96266163940034	68.96266163940034
9	61.5	65.87916926509287	65.87916926509287	66.69543152498787	65.87916926509287	63.68541566612117	65.87916926509287	65.87916926509287
10	73.6	73.81561350339274	73.81561350339274	72.26538915422374	74.12396825536383	70.80089340195532	72.26538915422374	70.80089340195532
11	81.2	78.96774231760782	78.96774231760782	79.45018152038782	78.96774231760782	79.45018152038782	79.45018152038782	78.96774231760782
12	70.5	70.09841213155832	70.10131121465419	70.09841213155832	70.08516034191679	70.08516034191679	70.08516034191679	70.08516034191679
13	72.6	71.23390584580983	69.33265954544089	71.23390584580983	70.92030798683125	71.23390584580983	71.23390584580983	71.23390584580983
14	83.4	82.5623382856845	82.5623382856845	82.5623382856845	82.5623382856845	80.35082538632363	80.35082538632363	82.5623382856845
15	65.7	67.3075043713679	67.3075043713679	67.3075043713679	67.3075043713679	67.3075043713679	67.3075043713679	67.3075043713679
16	97.1	88.8346236523309	88.8346236523309	88.8346236523309	88.8346236523309	88.30770318072109	88.8346236523309	87.22118011859618
17	67.4	64.803117456662	63.1605909735337	64.7942091833018	64.803117456662	63.15611399824167	63.16483187444818	63.15611399824167
18	58.4	61.25835515331432	61.25835515331432	61.25835515331432	61.25835515331432	61.25835515331432	61.25835515331432	61.25835515331432
19	66.5	66.79251157090407	66.79251157090407	66.79251157090407	66.79251157090407	64.52032400332541	64.52032400332541	64.52032400332541
20	58.5	60.859073544561525	60.859073544561525	60.859073544561525	60.859073544561525	60.859073544561525	60.859073544561525	60.859073544561525
21	67.2	61.33422504096173	62.67887303407171	61.33422504096173	61.33422504096173	61.33422504096173	61.33422504096173	61.33422504096173
22	49.4	50.82923360051879	51.97032329837146	51.97032329837146	52.29264271947877	50.490729717125426	50.490729717125426	50.490729717125426
23	94.6	94.23616424194425	94.23616424194425	94.23616424194425	93.8574977602745	93.86478251092053	93.86478251092053	93.86478251092053
24	73.4	74.51702939519456	72.86913058379866	73.25741183017475	72.86913058379866	72.86913058379866	72.86913058379866	74.90363274173316
25	65.5	64.72225949370372	65.07970864363148	64.72225949370372	65.07970864363148	63.144138976872036	63.144138976872036	63.50334564606786
26	68	68.98005418468848	68.98005418468848	68.98005418468848	66.28267564584037	66.28267564584037	66.28267564584037	66.28267564584037
27	52.5	54.44885785496219	54.44885785496219	54.44885785496219	54.44885785496219	52.845446240686684	54.44885785496219	54.44885785496219
28	78.4	74.61429084570537	74.61429084570537	72.72726782675818	72.72726782675818	71.92425058060448	72.88803261657459	72.88803261657459
29	71.9	69.35471927634963	69.35471927634963	69.33721904875136	69.33721904875136	69.33721904875136	69.33721904875136	67.62061214100885
30	72.5	72.5	72.5	70.55728470223801	68.60403224073332	70.56002088933685	70.56002088933685	70.55728470223801
31	60.9	57.2351030900721	56.855958723433346	56.855958723433346	56.855958723433346	56.855958723433346	56.855958723433346	58.55593509201256
32	77.3	77.01547196381863	77.04220189683103	77.01547196381863	73.27964771706574	77.01547196381863	77.01259690062432	77.0449330232719
33	69.2	67.92270637183671	67.91616906453964	67.92270637183671	67.9195174418311	67.9195174418311	67.9195174418311	67.9195174418311
34	64.4	63.387977460522976	63.387977460522976	63.387977460522976	63.02259748013329	63.02259748013329	60.79212300890443	63.02259748013329
35	60.2	64.25822753820717	64.58810336372187	62.29511711933175	64.58810336372187	60.72924176813435	62.29511711933175	64.25822753820717
36	62.1	63.52525715771802	63.52525715771802	63.52525715771802	63.52525715771802	63.52525715771802	63.52525715771802	63.52525715771802
37	59.9	61.06411553264947	61.06411553264947	61.06411553264947	58.92573930179181	58.92573930179181	61.06411553264947	61.06411553264947
38	95	91.11765759001821	91.13582597789087	91.15495055636501	91.11765759001821	91.11765759001821	91.11765759001821	91.15495055636501
39	60.4	61.18310326603389	61.18310326603389	61.18310326603389	61.18310326603389	61.18310326603389	61.18310326603389	61.18310326603389
40	75.3	75.3	75.3	71.95175745547871	75.3	75.3	75.3	75.3
41	70.2	70.75988821208068	69.15525773167636	69.15525773167636	69.15525773167636	69.15525773167636	69.15525773167636	68.77812070724016
42	76.6	75.64001201216826	75.64001201216826	75.64001201216826	75.64001201216826	73.18711508406071	73.18711508406071	75.64001201216826
43	69	68.44360860799868	67.69818714684013	68.44360860799868	68.44360860799868	68.44360860799868	68.44360860799868	68.44360860799868
44	75.2	71.93383908468059	71.93383908468059	71.93383908468059	71.93383908468059	70.4344991926855	70.4344991926855	68.09122709214755
45	60.1	57.27337883089933	57.27337883089933	57.27337883089933	57.27337883089933	57.27337883089933	55.468146686363454	57.27337883089933
46	46.6	46.6	46.6	46.6	46.6	46.6	46.6	46.6
47	65.6	66.55395650762883	66.55395650762883	66.55395650762883	66.09182992467296	66.09182992467296	66.09182992467296	66.09182992467296
48	85.8	88.5619925272133	88.10560955025583	88.10560955025583	88.10560955025583	88.10560955025583	88.10560955025583	88.10560955025583
49	75.6	76.29026252721594	76.29026252721594	76.29026252721594	76.29026252721594	76.29026252721594	76.29026252721594	76.29026252721594
50	66	67.6538588111856	67.6538588111856	67.6538588111856	67.6538588111856	67.6538588111856	67.6538588111856	67.6538588111856
51	66.6	64.85227111867923	64.85227111867923	64.85227111867923	64.85227111867923	63.19914377903279	63.19914377903279	60.576891177478736
52	79.3	76.86993055561206	78.36234285318713	76.86993055561206	76.8509341531125	76.37027717945041	76.37027717945041	73.87508564083447
53	55.6	57.11962614758452	57.11962614758452	57.11962614758452	57.11962614758452	57.11962614758452	57.11962614758452	55.6
54	69	69.10276735055132	69.10276735055132	69.10276735055132	69.10276735055132	69.10276735055132	69.10276735055132	69.10276735055132
55	68	68.32453137339789	68.32453137339789	68.32453137339789	65.7321723329207	68.32453137339789	68.32453137339789	68.32453137339789
56	50	52.41303866665166	52.41303866665166	52.41303866665166	51.18581950560214	50.8012383027105	50.8012383027105	50.8012383027105
57	70	69.24301162099664	69.24301162099664	69.24301162099664	68.99159348301055	68.42257109263522	69.24301162099664	69.24301162099664
58	51	51.91796534671956	51.91796534671956	51.91796534671956	51.91796534671956	50.41185543945738	50.41185543945738	51.91796534671956
59	74	72.23722468427512	72.23722468427512	72.23722468427512	70.47758077480717	70.47758077480717	70.47758077480717	70.47758077480717
60	55	52.515866344139425	52.515866344139425	52.053632405285185	52.21538951434329	52.21538951434329	52.21538951434329	52.053632405285185
61	60	58.39160999040998	58.39160999040998	58.39160999040998	58.39160999040998	56.8699426163421	56.8699426163421	56.8699426163421
62	48	51.10156655882767	51.10156655882767	51.10156655882767	52.72990635676938	51.10156655882767	51.10156655882767	51.10156655882767
63	70	71.23808889194629	69.38653703764932	71.23808889194629	71.23808889194629	69.14182295705002	69.14182295705002	71.23808889194629
64	65	72.28561615105652	68.839879533318	72.28561615105652	72.28561615105652	70.37069106074524	70.37069106074524	72.28561615105652
65	48.1	46.96470556963526	46.57321237494293	46.57321237494293	46.96470556963526	45.12683624649187	46.57321237494293	45.52094650440747
66	60.2	61.98939779659347	59.73143572227413	61.98939779659347	61.52360208516585	61.98939779659347	61.98939779659347	61.98939779659347
67	63	59.130167727615145	58.649369377371684	57.51743074719626	60.931194943090034	57.38856197839623	57.710985579804614	57.38856197839623
68	84	82.33081051391983	82.33081051391983	82.33081051391983	82.33081051391983	82.33081051391983	82.33081051391983	82.33081051391983
69	70	70.71465943565438	70.36837808942425	70	70.71465943565438	68.78483009491889	68.78483009491889	68.78483009491889
70	65.1	65.87786041399181	65.87786041399181	65.87786041399181	65.87786041399181	65.87786041399181	65.87786041399181	65.87786041399181
71	76.1	74.8281204809455	74.8281204809455	74.8281204809455	74.8281204809455	72.78722584808028	72.78722584808028	74.8281204809455
72	72.5	69.82481632919338	69.82481632919338	70.29820632874942	69.82996231530443	70.29820632874942	69.82481632919338	69.83485076988296
73	46.8	46.8	46.8	46.8	46.8	46.8	46.8	46.8
74	89.8	86.45564604062034	84.62449187184286	85.13553154500839	85.13553154500839	84.72127901768846	84.72127901768846	84.72127901768846
75	69	67.20886750183686	67.20886750183686	66.73094700586785	66.73094700586785	66.73094700586785	66.73094700586785	67.20886750183686
76	52.6	54.35394452031244	53.95575732553353	53.95575732553353	54.35394452031244	54.35394452031244	53.95575732553353	54.35394452031244
77	64.1	64.1	64.1	64.1	64.1	63.17512470851171	63.17512470851171	64.1
78	65.2	66.72749190438446	64.95021555132232	66.72749190438446	66.3647923350572	66.72749190438446	66.40055142892122	67.04184245126578
79	75.9	75.48553596358735	75.48553596358735	75.48553596358735	75.48553596358735	73.41179260739607	75.48553596358735	75.48553596358735
80	66.2	70.91407330936201	70.91407330936201	70.91407330936201	70.91407330936201	67.71719300809757	70.91407330936201	70.91407330936201
81	55.2	54.79503127799355	54.79503127799355	54.79503127799355	54.79503127799355	52.7051346878028	52.7051346878028	52.7051346878028
82	59.8	61.36375866878759	61.36375866878759	61.36375866878759	61.36375866878759	61.36375866878759	61.36375866878759	61.36375866878759
83	50.7	49.37793258566566	49.0125897626653	49.37793258566566	49.0125897626653	49.0125897626653	49.0125897626653	49.37793258566566
84	69	70.19995155528173	70.19995155528173	70.19995155528173	65.96789020462589	70.19995155528173	70.19995155528173	70.19995155528173
85	52.5	52.82905619134043	52.82905619134043	52.82905619134043	52.82905619134043	52.82905619134043	52.82905619134043	52.82905619134043
86	78	78	78	78	78	74.60792031018431	74.60792031018431	78
87	70.1	67.99794502550978	67.99794502550978	67.99794502550978	67.99794502550978	65.7522269473587	65.7522269473587	67.45033693390413
88	55.2	54.717141083036054	54.717141083036054	56.23970787799342	56.12255717757325	56.23970787799342	56.12255717757325	56.13629950691906
89	84.5	80.52888549892448	80.52888549892448	80.52888549892448	80.52888549892448	80.52888549892448	80.52888549892448	80.52888549892448
90	44.9	49.77610823375808	48.202246996372985	48.202246996372985	48.58500479575044	48.202246996372985	48.202246996372985	48.202246996372985
91	55.7	55.704902153300445	55.704902153300445	55.704902153300445	55.704902153300445	56.10936367695722	55.704902153300445	55.704902153300445
92	64.5	65.64276571811817	67.15981479703012	67.15981479703012	63.84653950901826	65.64276571811817	65.64276571811817	65.64276571811817
93	64.9	65.53206515958385	65.53206515958385	65.53206515958385	65.53206515958385	63.60126217263393	63.60126217263393	65.137390500165
94	60	61.63479418992352	61.63479418992352	61.63479418992352	61.19663390654695	61.63479418992352	61.19663390654695	61.19663390654695
95	58.2	57.38761258329922	57.38761258329922	57.38761258329922	57.38761258329922	57.38761258329922	57.38761258329922	57.38761258329922
96	59.5	59.5	59.5	59.5	59.5	56.021533975341185	56.021533975341185	59.5
97	77	77	77	77	77	77	77	77
98	55	55.51900071031384	55.51900071031384	55.30939777837574	55.51900071031384	55	55	55.51900071031384
99	62.8	61.014678111756155	61.014678111756155	59.35304618712254	61.014678111756155	61.014678111756155	61.014678111756155	61.014678111756155
100	60	57.48034285923275	59.11274108162915	59.11274108162915	57.48034285923275	59.11274108162915	59.11274108162915	59.11274108162915
101	78.5	76.1364757081005	76.1364757081005	76.1364757081005	76.1364757081005	72.37686393088245	73.97224080700826	73.97224080700826
102	67.6	67.11720811800791	67.6	67.6	64.77460438120265	64.92459730302473	67.6	67.11720811800791
103	57.1	60.09914633979897	60.09914633979897	60.09914633979897	60.09914633979897	57.1	57.1	60.09914633979897
104	53.8	56.02103779840862	56.02103779840862	56.02103779840862	56.02103779840862	56.02103779840862	56.02103779840862	56.02103779840862
105	56.7	58.4281271981353	58.4281271981353	58.4281271981353	57.65914564030891	58.4281271981353	58.4281271981353	58.4281271981353
106	69.2	65.78266255644584	65.78266255644584	65.78266255644584	65.78266255644584	64.76386691906156	65.27902927086909	65.27902927086909
107	71.1	73.01321386487523	73.01321386487523	73.01321386487523	73.01321386487523	70.68121685153979	70.68121685153979	73.01321386487523
108	66.9	65.12661782292135	64.78761044541986	64.78761044541986	64.78761044541986	64.78761044541986	65.12661782292135	65.12661782292135
109	56.3	55.28995711735132	55.28995711735132	55.28995711735132	55.28995711735132	53.344464125205704	53.344464125205704	55.28995711735132
110	73.5	73.5	71.71742940216394	71.71742940216394	69.96451394537048	71.6827305896831	71.6827305896831	71.70008040983478
111	68.7	70.68423350930686	70.68423350930686	70.68423350930686	70.68423350930686	70.68423350930686	70.68423350930686	70.68423350930686
112	59.7	57.83744304715233	58.97585121344164	58.97585121344164	59.39052893647788	57.416389342479455	57.412040862655466	57.416389342479455
113	58.5	57.351510676820794	57.351510676820794	57.351510676820794	57.351510676820794	55.50761713354932	55.50761713354932	56.96229189305662
114	68.3	70.89828486909063	70.89828486909063	70.89828486909063	70.89828486909063	70.52732254582025	68.84528736591443	68.84528736591443
115	51.1	53.738960303362575	53.738960303362575	53.738960303362575	53.738960303362575	51.40410013632858	51.40410013632858	53.738960303362575
116	63.8	60.46093670605816	60.46093670605816	60.46093670605816	60.46093670605816	60.46093670605816	60.46093670605816	60.46093670605816
117	89.8	86.38965309171	86.38965309171	86.38965309171	86.40699384411876	86.38965309171	86.38965309171	86.38965309171
118	73.5	75.49601742778941	75.49601742778941	75.0564657973307	75.0564657973307	75.04229375185346	73.12037015115658	75.0564657973307
119	50.3	51.67274880679618	51.67274880679618	51.67274880679618	51.67274880679618	49.67635847980797	49.67635847980797	49.67635847980797
120	61.7	62.82096206786992	62.82096206786992	62.36389064092421	62.82096206786992	60.79952465032817	60.321051755098566	60.79952465032817
121	59.5	58.309960267508174	58.294256680516575	58.294256680516575	58.294256680516575	58.309960267508174	59.93847023155813	58.294256680516575
122	76.4	76.4	76.4	76.4	76.4	76.4	76.4	76.4
123	83.7	83.7	83.7	79.79489734323424	83.7	83.7	83.7	83.7
124	68.6	68.6	68.6	68.6	68.6	66.23944235233043	66.23944235233043	68.6
125	66.3	64.6336257604435	64.6336257604435	64.6336257604435	64.6336257604435	63.05780128351689	64.6336257604435	64.6336257604435
126	59.6	59.90250359522807	59.88811738964936	59.351646492473726	59.88811738964936	57.77959025812897	57.77959025812897	57.793356895911
127	68.6	68.6	68.6	68.6	68.6	68.6	68.6	68.6
128	77.2	79.06918189781327	79.06918189781327	78.78275009082296	78.6444796618866	78.6444796618866	78.6444796618866	79.06918189781327
129	73.9	73.9	73.9	73.9	73.9	73.9	69.90358530784118	69.90358530784118
130	80.1	78.71480875751436	78.71480875751436	80.1	78.71480875751436	80.1	78.71480875751436	78.71480875751436
131	57.7	58.638959866746525	58.638959866746525	58.638959866746525	58.184146804640314	58.638959866746525	58.184146804640314	58.184146804640314
132	72.4	73.89837113214027	73.89837113214027	73.89837113214027	73.89837113214027	73.89837113214027	72.4	72.4
133	72	72.02355514601301	72.02355514601301	72.02355514601301	72.02355514601301	72.02355514601301	72.02355514601301	72.02355514601301
134	67.2	66.2905160158686	64.65561910747387	64.65561910747387	66.2905160158686	66.2905160158686	64.65561910747387	66.2905160158686
135	83.3	83.00256376753565	83.3	79.49655263215236	82.99970281138475	82.99970281138475	83.3	82.99970281138475
136	70.6	66.97046164832598	66.97046164832598	66.97046164832598	66.97046164832598	66.97046164832598	66.97046164832598	66.97046164832598
137	50.6	47.20411136137138	47.20411136137138	48.74712758951007	48.74712758951007	47.20411136137138	47.20411136137138	47.20411136137138
138	60.6	60.6	60.6	60.6	60.6	57.921341944931406	57.921341944931406	60.6
139	65.2	64.71604386171047	63.94296827113934	64.71604386171047	64.71604386171047	64.71604386171047	64.71604386171047	64.21196399538745
140	76.6	76.18192284128403	76.18192284128403	76.18192284128403	76.18192284128403	72.30595243172414	72.30595243172414	73.97784494062262
141	72.3	72.3	72.3	72.3	72.3	72.3	72.3	72.3
142	54.6	53.59941573086707	53.59941573086707	53.59941573086707	53.59941573086707	51.394023981881794	51.394023981881794	51.19031121165791
143	69.4	71.26340961604356	71.30060953182992	69.55580127597804	69.54826125021641	69.22564331604889	69.4939005345248	69.53800888328304
144	64.8	66.35582907154226	65.1545053196766	66.35582907154226	66.35582907154226	63.324198520355026	64.68317728566167	62.94222871508517
145	51.5	51.5	51.5	51.5	51.5	51.5	51.5	51.5
146	96	89.58394841066945	89.08944709302318	89.58394841066945	89.58394841066945	89.08944709302318	89.08944709302318	87.3183508564192
147	82.2	79.61483273189718	79.61483273189718	80.05235479205216	77.75029180057443	78.18980126393546	79.61483273189718	79.61483273189718
148	62.1	64.29445633495598	64.28957618773953	64.29445633495598	61.83186340402588	63.79115094422601	63.79115094422601	63.7962959154953
149	53	51.81626067897462	51.81626067897462	51.81626067897462	51.81626067897462	51.37939767248461	49.84472832882287	51.37939767248461
150	50.4	54.31408465444993	53.01616833718731	54.77038898023289	54.77038898023289	54.77038898023289	54.77038898023289	53.01616833718731
151	63	63.85152845488846	63.85152845488846	63.85152845488846	63.85152845488846	63.85152845488846	61.991367678286615	62.5059798906538
152	80	73.71504175830036	73.71504175830036	73.71504175830036	72.13856975933184	72.13856975933184	71.58058689378981	72.13856975933184
153	68	64.39649222799731	62.12459745016666	64.39649222799731	64.39649222799731	64.39649222799731	64.39649222799731	62.739578294458155
154	66.5	66.34328996403049	63.55749208345105	66.34328996403049	66.34328996403049	64.11270281901004	64.11270281901004	63.55749208345105
155	56.8	56.8	56.8	56.8	56.8	54.05822255518844	56.8	52.55026306168583
156	82.1	81.87407649702033	79.87768352308667	81.87407649702033	79.85231999245165	81.86822706058499	79.87768352308667	81.89449048228876
157	76	69.76914979405073	69.76914979405073	71.337415152724	71.337415152724	69.3950150752883	70.96491079319563	69.76914979405073
158	69.2	69.58548020364255	71.24324126088108	71.24324126088108	69.58548020364255	70.86319883973424	70.86319883973424	71.24324126088108
159	53.3	56.993778953529166	56.993778953529166	56.993778953529166	55.092984426104096	56.993778953529166	56.993778953529166	55.092984426104096
160	67.3	62.620936979933504	62.62404980776777	62.620936979933504	64.22004395663218	60.74973050385991	60.753027185754526	60.753027185754526
161	75.8	72.49148784522393	70.47219124042317	70.9726703644765	69.01131672776951	69.53797786144868	70.9726703644765	69.53797786144868
162	62.7	65.57090795116142	65.57090795116142	65.57090795116142	63.824789752943765	65.57090795116142	63.824789752943765	63.824789752943765
163	71.9	71.02510295462642	71.02510295462642	71.02510295462642	70.64447787738371	70.64447787738371	70.64447787738371	70.64447787738371
164	50.8	53.97844948918258	53.97844948918258	53.97844948918258	53.97844948918258	52.04812327530308	52.04812327530308	53.97844948918258
165	75.1	75.1	75.1	72.17896908732757	75.1	72.83783583041165	72.83783583041165	75.1
166	65	69.4133305896971	69.4133305896971	69.4133305896971	70.25938524647414	70.25938524647414	69.4133305896971	67.67429418744486
167	66.9	64.29914872196467	65.92859799242787	64.29914872196467	65.92859799242787	64.29914872196467	64.29914872196467	64.29914872196467
168	67.3	69.52018664060692	69.78947562039644	66.23388560526557	69.52018664060692	69.52018664060692	69.78947562039644	69.52018664060692
169	56.9	59.03411916308548	59.03411916308548	60.653919918802664	59.03411916308548	58.65367830844188	58.29336386349049	59.03411916308548
170	56.5	55.622931879864964	55.1815459703109	57.162731411141124	57.162731411141124	55.622931879864964	55.622931879864964	55.622931879864964
171	65.4	67.08320648618623	64.73363784818383	65.2628773360313	65.2628773360313	62.950735382803366	62.950735382803366	64.73363784818383
172	49.6	49.6	49.6	49.6	49.6	49.6	49.257693364942945	49.26095579686933
173	66.7	66.70883131769025	66.7	66.70883131769025	64.83578331879647	66.70883131769025	66.70883131769025	66.7
174	42.1	48.86146646440184	48.86146646440184	48.86146646440184	48.86146646440184	46.904438494627215	46.46636205654753	46.904438494627215
175	60.3	58.32982006866226	59.97304271877282	59.97304271877282	59.97304271877282	58.32982006866226	58.32982006866226	58.32982006866226
176	38.5	38.45776749818439	39.95626955723013	38.124536602127534	38.45776749818439	38.45776749818439	39.95626955723013	38.124536602127534
177	60.7	61.36528844134304	59.76691715157253	59.76691715157253	61.36528844134304	59.76691715157253	59.76691715157253	59.76691715157253
178	56.7	52.750877532703136	52.369104603309246	52.750877532703136	52.750877532703136	50.85515633116156	52.750877532703136	50.85515633116156
179	60.1	60.42764610283573	60.13121996342423	58.39653642906633	60.42764610283573	60.42764610283573	60.13121996342423	60.13121996342423
180	80.9	81.82290342450335	81.82290342450335	81.82290342450335	81.82290342450335	81.82290342450335	81.82290342450335	81.82290342450335
181	72.5	71.45604949257093	71.07922760343469	70.8202929843078	71.45604949257093	70.68702893121053	71.07922760343469	71.07922760343469
182	52	54.53554474317747	50.64337499176405	54.53554474317747	54.53554474317747	52.81000864119212	52.81000864119212	54.53554474317747
183	61.8	60.14270646082172	60.14270646082172	60.14270646082172	60.14270646082172	60.14270646082172	58.57481621651627	60.14270646082172
184	80.1	75.36787003444402	75.36787003444402	75.36787003444402	75.36787003444402	71.9800375604454	71.98525717439512	71.98525717439512
185	71.4	71.99773079689898	72.01281832413017	70.44035391659065	70.18918050434142	70.33199608224461	70.33199608224461	70.44035391659065
186	85.1	85.1	85.1	85.1	85.1	82.06586099212188	82.06586099212188	82.06586099212188
187	62.6	66.18275283484938	66.18275283484938	66.18275283484938	66.18275283484938	61.43680786680042	61.43680786680042	66.18275283484938
188	77.1	78.51394084087947	78.51394084087947	78.51394084087947	78.07156332475006	78.07156332475006	78.51394084087947	78.51394084087947
189	81.6	77.48108558744083	77.48108558744083	77.48108558744083	77.48108558744083	77.48108558744083	77.48108558744083	77.48108558744083
190	80.4	70.92327902662441	70.92327902662441	72.26346865164643	70.92327902662441	68.71780130176552	69.98585699699191	70.92327902662441
191	59.5	59.5	59.5	59.5	59.5	58.731025665256716	57.06802368619808	59.5
192	57.8	54.68762281459073	54.68762281459073	56.20086648076896	54.68762281459073	54.58987954220766	54.576705905891956	54.68762281459073
193	70.8	67.76547880534416	67.76547880534416	66.10945878411131	69.51704132251665	67.76547880534416	67.76547880534416	67.76547880534416
194	73.1	73.1	73.1	73.1	72.76035385730799	72.76035385730799	72.76035385730799	72.76035385730799
195	56.1	53.861301364278134	53.861301364278134	53.861301364278134	53.861301364278134	53.861301364278134	53.861301364278134	53.861301364278134
196	58.5	57.91623224444737	55.82516397339083	57.91623224444737	57.91623224444737	56.35235739644621	57.91623224444737	57.91623224444737
197	61.5	57.79698007220777	57.79698007220777	57.79698007220777	57.79698007220777	57.79698007220777	57.79698007220777	57.79698007220777
198	57	58.308362423422	58.308362423422	58.308362423422	56.256909640330484	56.256909640330484	56.256909640330484	56.256909640330484
199	71.4	74.55153519979984	74.55153519979984	74.55153519979984	74.55153519979984	72.82353420232779	72.82353420232779	72.82353420232779
200	61.1	60.599414023673496	59.81113600074362	60.599414023673496	60.599414023673496	60.07791902173458	60.07791902173458	60.599414023673496
201	50	50.541039960215116	50.541039960215116	50.541039960215116	50.541039960215116	50.541039960215116	50.541039960215116	50.541039960215116
202	69.4	72.80057401387333	72.80057401387333	72.80057401387333	72.80057401387333	70.62730148371227	70.62730148371227	70.64439585507938
203	64.4	64.4	64.4	64.4	64.4	64.4	64.4	61.85051405005917
204	72.9	69.63605798817694	69.63605798817694	69.63605798817694	69.63605798817694	67.91394126237869	67.42358782318394	67.42358782318394
205	55.2	55.2	53.479049286115334	55.2	55.2	55.2	55.2	55.2
206	64.9	63.48761734739761	62.94720206412942	62.94720206412942	62.94720206412942	62.94720206412942	62.94720206412942	62.94720206412942
207	65.3	63.39420614958232	63.39420614958232	61.59043622469297	61.59043622469297	61.59043622469297	61.607830689005645	61.59043622469297
208	70	67.49978287202488	67.49978287202488	69.16679763090643	69.16679763090643	67.49978287202488	67.49978287202488	69.63291478424289
209	62	62	62	62	62	61.608710821983045	61.608710821983045	62
210	62.9	64.56132168068143	64.18393559877678	64.56132168068143	64.56132168068143	64.56132168068143	64.18393559877678	64.18393559877678
211	66.3	67.12734257467974	67.12734257467974	67.12734257467974	67.12734257467974	65.066073337523	65.066073337523	65.066073337523
212	62	59.357874525461966	59.357874525461966	59.357874525461966	59.357874525461966	59.357874525461966	59.357874525461966	59.357874525461966
213	90.8	86.96829333788061	86.96829333788061	86.96829333788061	86.96829333788061	84.30265697373561	86.96829333788061	84.30265697373561
214	56.5	55.69564374374787	55.80791250787997	55.69564374374787	55.80791250787997	54.8214159617286	54.8214159617286	54.91851208084934
215	78.1	76.00934465555031	75.6573452175676	74.40921738496506	74.05576091087117	73.67942554730328	73.67942554730328	73.67942554730328
216	66	64.8987526840957	64.8987526840957	64.8987526840957	64.8987526840957	64.08715869264499	62.51805317259416	60.93443371745052
217	62.9	61.57476448092755	61.57476448092755	61.57476448092755	61.57476448092755	59.55618678506282	59.55618678506282	59.55618678506282
218	50	52.34911623890227	50.71159158208666	52.34911623890227	52.34911623890227	50.71159158208666	50.71159158208666	52.34911623890227
219	61.5	61.16464403814326	61.16464403814326	61.16464403814326	60.8154809825624	58.85988601373577	58.85988601373577	58.85988601373577
220	75.8	73.82939271164432	73.81344728470216	73.81344728470216	73.81344728470216	73.81344728470216	75.46821346989356	73.81344728470216
221	60	59.046127857505006	58.70172359589048	56.926797146831625	59.046127857505006	58.70172359589048	58.70172359589048	59.046127857505006
222	79.4	76.42334036420921	76.41155383097448	76.39144307715202	78.26676308317774	73.90726418082689	75.83053195904711	73.90726418082689
223	55.3	55.357797313654096	55.357797313654096	55.357797313654096	55.357797313654096	53.355326829365346	53.355326829365346	53.355326829365346
224	49.3	49.77008505975179	49.45617096273029	49.45617096273029	49.77008505975179	47.67370951977222	49.1228005149191	49.1228005149191
225	56.8	57.18243442163147	57.541811678261055	56.8	57.18243442163147	57.541811678261055	57.541811678261055	57.541811678261055
226	67.2	67.2	65.44775965065864	66.76647060723353	66.76647060723353	65.01609757473885	66.76647060723353	65.44775965065864
227	88.2	84.98478750335299	84.98478750335299	84.98478750335299	86.86652646664051	84.98478750335299	84.49192609801847	84.49192609801847
228	65.7	66.25844868525317	66.25844868525317	66.25844868525317	66.25844868525317	64.3626378122126	63.81564485945432	66.25844868525317
229	65.1	63.34864403710348	63.370063149334094	61.72932280554072	63.35322158211975	62.89513583560189	61.24037987946648	62.89513583560189
230	58.4	57.675795599033854	57.34744672690211	57.675795599033854	57.675795599033854	57.675795599033854	57.34744672690211	57.34744672690211
231	61.2	58.937724364066916	58.937724364066916	58.63556818575259	58.937724364066916	58.63556818575259	58.937724364066916	58.937724364066916
232	66.4	68.85814445973446	68.85814445973446	68.50775843921971	67.08977376558458	67.08977376558458	68.85814445973446	68.85814445973446
233	58.3	54.260828301530495	52.00961665818037	54.260828301530495	54.260828301530495	54.260828301530495	54.260828301530495	54.260828301530495
234	80	82.84621498175945	82.84621498175945	82.84621498175945	82.84621498175945	82.84621498175945	82.84621498175945	82.84621498175945
235	49.5	48.15803103115028	46.48755249731853	48.15803103115028	48.65060299361445	46.48755249731853	46.48755249731853	44.24261153073127
236	70.5	69.90254267686524	69.90254267686524	67.87078451735158	69.5853961795448	67.87078451735158	67.87078451735158	67.87078451735158
237	64.7	67.18158050534097	67.18158050534097	63.618060316920015	66.82962965500103	65.2236246357247	65.2236246357247	66.82962965500103
238	60.2	63.18223326405077	63.18223326405077	61.41749305289089	60.91093498528715	59.20150094742295	59.20150094742295	58.399529593049024
239	63.6	63.92655454576222	63.92655454576222	63.90920781823681	63.90920781823681	62.20721756692996	60.06081429556116	63.92655454576222
240	67.2	72.4426829149936	71.91920960993913	69.21453739447783	72.4426829149936	71.91920960993913	72.4426829149936	72.4426829149936
241	66.7	66.2396427123534	66.62158700369659	64.61156852056627	64.61156852056627	64.61156852056627	64.21209615644538	64.61156852056627
242	62.2	63.49561120835947	63.49561120835947	63.49561120835947	63.49561120835947	62.88645596123299	61.611857618908346	61.611857618908346
243	65.6	68.70259711416205	68.70259711416205	68.70259711416205	68.70259711416205	67.06763633564388	66.29371905403426	68.70259711416205
244	65.7	65.2619326369143	65.7	65.2619326369143	65.2619326369143	63.044388980052275	63.50310232187132	65.7
245	81.1	79.4214885095237	79.4214885095237	79.4214885095237	79.4214885095237	79.4214885095237	79.4214885095237	79.4214885095237
246	70.3	68.9483589460013	67.243630529924	67.243630529924	68.9483589460013	67.243630529924	67.243630529924	65.10119516164022
247	65	64.35947051596443	64.35947051596443	64.35947051596443	64.35947051596443	64.35947051596443	64.35947051596443	64.35947051596443
248	66.7	66.7	66.7	66.7	66.7	66.7	66.7	66.7
249	65.8	64.04602751318433	64.04602751318433	64.04602751318433	64.04602751318433	62.38683349799434	62.38683349799434	64.04602751318433
250	55.1	57.729885075093854	57.267896303779416	55.51434096280116	57.267896303779416	55.979257833032804	55.51434096280116	57.729885075093854
251	55.3	54.47148209274551	54.47148209274551	54.47148209274551	54.47148209274551	54.47148209274551	54.47148209274551	54.47148209274551
252	70.5	67.86139463011072	67.47136869639523	67.47136869639523	63.778518833618584	65.87791206240841	67.47136869639523	67.47136869639523
253	55	55.569613985427054	55.569613985427054	55.569613985427054	55.569613985427054	55.569613985427054	55.569613985427054	55.569613985427054
254	75.4	72.14045970674916	71.73114832160542	72.14045970674916	72.14045970674916	72.14045970674916	72.14045970674916	72.14045970674916
255	87.5	83.23688987565423	83.23688987565423	83.23688987565423	83.23688987565423	81.51929621532497	81.07799625530151	81.07799625530151
256	61.2	60.76990170104332	60.76990170104332	60.76990170104332	60.76990170104332	60.76990170104332	60.3880504548818	60.76990170104332
257	73.9	73.9	69.57257220560277	69.57257220560277	73.9	72.14509910968555	73.9	72.14509910968555
258	60.4	59.93784814948374	59.93784814948374	59.93784814948374	59.93784814948374	59.93784814948374	59.93784814948374	59.93784814948374
259	60	60	59.68760962579926	59.684545326509806	60	59.69067389298961	59.68760962579926	60
260	72.1	73.95206115728313	73.95206115728313	71.61659059590512	73.51118735328508	71.7303463784355	73.51118735328508	73.51118735328508
261	60	61.55773898325	61.55773898325	61.55773898325	61.55773898325	60.019911522044815	59.616903762440195	60.019911522044815
262	72.6	70.82181893608488	70.4050477548875	70.82181893608488	70.4050477548875	68.7218720209363	68.28584072004372	70.82181893608488
263	51	50.90350893240471	50.90350893240471	52.47340616176529	50.90350893240471	52.47340616176529	52.47340616176529	52.47340616176529
264	75	74.08678816780184	74.08678816780184	74.08678816780184	74.08678816780184	74.08678816780184	74.08678816780184	74.08678816780184
265	45	46.36573652662412	46.36573652662412	46.36573652662412	46.36573652662412	43.68861793081168	43.68861793081168	43.68861793081168
266	59	58.61084496307776	58.61084496307776	58.61084496307776	58.61084496307776	56.606831468640934	58.20556708223162	56.606831468640934
267	80.8	76.70023196129594	76.27634672174308	76.27634672174308	76.70023196129594	74.05454292222181	76.27634672174308	76.27634672174308
268	52.2	55.84432115060618	55.84432115060618	55.84432115060618	55.84432115060618	51.221562113645895	51.221562113645895	55.84432115060618
269	76	71.28027633517979	71.71721277953709	71.71721277953709	71.71721277953709	69.5006550113721	71.71721277953709	71.28027633517979
270	52	51.12053817841705	50.65301806790034	50.65301806790034	51.12053817841705	50.65301806790034	50.65301806790034	50.65301806790034
271	70	70	70	70	70	69.50767298990044	69.50767298990044	69.50767298990044
272	76	78.94020179106032	77.20632243640652	77.20632243640652	77.20632243640652	77.20632243640652	77.20632243640652	77.20632243640652
273	65	67.26958921747651	67.26958921747651	67.26958921747651	65.12008348904686	65.45129861341675	65.76137726069638	65.45129861341675
274	63	64.87798958680001	64.87798958680001	64.31025102969008	64.87798958680001	62.7768661372158	62.7768661372158	62.79041969609533
275	64	64.87720824324188	64.87720824324188	64.87720824324188	64.87720824324188	64.87720824324188	64.87720824324188	65.21316246501414
276	45	45.48972787055365	45.48972787055365	45.48972787055365	45.48972787055365	43.55342178525608	42.07550759789784	45.48972787055365
277	70	70	70	70	70	70	70	70
278	75	77.98736784568413	77.98736784568413	77.98736784568413	77.98736784568413	77.98736784568413	77.98736784568413	77.98736784568413
279	80	81.35431718998397	81.35431718998397	81.35431718998397	81.35431718998397	81.35431718998397	81.35431718998397	81.35431718998397
280	64	64	64	64	64	64	64	64
281	86	82.69736599891772	84.552468465964	82.13081598470228	84.552468465964	82.69736599891772	82.69736599891772	82.69736599891772
282	53.1	54.04081172251768	54.04081172251768	54.04081172251768	54.04081172251768	54.04081172251768	54.04081172251768	54.04081172251768
283	54	53.932267973138934	53.58784182931741	53.932267973138934	53.932267973138934	53.932267973138934	53.932267973138934	53.932267973138934
284	62	60.30468712805196	60.30468712805196	60.80661632235128	60.30468712805196	60.30468712805196	60.30468712805196	60.30468712805196
285	60.6	59.856568323270565	61.42779046050442	57.729179236263164	59.856568323270565	61.42779046050442	59.46168425345076	59.856568323270565
286	56.6	55.626242461332225	55.626242461332225	55.626242461332225	55.626242461332225	53.416461292989354	54.90847551159372	54.80714262152312
287	44.3	44.9630633762921	44.9630633762921	45.433289675645426	44.9630633762921	45.433289675645426	44.9630633762921	44.9630633762921
288	66.1	66.1	67.78203250773923	66.1	66.1	65.38634150548049	65.37113258466012	65.38634150548049
289	57.7	57.99702806488458	57.380919192441205	57.99702806488458	57.99702806488458	57.99702806488458	57.99702806488458	57.99702806488458
290	70.4	71.80469087567823	71.81090703955422	71.80469087567823	71.80469087567823	70.01800213609522	70.01800213609522	71.80469087567823
291	66.5	65.3615936073634	66.93456242790809	66.92018478644968	66.92018478644968	64.98408604040716	64.98408604040716	66.94965882734067
292	58.7	57.73765805879995	55.90869067491586	57.73765805879995	57.73765805879995	57.73765805879995	57.73765805879995	57.73765805879995
293	58.3	57.42915366750943	57.42915366750943	57.42915366750943	57.42915366750943	57.42915366750943	57.42915366750943	57.42915366750943
294	81	73.81480608695553	73.48680848983201	73.48680848983201	73.81480608695553	72.13842257163391	72.13842257163391	72.13842257163391
295	72	72.66253335643081	72.66253335643081	72.66253335643081	72.2434147231432	70.61687612360404	70.61687612360404	70.1788356978707
296	67	61.244029072474355	61.13074537393008	61.244029072474355	61.244029072474355	61.73803589211852	61.244029072474355	59.52735706361897
297	52.5	54.56844104843079	54.56844104843079	54.56844104843079	54.56844104843079	54.56844104843079	53.074903018979825	53.074903018979825
298	80	74.25586499789183	74.25586499789183	76.06411390137946	74.25586499789183	74.25586499789183	74.25586499789183	76.06411390137946
299	58.6	58.246864015937504	58.246864015937504	58.246864015937504	58.246864015937504	57.65830564310463	57.65830564310463	57.65830564310463
300	80	78.28598289536207	78.28598289536207	75.69271268007331	78.28598289536207	75.9110508002375	75.89271974411982	75.9110508002375
301	55	53.915645636322	53.915645636322	53.915645636322	55.586936484288174	51.91218061703316	53.915645636322	53.915645636322
302	56	56.47015477631734	56	56.47015477631734	56.47015477631734	56	56.47015477631734	56.47015477631734
303	55	55.22149765334396	55.22149765334396	55.22149765334396	55.22149765334396	55.22149765334396	55.22149765334396	55.22149765334396
304	68.7	62.94355408638355	62.94355408638355	62.50786964099338	62.50786964099338	62.94355408638355	62.50786964099338	62.94355408638355
305	60	61.4998750582099	61.20021447723953	61.186325110526674	59.412363275250776	59.73900883784004	61.186325110526674	61.17309704711837
306	65	65	65	65	65	63.18156598283836	63.18156598283836	62.74004868587446
307	65	65	65	65	65	63.29782201944721	65	65
308	95	90.43865271915794	88.29205630876926	90.06899075276982	90.06899075276982	90.06899075276982	90.43865271915794	90.43865271915794
309	60	59.561636132090506	58.36454084767449	59.561636132090506	59.561636132090506	58.36454084767449	57.99617576393141	58.36454084767449
310	56.1	54.93775357292462	54.93775357292462	54.61683227376987	54.93775357292462	54.93775357292462	54.61683227376987	54.93775357292462
311	62	61.24854674077262	61.24854674077262	61.70651281081754	61.24854674077262	61.24854674077262	61.24854674077262	61.24854674077262
312	55	55	55	55	55	55	55	55
313	70	67.72429387879751	69.28810703561662	69.27310327853141	69.28810703561662	67.34425486661758	67.34425486661758	69.28810703561662
314	79	76.81914839183845	74.94329335242014	76.81914839183845	74.92617749931888	72.59731118650286	72.59731118650286	76.81914839183845
315	56.3	52.71148377961194	50.901179474364575	52.71148377961194	52.71148377961194	52.62507234120245	51.24622223391668	52.71148377961194
316	62	62.520518248823294	62.520518248823294	62.520518248823294	62.520518248823294	60.16575338962665	62.520518248823294	62.520518248823294
317	55	54.81009016050032	54.81009016050032	54.81009016050032	54.81009016050032	54.81009016050032	54.81009016050032	54.81009016050032
318	52	52	49.92360226332873	52	52	52	52	52
319	75	71.89525923875547	71.89525923875547	71.89525923875547	71.89525923875547	71.89525923875547	71.89525923875547	71.89525923875547
320	62	61.37563113623813	61.37563113623813	61.37563113623813	59.2996355679536	59.2996355679536	59.2996355679536	59.72639711967022
321	61	60.58764966920913	61	60.58764966920913	60.58764966920913	61	61	61
322	70	70.2372775585639	70.2372775585639	70.2372775585639	70.2372775585639	70.2372775585639	70.2372775585639	70.2372775585639
323	77	73.79538343696855	73.79538343696855	73.79538343696855	73.79538343696855	73.45012863168455	73.45012863168455	73.79538343696855
324	61.3	61.3	61.3	61.3	61.3	61.3	61.3	61.3
325	62.4	63.28550448973422	63.28550448973422	63.28550448973422	61.732052118278	61.732052118278	63.28550448973422	61.732052118278
326	64.7	62.825521762986355	61.051451909773796	61.051451909773796	62.825521762986355	61.051451909773796	61.051451909773796	61.051451909773796
327	70.7	64.1364942923344	64.1364942923344	64.1364942923344	64.1364942923344	62.6266332160011	62.16170180241311	62.6266332160011
328	78.6	77.1132196188721	77.1132196188721	77.1132196188721	77.1132196188721	77.1132196188721	77.1132196188721	77.1132196188721
329	82.4	83.66982969650843	83.66982969650843	83.0546914363873	83.65800831416999	81.73258700912541	83.66982969650843	83.66982969650843
330	70	69.35201664522143	67.7447584786465	69.35201664522143	69.35201664522143	67.7447584786465	69.35201664522143	69.35201664522143
331	54.9	56.936325156045825	56.936325156045825	56.936325156045825	55.06490749047084	55.06490749047084	55.06490749047084	55.44422748267767
332	74.6	74.20540206705739	74.20540206705739	74.20540206705739	74.20540206705739	74.20540206705739	74.20540206705739	74.20540206705739
333	95.9	99.71672578188212	99.26769812258058	99.26769812258058	99.26769812258058	99.71672578188212	99.71672578188212	99.71672578188212
334	61.9	61.24158267063199	62.196477242202384	62.86871177477414	60.762838956199154	60.856316706484115	60.75110295275226	62.86871177477414
335	62	62	62	62	62	61.61109164263952	61.61109164263952	62
336	61.6	62.73712403600612	61.08908821252548	62.73712403600612	62.73712403600612	62.73712403600612	62.32683085092571	63.122515235309436
337	71.1	69.4404278028071	69.4404278028071	69.4404278028071	69.4404278028071	67.92340723439206	67.92340723439206	67.92340723439206
338	65.5	65.5	65.5	65.5	65.5	65.5	65.5	65.5
339	74.6	75.32818469703845	75.627187342968	75.627187342968	75.627187342968	75.32818469703845	75.32818469703845	75.32818469703845
340	72	70.19988530400674	70.19988530400674	70.19988530400674	70.19988530400674	67.99199851260803	67.99199851260803	67.99199851260803
341	59.9	60.74551904735543	60.74551904735543	60.74551904735543	60.74551904735543	60.74551904735543	60.74551904735543	60.74551904735543
342	47.8	46.765478328130186	46.76195473667769	46.76195473667769	46.76195473667769	46.75490738350589	46.75490738350589	46.75490738350589
343	60.6	61.15132211832844	61.15132211832844	60.6	61.15132211832844	60.6	61.15132211832844	61.15132211832844
344	70.8	70.67179846434392	69.30973909797012	70.67179846434392	68.89441713051875	69.30973909797012	69.30973909797012	70.67179846434392
345	92.9	88.2942020431789	88.2942020431789	88.2942020431789	87.34099910828142	87.44563136529865	87.44563136529865	88.2942020431789
346	59.7	58.43821771818444	58.43821771818444	58.43821771818444	58.43821771818444	58.43821771818444	58.43821771818444	58.43821771818444
347	58	57.58270264592413	57.58270264592413	58	58	58	57.58270264592413	57.58270264592413
348	85	80.57179642141404	80.07457479551417	81.78682147931762	79.9942387906453	80.07457479551417	79.55080984873443	82.2868026729541
349	63	60.883825205094595	60.883825205094595	62.35992955891217	62.35992955891217	60.51364399310349	62.35992955891217	60.883825205094595
350	71.9	69.95412393754576	69.95412393754576	69.95412393754576	69.88061645846122	67.31702839076331	67.31702839076331	65.68863817752383
351	66	64.25026227700654	64.50422481098603	65.74409841009685	66	65.74409841009685	65.74151252851088	66
352	82.2	81.80420311580795	81.80420311580795	81.80420311580795	81.80420311580795	78.3863979494008	78.3863979494008	81.80420311580795
353	87	86.02508327180206	86.02508327180206	85.43753703223129	86.02508327180206	82.09046224742565	82.09046224742565	86.02508327180206
354	73.1	72.09688824366968	72.09688824366968	72.09688824366968	72.09688824366968	69.79992362551106	72.09688824366968	71.74910853067725
355	75	75.38089176139977	75.38089176139977	75.38089176139977	75.38089176139977	75	75.38089176139977	75.38089176139977
356	66	67.57631412894565	65.8298255506982	65.8298255506982	67.57631412894565	63.623214794687264	63.623214794687264	63.623214794687264
357	72.5	71.5907055317865	71.5907055317865	71.5907055317865	71.5907055317865	71.5907055317865	71.5907055317865	71.5907055317865
358	53	53	53	53	53	53	53	53
359	70.9	69.6372210460454	69.6372210460454	69.6372210460454	69.6372210460454	69.6372210460454	69.18119405822623	69.6372210460454
360	65.4	63.498050390847474	63.498050390847474	63.498050390847474	61.91224676760987	61.501541060241685	61.501541060241685	63.498050390847474
361	65	63.66780324325437	61.522883452912865	63.66780324325437	63.270980569793956	63.66780324325437	63.66780324325437	63.66780324325437
362	55	55.2953915395237	55.2953915395237	54.976699590309295	54.976699590309295	54.96285495691774	54.976699590309295	55.2953915395237
363	65	63.210633998105614	63.210633998105614	63.210633998105614	63.210633998105614	61.51763284944245	61.01243974649554	61.01243974649554
364	83.8	83.86010853618751	83.86010853618751	83.86010853618751	83.44920270819188	81.92815950139502	81.51542190020801	81.94714257476912
365	80.1	74.51522306737216	74.51522306737216	76.1479956378141	74.51522306737216	74.51522306737216	74.12945676233066	74.51522306737216
366	74	74.4864738068713	74.4864738068713	74.4864738068713	76.36434970201994	74.4864738068713	74.4864738068713	76.36434970201994
367	65.2	62.799158056848654	62.799158056848654	62.799158056848654	62.799158056848654	62.39798791331395	62.39798791331395	62.799158056848654
368	65	66.17338886443397	63.82512877868792	64.5468349438846	66.17338886443397	64.07487008978225	64.07487008978225	64.07487008978225
369	63	61.74346690948877	61.36116497510682	63	61.74346690948877	59.78019868073916	59.78019868073916	63
370	68	60.998398116064585	60.998398116064585	60.998398116064585	60.998398116064585	60.541643518115855	60.541643518115855	60.541643518115855
371	79.2	82.05367791801055	82.05367791801055	82.05367791801055	80.34205799970174	80.34205799970174	82.05367791801055	82.05367791801055
372	51	50.88486307338354	49.03401792642982	50.88486307338354	51.334647585991014	51.334647585991014	51.334647585991014	48.823292854004
373	83.4	81.30813853253456	81.30813853253456	81.30813853253456	81.30813853253456	79.5042723589068	78.93962118334878	81.30813853253456
374	54	56.19120357223048	56.19120357223048	56.19120357223048	56.19120357223048	53.92339711992975	53.92339711992975	56.19120357223048
375	65.9	66.38413350116785	66.38413350116785	66.38413350116785	66.38413350116785	66.38413350116785	66.38413350116785	66.38413350116785
376	64.5	62.92322590640217	64.80293664360558	64.80293664360558	64.80293664360558	62.92322590640217	62.92322590640217	62.92322590640217
377	47.3	49.252097206255605	49.252097206255605	49.252097206255605	49.252097206255605	49.252097206255605	49.252097206255605	49.252097206255605
378	71.2	70.41849045209399	70.41849045209399	70.41849045209399	70.41849045209399	70.41849045209399	70.41849045209399	70.41849045209399
379	74.3	73.88403159276604	73.88403159276604	73.88403159276604	71.44573534211834	74.27557335690908	71.74995119505344	73.88403159276604
380	64.4	66.25179283056823	66.25179283056823	64.71487311050228	66.25179283056823	66.25179283056823	66.25179283056823	66.25179283056823
381	67	67.38965885651909	67.75590314661933	67.75590314661933	67.38965885651909	65.66724840584014	65.66724840584014	65.66724840584014
382	46.7	47.2018378597363	47.2018378597363	47.2018378597363	47.2018378597363	47.2018378597363	47.2018378597363	47.2018378597363
383	61.9	61.341332189894324	61.341332189894324	61.341332189894324	61.341332189894324	59.28728336411678	59.28728336411678	59.28728336411678
384	70.3	68.5045667455288	68.5045667455288	68.5045667455288	68.5045667455288	68.5045667455288	68.5045667455288	68.5045667455288
385	65.8	66.85133846712384	66.85133846712384	66.85133846712384	66.85133846712384	66.85133846712384	66.85133846712384	66.85133846712384
386	58.8	56.95136147153197	56.95136147153197	56.95136147153197	56.95136147153197	55.200644679114774	56.95136147153197	56.95136147153197
387	47.5	44.65947553699452	44.385859876581755	44.385859876581755	44.66210600376069	44.388625494274194	44.391259413012875	44.391259413012875
388	60.3	58.61851078412908	58.61851078412908	58.61851078412908	58.61851078412908	57.02733332261655	57.02733332261655	57.02733332261655
389	55.2	57.2672565110312	57.2672565110312	57.2672565110312	57.2672565110312	57.2672565110312	57.2672565110312	57.2672565110312
390	62	61.41705001396555	61.41705001396555	61.41705001396555	59.29209176387738	61.41705001396555	61.41705001396555	61.41705001396555
391	62.8	58.99233581728231	58.99233581728231	58.99233581728231	58.99233581728231	56.50944390702995	56.50944390702995	56.50944390702995
392	68.6	67.76307407475957	67.76307407475957	67.76307407475957	67.76307407475957	67.76307407475957	67.75896290670511	67.76307407475957
393	75.1	71.88740256019764	70.18622574864564	71.88740256019764	70.18622574864564	70.18622574864564	70.18622574864564	70.18622574864564
394	73.2	74.96878977575291	76.79979444843659	74.96878977575291	74.96878977575291	74.96878977575291	74.96878977575291	72.72786551291321
395	55.3	59.5640350113877	59.5640350113877	59.56074925943817	59.5640350113877	59.56074925943817	59.5640350113877	59.56074925943817
396	69	69	69	66.25938990537831	69	69	69	69
397	60.5	60.5	60.5	60.5	60.5	58.91993218363375	58.91993218363375	60.5
398	103.7	97.09905836600606	97.09905836600606	97.09905836600606	97.09905836600606	96.61202941385261	97.09905836600606	97.09905836600606
399	80	81.6093182218786	81.22040002319459	79.51358788438088	79.18710779766111	81.6093182218786	81.22040002319459	81.6093182218786
400	46	48.69918938630188	48.18920126760772	48.69918938630188	48.18920126760772	48.18920126760772	48.18920126760772	48.18920126760772
401	95.5	93.19486586130289	93.19486586130289	93.19486586130289	93.19486586130289	91.28410774391064	91.28410774391064	91.28410774391064
402	53	50.88992879006631	50.88992879006631	49.27794516113322	50.88992879006631	49.27794516113322	50.88992879006631	50.88992879006631
403	52	51.19853342807965	50.9519499630571	51.19853342807965	51.19853342807965	48.718948946375136	50.32888101621081	47.098586179182064
404	58	60.21796360919952	60.21796360919952	60.21796360919952	60.21796360919952	60.21796360919952	60.21796360919952	60.21796360919952
405	57.8	61.68666245344844	61.68666245344844	61.68666245344844	59.692598656365405	61.68666245344844	61.68666245344844	61.68666245344844
406	54	56.47453891274579	52.75934926801024	52.31091930925874	54.37719188802778	54.37719188802778	52.31091930925874	54.37719188802778
407	82	79.01577548467893	79.01577548467893	75.65095398784511	79.01577548467893	79.01577548467893	79.01577548467893	79.01577548467893
408	57.9	57.9	57.9	57.9	57.9	57.9	57.9	57.9
409	79.9	78.47209115595531	78.47209115595531	78.47209115595531	78.47209115595531	76.61617015906293	76.21335048604836	76.21335048604836
410	66.2	61.72578171597327	61.72578171597327	61.72578171597327	61.72578171597327	61.2698212067558	61.2698212067558	61.72578171597327
411	87	81.45259578718843	81.45259578718843	81.45259578718843	81.45259578718843	81.45259578718843	81.45259578718843	81.45259578718843
412	58.2	58.70406173411034	59.177559693497486	58.70406173411034	59.177559693497486	59.177559693497486	59.177559693497486	58.70406173411034
413	62.3	62.13097991663613	62.13097991663613	62.13097991663613	62.13097991663613	62.13097991663613	62.13097991663613	62.13097991663613
414	47.4	48.710169999740685	48.710169999740685	48.710169999740685	48.710169999740685	48.710169999740685	48.710169999740685	48.710169999740685
415	53	53	53	53	53	53	53	53
416	64.2	63.75752182246103	64.2	64.2	64.2	64.2	64.2	64.2
417	42	45.99459745914856	44.473011610086374	44.0331783734685	45.99459745914856	44.0331783734685	45.55792843784343	44.473011610086374
418	65.1	69.24658504516664	69.24658504516664	69.24658504516664	66.63061285378622	66.63061285378622	66.63061285378622	69.24658504516664
419	51	49.508949234806245	49.508949234806245	49.508949234806245	49.508949234806245	47.65857117003031	47.65857117003031	47.65857117003031
420	55	53.74125029769877	53.74125029769877	53.74125029769877	53.74125029769877	53.39357593679394	53.13629682863356	53.39357593679394
421	86.7	86.7	84.68366761200842	86.7	86.7	84.64442530099045	84.64442530099045	86.7
422	56.9	57.62770567573098	56.90196894818839	57.62770567573098	57.62770567573098	59.23742630422777	59.23742630422777	59.23742630422777
423	50.5	52.87156552977584	52.87156552977584	52.87156552977584	52.87156552977584	52.47841356886417	51.31674165039796	50.5
424	70.5	66.43015311978024	66.43015311978024	66.43015311978024	66.12534782598802	66.43015311978024	66.12534782598802	66.12534782598802
425	60	60	60	60	60	60	59.580369757417444	60
426	78.8	78.8	78.8	78.8	78.8	78.8	78.8	78.8
427	42.8	47.423377065259515	45.55800539585929	47.423377065259515	47.423377065259515	45.55800539585929	47.423377065259515	45.55800539585929
428	70.3	68.56557929760775	68.56557929760775	68.56557929760775	66.56830517917523	68.56557929760775	68.56557929760775	66.92564812765534
429	66.7	65.56475176264621	67.22223448800125	65.56475176264621	65.07599320526576	65.16059827288511	65.56475176264621	65.16059827288511
430	53.7	57.714100859335076	55.82515506794392	57.714100859335076	58.07885947781045	57.714100859335076	58.07885947781045	57.714100859335076
431	42.8	45.116627027011134	43.328762189059844	45.116627027011134	45.116627027011134	43.64984865563803	45.116627027011134	45.116627027011134
432	79	76.16656872535708	76.16656872535708	76.16656872535708	76.16656872535708	72.50781768264437	74.10005698653654	74.10005698653654
433	50.6	46.972512712401965	46.972512712401965	48.48896980855524	48.48896980855524	48.48896980855524	46.972512712401965	46.972512712401965
434	81	80.04422628362273	80.04422628362273	79.31731720263211	78.62539119964198	77.70294749467656	77.70294749467656	80.52152502342886
435	69.1	67.96452114937478	67.96452114937478	67.96452114937478	67.96452114937478	65.91955307420203	65.91955307420203	67.96452114937478
436	78.6	76.98523577416567	76.98523577416567	76.98523577416567	76.98523577416567	76.98523577416567	76.98523577416567	76.98523577416567
437	55	54.854193030872835	54.83999998888412	54.854193030872835	54.854193030872835	52.99019269729323	52.99019269729323	54.82580634667987
438	67.1	68.30631448418082	68.30631448418082	69.95541835567093	68.30631448418082	67.90545589039151	67.61738841438266	67.61738841438266
439	80.5	78.98225733512743	78.98225733512743	77.17412702664622	77.17412702664622	76.77533744523751	77.17412702664622	78.98225733512743
440	100.5	97.297603297067	96.89595927050286	96.89595927050286	96.89595927050286	97.297603297067	97.297603297067	97.297603297067
441	55.7	61.11884042563631	61.11884042563631	61.11884042563631	59.05820079160243	59.15432641687527	59.15432641687527	61.11884042563631
442	50.2	51.39157870516301	51.39157870516301	51.39157870516301	51.39157870516301	51.39157870516301	51.39157870516301	51.39157870516301
443	63.9	69.2813534943442	69.2813534943442	69.2813534943442	67.85782573001266	65.0498908778591	65.03858336054891	69.78833496212303
444	76.5	75.75068779489743	75.75068779489743	75.75068779489743	75.75068779489743	73.34309513124703	73.34309513124703	71.74140342296265
445	63.4	64.95141781181059	65.38333559030552	65.38333559030552	64.95141781181059	63.4	63.4	64.92193711251934
446	55.5	58.066068418925234	58.066068418925234	58.066068418925234	58.066068418925234	58.066068418925234	58.066068418925234	56.127666642007966
447	51.2	52.320468213983034	50.25971498393441	51.97002879955872	52.320468213983034	52.320468213983034	52.320468213983034	51.97002879955872
448	54.9	51.48643060919201	51.48643060919201	51.48643060919201	51.06971302827183	51.48643060919201	51.06971302827183	51.48643060919201
449	51	51.71283246938356	51.71283246938356	51.26955265744563	51.71283246938356	51.26955265744563	51.71283246938356	47.375479002377205
450	53	55.958473036098866	55.958473036098866	55.958473036098866	55.958473036098866	53.808647473734624	53.808647473734624	55.958473036098866
451	71	69.93983762445238	69.93983762445238	69.93983762445238	69.93983762445238	65.97298554980229	69.93983762445238	69.93983762445238
452	74	72.56811002259693	72.56811002259693	72.56811002259693	72.56811002259693	72.56811002259693	72.56811002259693	72.56811002259693
453	58	57.87070887688604	56.24858148777616	56.10039630865331	57.87070887688604	55.84268815567392	55.84268815567392	55.84268815567392
454	42	43.089906279226454	42.754729932289706	42.754729932289706	43.089906279226454	41.011577813243434	40.65304276909906	42.754729932289706
455	65	59.073804698515865	58.60005940393809	59.073804698515865	59.073804698515865	58.60005940393809	58.60005940393809	58.60005940393809
456	52	52.84813409068034	52.84813409068034	52.84813409068034	52.84813409068034	52.48517173272286	52.49951421805227	52.84813409068034
457	58.7	57.24845874030842	57.24845874030842	57.24845874030842	57.24845874030842	57.24845874030842	57.24845874030842	57.24845874030842
458	87	84.32978742550472	84.32978742550472	86.18441587933833	82.48353090054711	84.32978742550472	86.18441587933833	84.32978742550472
459	59	60.687440539210165	60.687440539210165	57.47518719869845	60.687440539210165	58.28135550887622	58.28135550887622	60.687440539210165
460	51	52.38761792731968	53.82270981769788	53.82270981769788	53.82270981769788	51.341444966642975	51.341444966642975	51.341444966642975
461	61	60.61968767794104	62.36353762295786	62.36353762295786	62.36353762295786	60.61968767794104	60.06107632160748	60.61968767794104
462	61.4	61.4	61.4	61.4	61.4	57.64124821145186	57.64124821145186	59.153823483794056
463	57.9	54.726801337766524	54.726801337766524	56.26969745981377	56.26969745981377	54.6137046584273	54.6137046584273	54.6137046584273
464	66	65.6505375824317	65.20131591956444	65.20131591956444	65.6505375824317	61.924432425638635	63.51716838389711	65.6505375824317
465	63.5	63.079372658669556	63.079372658669556	63.079372658669556	63.079372658669556	60.81883386179478	61.259474350661	60.81883386179478
466	70	68.39762905745862	66.15353859170591	68.39762905745862	68.39762905745862	68.39762905745862	66.5692086311718	66.5692086311718
467	65	63.27457422885797	63.27457422885797	61.20499988739783	61.64240202210496	61.20499988739783	61.64240202210496	61.64240202210496
468	51.4	50.63869682879591	48.55402157526715	50.192713520274104	50.192713520274104	50.192713520274104	50.192713520274104	50.63869682879591
469	63	57.72907550216029	57.72907550216029	57.72907550216029	57.72907550216029	57.72907550216029	57.72907550216029	58.11628861379003
470	71.2	68.58070930257968	68.58070930257968	68.58070930257968	68.58070930257968	64.87036446432703	64.87036446432703	66.48416259427862
471	64	64.37264590893811	64.37264590893811	64.37264590893811	64.37264590893811	62.38373941295535	64.37264590893811	64
472	45	45	45	45.38424891428305	45	45	45	45
473	49	49.796649605497706	49.796649605497706	51.32675524997665	49.796649605497706	51.32675524997665	51.32675524997665	49.796649605497706
474	59	57.690672661414546	57.690672661414546	57.690672661414546	57.690672661414546	55.48864426435738	55.48864426435738	57.690672661414546
475	58	58	58	57.7273366060606	57.7273366060606	57.73003753771239	57.7273366060606	58
476	80	80.10010605279489	80.10010605279489	80.10010605279489	80.10010605279489	76.98727224724261	76.98727224724261	80.10010605279489
477	60.2	58.30745589547516	58.30745589547516	55.900927343236305	58.30745589547516	57.97358684632345	58.30745589547516	58.30745589547516
478	69.5	66.57564397665827	66.59140553611722	66.59140553611722	66.59140553611722	66.57564397665827	66.59140553611722	66.57564397665827
479	69	71.3590837436758	71.3590837436758	71.3590837436758	71.3590837436758	71.3590837436758	71.3590837436758	71.02023295302244
480	72	74.05971720207087	74.05971720207087	74.05971720207087	74.05971720207087	74.05971720207087	74.05971720207087	74.05971720207087
481	53	54.53869615220703	54.53869615220703	54.53869615220703	54.53869615220703	54.50890517938138	54.49400842540592	54.49400842540592
482	67	70.00344302054361	70.00344302054361	70.00344302054361	70.00344302054361	70.00344302054361	70.00344302054361	68.19182425245084
483	50	49.3028231436093	49.3028231436093	49.65850259397773	49.65850259397773	49.3028231436093	49.3028231436093	49.3028231436093
484	57.6	52.74583475127342	52.74583475127342	52.74583475127342	52.74583475127342	52.74583475127342	52.74583475127342	52.74583475127342
485	77	75.20881736510015	75.20881736510015	75.20881736510015	75.20881736510015	73.14564050078089	73.14916797043605	73.14564050078089
486	67.6	67.6	67.6	67.6	67.6	67.6	67.6	67.6
487	74.7	72.9130811542709	73.26673921760201	73.26673921760201	73.26673921760201	71.33902989213779	71.33902989213779	73.26673921760201
488	54.3	56.43425417728101	54.565381336677895	56.43425417728101	56.43425417728101	56.43425417728101	56.43425417728101	56.43425417728101
489	73.5	74.6743190001931	74.6743190001931	74.6743190001931	73.83812105846657	74.6743190001931	74.6743190001931	74.6743190001931
490	68	67.2226018560361	67.20994250273733	67.21509556934592	67.20994250273733	64.85502472281082	64.86048750479475	66.64950166601437
491	45.6	45.6	45.6	45.16281006291267	45.16281006291267	45.6	45.16281006291267	45.6
492	77.2	73.47682069026223	73.47682069026223	73.47682069026223	73.47682069026223	73.47682069026223	71.76647214078649	71.76647214078649
493	70	69.73882941152378	69.22355260087535	69.73882941152378	69.73882941152378	67.65873798313756	67.65873798313756	67.65873798313756
494	55.3	57.42113808620205	57.04824183295705	57.04824183295705	57.42113808620205	57.04824183295705	57.04824183295705	57.04824183295705
495	85	80.59967548925185	80.59967548925185	80.59967548925185	80.59967548925185	78.44953044080385	80.59967548925185	80.59967548925185
496	70	66.31360786468433	66.31360786468433	66.31360786468433	66.31360786468433	66.31360786468433	65.93168029926233	66.31360786468433
497	70.2	69.04427607783991	69.04427607783991	69.04427607783991	67.3478861028456	66.89522835838785	65.28939099373416	67.3478861028456
498	62.7	62.38429115267345	62.38429115267345	62.38429115267345	62.38429115267345	62.38429115267345	62.38429115267345	62.38429115267345
499	67.4	61.774630207157024	61.774630207157024	61.774630207157024	61.774630207157024	59.32269369755648	59.32269369755648	60.85171647066179
500	54	54	54	54	54	51.85536238019161	51.85536238019161	51.85536238019161
501	65.1	65.31629040478921	65.31629040478921	63.73647402123249	65.31629040478921	63.401161442628656	63.73647402123249	65.31629040478921
502	72	71.00493638706614	69.75516923173664	69.4878243357163	69.46237265531597	68.00486113551001	68.00486113551001	71.29647850562696
503	51.5	51.5	51.5	51.5	51.5	51.5	51.5	51.5
504	60	62.68592186556942	59.62525748211636	62.68592186556942	62.68592186556942	59.23501954446298	59.23501954446298	59.23501954446298
505	64.9	66.54949284874253	66.54949284874253	65.04804936357765	64.40823883151481	66.54949284874253	66.54949284874253	65.04804936357765
506	60.5	61.82042128217474	61.82042128217474	61.82042128217474	61.82042128217474	59.6094773602559	59.6094773602559	61.82042128217474
507	50.3	51.988331396541426	51.988331396541426	51.988331396541426	51.988331396541426	49.7631115570615	49.7631115570615	49.7631115570615
508	69	64.90950208747489	63.099030289546285	64.90950208747489	64.90950208747489	64.90950208747489	64.90950208747489	64.90950208747489
509	53.1	53.1	53.1	53.1	53.1	50.32823858874373	50.32823858874373	53.1
510	60	60.87601151874251	60.45638641494121	60.87601151874251	60.45638641494121	58.7836427418732	58.7836427418732	58.7836427418732
511	56.5	56.21268255220947	56.21268255220947	56.21268255220947	56.21268255220947	56.21268255220947	56.21268255220947	56.21268255220947
512	54	53.08958188555238	53.086463039392704	53.086463039392704	53.08958188555238	53.08051513733076	53.07754466797297	53.07754466797297
513	53.9	55.781876548463885	53.65671426428117	55.781876548463885	55.10811307821933	55.781876548463885	55.781876548463885	55.781876548463885
514	67.2	65.31904277318928	65.31904277318928	65.31904277318928	65.31904277318928	65.31904277318928	65.31904277318928	64.95940595640859
515	71.5	67.88527665076404	67.88527665076404	67.88527665076404	67.88527665076404	67.88527665076404	66.2239721916824	67.88527665076404
516	66	64.19246709259798	64.19246709259798	62.54712150653317	64.19246709259798	64.19246709259798	64.19246709259798	64.19246709259798
517	47.4	46.60314414991466	46.60314414991466	44.65365305696238	46.60314414991466	45.0943340999976	46.60314414991466	46.60314414991466
518	70.9	70.9	68.04713593446498	70.9	68.04713593446498	68.71063861573849	68.71063861573849	68.71063861573849
519	60	61.818819120642054	61.818819120642054	61.818819120642054	59.81739087256203	61.409060541496764	61.409060541496764	61.409060541496764
520	67.5	67.43485599381334	64.04171618700964	67.43485599381334	67.43485599381334	65.82612292601029	65.44925064199151	65.82612292601029
521	43	42.84383460449777	42.84383460449777	41.00043555275888	44.40257184306079	42.84383460449777	42.84383460449777	41.00043555275888
522	45.3	46.013968357449144	44.91097891743302	44.50563279530947	46.4164640748979	44.50563279530947	44.91097891743302	46.4164640748979
523	76.5	74.04588657616662	73.67296486754466	73.67296486754466	73.67296486754466	72.001931655603	73.67296486754466	73.67296486754466
524	76.9	75.53944961465768	75.53944961465768	75.53944961465768	75.23341187841528	74.91503007414724	75.53944961465768	75.53944961465768
525	60.3	58.325831685453856	59.976230830167566	58.325831685453856	57.876545870440665	57.398243508759876	55.831551149504236	57.398243508759876
526	60.5	61.36939636717267	61.36939636717267	59.77288084677321	61.36939636717267	59.406428343950104	59.77288084677321	61.36939636717267
527	44.6	44.3955974000632	44.3955974000632	44.03048727620229	44.131485065013976	44.3955974000632	44.04248300596762	40.88045219646559
528	73.6	72.23762109580615	72.23762109580615	70.08022674971197	72.23336804482848	70.08022674971197	70.08022674971197	71.79078079315856
529	68	66.13700358227852	66.13700358227852	66.13700358227852	66.13700358227852	65.80542906782424	65.80542906782424	64.33715077643195
530	77.3	76.86195292123239	72.13236090222091	76.86195292123239	74.96714174702144	76.86195292123239	76.86195292123239	76.86195292123239
531	58.9	59.66385674899956	59.643828857705955	59.643828857705955	59.766951731065404	59.635998861347474	59.75546082504248	59.76976005568571
532	77	76.32244113941253	76.32244113941253	76.32244113941253	76.32244113941253	74.58332848181733	73.53820531447478	76.32244113941253
533	70.9	72.33944343649091	72.33944343649091	72.33944343649091	71.88915324674379	71.88915324674379	72.33944343649091	72.33944343649091
534	67	68.56401504520937	68.56401504520937	68.56401504520937	68.56401504520937	65.89608886128576	68.08513597304668	65.89608886128576
535	56.3	55.779879802350145	55.4353524068564	57.099107166510876	55.779879802350145	55.4353524068564	55.4353524068564	55.779879802350145
536	50.5	51.25410605778164	51.25410605778164	51.25410605778164	51.25410605778164	49.172638878165124	49.172638878165124	51.25410605778164
537	64	62.1291084838416	62.1291084838416	62.1291084838416	62.1291084838416	62.1291084838416	62.1291084838416	62.1291084838416
538	55	52.264429886699546	52.264429886699546	52.264429886699546	52.264429886699546	52.264429886699546	52.590755575430066	52.590755575430066
539	65.2	64.40333937085677	64.40586240590989	64.40586240590989	64.11698583443476	62.24971688645808	62.55257738723821	64.11698583443476
540	72	72.08139513316242	70.42746045737148	72.08139513316242	72.08139513316242	72.08139513316242	72.08139513316242	72.08139513316242
541	74.6	76.05040918756073	76.05040918756073	76.05040918756073	76.05040918756073	76.05040918756073	76.05040918756073	76.05040918756073
542	60	58.41327131523369	58.41327131523369	58.41327131523369	58.41327131523369	58.41327131523369	58.41327131523369	60
543	75	74.32440562705622	74.32440562705622	74.32440562705622	72.24412270745891	74.32440562705622	74.32440562705622	74.32440562705622
544	58.2	59.872247384003174	60.36586388057009	59.872247384003174	58.2	58.2	58.2	58.2
545	68.8	65.55663816450219	61.32749432498569	63.855616684357436	61.32749432498569	63.855616684357436	63.855616684357436	65.55663816450219
546	59	59	58.58810442107375	58.58810442107375	59	56.90048046498672	56.46891459132386	56.90048046498672
547	57	57.04594047634087	57.04594047634087	56.61998892770169	57.04594047634087	56.61998892770169	54.98865877893778	54.98865877893778
548	50.6	50.6	50.6	50.6	50.6	50.6	50.6	50.6
549	56	58.46097737739451	58.46097737739451	58.46097737739451	58.46097737739451	58.46097737739451	58.46097737739451	58.46097737739451
550	68	68	68	67.72121079559965	68	68	67.71842174995784	68
551	45	47.48265004032608	47.48265004032608	47.48265004032608	47.48265004032608	47.48265004032608	47.48265004032608	47.48265004032608
552	54	55.182091615743225	54.81237319353934	55.182091615743225	55.182091615743225	55.182091615743225	55.182091615743225	55.182091615743225
553	59	55.63883046503552	55.63883046503552	55.63883046503552	55.63883046503552	55.63883046503552	55.63883046503552	55.63883046503552
554	58	61.26057512822748	61.26057512822748	61.25593885084305	61.26057512822748	58.544879355878244	59.056647010258274	58.544879355878244
555	57	59.984516623776045	59.982161967864464	58.595798115691636	59.984516623776045	58.28478697719973	58.59343215806889	59.9796894594322
556	43.3	44.94629602479365	44.94629602479365	44.94629602479365	44.94629602479365	46.46219753877896	44.94629602479365	46.46219753877896
557	52.2	57.40633495173861	57.40633495173861	57.40633495173861	56.98261447424909	55.29792153010353	55.29792153010353	54.85439021070565
558	55.7	56.00075600376276	54.72533722852982	56.00075600376276	54.72533722852982	56.00075600376276	54.72533722852982	54.72533722852982
559	55.8	54.58244954729046	54.58244954729046	54.58244954729046	54.58244954729046	54.58244954729046	54.58244954729046	54.58244954729046
560	60	60.29063268013338	60.29063268013338	60.29063268013338	60.29063268013338	58.52240805453465	58.52240805453465	60.29063268013338
561	55	52.886357670160834	52.886357670160834	52.886357670160834	52.886357670160834	50.94900843915135	50.94900843915135	52.886357670160834
562	46	46.93919014038819	46.93919014038819	46.93919014038819	46.93919014038819	46.93919014038819	46.93919014038819	46.93919014038819
563	65.3	66.27055708910605	66.27055708910605	66.7123119576547	66.27055708910605	66.7123119576547	66.27055708910605	66.27055708910605
564	49.4	52.30269754976154	51.89084578640134	52.30269754976154	52.30269754976154	51.89084578640134	49.72546973673233	49.72546973673233
565	71	70.01198895701064	70.01198895701064	70.01198895701064	70.01198895701064	67.50077635665743	69.4750791117271	67.50077635665743
566	49	52.32553464961713	52.32553464961713	52.32553464961713	52.32553464961713	52.32553464961713	52.32553464961713	50.785449699647984
567	56.4	56.02861670881073	56.02861670881073	55.64184323129672	56.02861670881073	55.64184323129672	56.02861670881073	55.64184323129672
568	54.8	54.8	54.8	54.8	54.8	54.8	54.8	54.8
569	64.2	64.54089446166996	64.54089446166996	64.54089446166996	61.136470706657406	64.54089446166996	64.54089446166996	64.54089446166996
570	60	65.4028902793852	65.4028902793852	65.4028902793852	64.10805894355566	63.30866635351549	63.30866635351549	65.79269897074222
571	57.5	59.04878915602611	57.39004837246721	57.646266098200364	57.659354793300544	57.38227552904803	57.38461220410121	57.657131553791395
572	72.6	69.5619195090622	69.5619195090622	69.5619195090622	69.5619195090622	69.5619195090622	69.5619195090622	69.5619195090622
573	71.9	75.85600091251219	74.13065995877065	74.13065995877065	74.13065995877065	73.74864077239626	73.74864077239626	73.74864077239626
574	64.1	64.65237370444056	64.65237370444056	64.65237370444056	64.65237370444056	62.66895377189389	64.65237370444056	64.35623543035413
575	67.8	67.8	67.8	67.8	67.8	67.8	67.8	67.8
576	49.1	51.62031760137758	51.62031760137758	51.62031760137758	51.62031760137758	51.62031760137758	50.13224328754582	50.13224328754582
577	60.4	61.26960215703121	61.26960215703121	61.26960215703121	61.26960215703121	60.91680606785931	60.91680606785931	61.26960215703121
578	85.4	83.17037525874451	81.9253753010739	81.9253753010739	83.52336227185893	79.68276134868898	80.06117849103815	79.68276134868898
579	48.9	48.6157686107236	47.058731821301784	46.57060729886489	48.6157686107236	47.058731821301784	47.058731821301784	47.058731821301784
580	65.7	63.4733882307691	63.4733882307691	63.4733882307691	63.4733882307691	63.4733882307691	63.4733882307691	63.791914557434424
581	64.7	63.10842991598306	63.10842991598306	63.10842991598306	63.10842991598306	63.10842991598306	63.10842991598306	59.38301157631773
582	61.6	61.97292988962574	61.97292988962574	61.97292988962574	61.97292988962574	61.97292988962574	61.97292988962574	61.97292988962574
583	52.9	51.84798836720867	51.84798836720867	51.84798836720867	51.84798836720867	50.36404230716817	51.84798836720867	51.84798836720867
584	51.6	53.13695082411253	53.13695082411253	51.6	51.6	51.6	51.6	53.13695082411253
585	67.9	67.9	67.9	67.9	67.9	67.9	67.9	67.9
586	59.9	60.28939819442078	60.28939819442078	60.28939819442078	60.655340558866484	58.68062624239579	58.68062624239579	60.655340558866484
587	54.9	56.34816275126699	57.84622968325271	57.84622968325271	57.84622968325271	57.84622968325271	57.84622968325271	57.84622968325271
588	73.4	73.86392121622016	73.86392121622016	73.86392121622016	71.66728934206793	71.66728934206793	73.86392121622016	73.86392121622016
589	62.8	67.7511856065524	67.7511856065524	67.7511856065524	67.06019125380017	67.06019125380017	67.06019125380017	67.7511856065524
590	70	70.89974041173326	70.89974041173326	71.30938802186536	69.60268208536411	67.57569826666361	69.19107709097386	69.19107709097386
591	71	73.438204714341	73.438204714341	71.82278677868943	71.82278677868943	71.5403078971023	71.5403078971023	71.82278677868943
592	62	61.11411856115697	61.11411856115697	61.11411856115697	61.11411856115697	59.34745058100739	59.34745058100739	60.7943396689566
593	69	69.49537103757429	69.49537103757429	69.49537103757429	69.49537103757429	67.30687754411919	69.49537103757429	69.49537103757429
594	65	62.34176958392401	60.20713524010458	62.34176958392401	60.72043380828568	60.29327856965856	60.29327856965856	62.34176958392401
595	61	61.67413438864205	61.67413438864205	61.67413438864205	61.24182994018642	61.24182994018642	61.24182994018642	61.24182994018642
596	62	63.90753827991234	63.90753827991234	63.90753827991234	63.90753827991234	63.90753827991234	63.90753827991234	63.90753827991234
597	59	60.03821787434075	59.53535854574895	59.53535854574895	59.53535854574895	59.53535854574895	59.53535854574895	59.53535854574895
598	56	57.63820550872977	57.12608091009407	57.63820550872977	57.63820550872977	57.12608091009407	57.12608091009407	57.12608091009407
599	49	48.25903414589561	50.251363666634106	46.68444257956346	49.860090140640025	48.25903414589561	48.25903414589561	49.860090140640025
600	64.5	66.06478578049007	66.06478578049007	66.06478578049007	61.47437360532902	61.47437360532902	61.47437360532902	61.47437360532902
601	44.5	46.056044364539794	46.056044364539794	46.056044364539794	46.056044364539794	44.091599372595894	44.091599372595894	45.65064232425968
602	60.5	64.06040166266602	62.08147189877142	64.06040166266602	64.06040166266602	64.06040166266602	63.77807148604742	64.06040166266602
603	57.5	58.44514295547588	57.987339050593604	58.44514295547588	58.44514295547588	57.987339050593604	55.99845655784827	55.99845655784827
604	56.2	59.06457969749186	59.06457969749186	59.06457969749186	59.06457969749186	59.423443098063565	59.06457969749186	59.06457969749186
605	56	58.29579017359596	57.94375865285613	58.29579017359596	57.94375865285613	58.29579017359596	57.94375865285613	57.94375865285613
606	60	60	60	60	60	57.31323145955779	57.31323145955779	55.85233874428759
607	70.5	70.5	70.5	70.5	70.5	70.5	70.5	70.5
608	68.3	68.3	68.3	68.3	68.3	68.3	68.3	68.3
609	78.6	78.6	78.6	78.6	75.95545844432874	75.95545844432874	78.6	78.6
610	52.6	57.37763317717578	57.37132068524923	57.37763317717578	57.37763317717578	55.51156013678964	55.51156013678964	55.51156013678964
611	60.6	60.6	60.6	60.6	60.6	60.6	60.6	60.6
612	60.2	62.28516353455373	60.629104506831496	62.28516353455373	60.629104506831496	60.629104506831496	60.629104506831496	60.629104506831496
613	89.8	83.93721203884186	83.93721203884186	83.93721203884186	83.93721203884186	83.93721203884186	83.93721203884186	83.93721203884186
614	58.4	56.64979629019704	56.64979629019704	56.64979629019704	56.64979629019704	56.64979629019704	56.64979629019704	54.992805775118356
615	75.2	74.13059785012787	75.46838614744276	75.85077425800606	74.13059785012787	73.67639635826532	73.67639635826532	73.67639635826532
616	66	64.59032640715327	64.59032640715327	64.59032640715327	64.59032640715327	64.20108448880221	64.20108448880221	64.59032640715327
617	86.6	81.28715451816309	81.28715451816309	81.28715451816309	80.85768475324053	80.85768475324053	80.85768475324053	80.85768475324053
618	109.2	103.54758482887192	103.54758482887192	103.54758482887192	103.54758482887192	103.54758482887192	103.54758482887192	103.54758482887192
619	50.7	51.151190677751565	51.51306538192854	51.151190677751565	51.151190677751565	51.151190677751565	51.51306538192854	51.51306538192854
620	52.7	48.791782192455386	48.68254031163079	48.791782192455386	48.695515254330566	47.38130018262017	48.791782192455386	48.78337361301033
621	42	41.654035928427184	41.654035928427184	41.654035928427184	40.101165405763666	39.69096621969924	39.69096621969924	41.654035928427184
622	83.5	85.41499857134367	85.41499857134367	83.65921496211021	83.27074842866371	83.27074842866371	83.27074842866371	85.02806335701119
623	54.9	54.9	54.9	54.9	54.9	54.9	54.9	54.9
624	55	57.190683109442986	58.87160636287999	58.87160636287999	58.87160636287999	58.48113098493194	58.48113098493194	57.190683109442986
625	54.6	54.6	54.6	54.281423005743676	54.281423005743676	54.281423005743676	54.281423005743676	54.281423005743676
626	69	67.05707556214952	67.40767498272811	67.40767498272811	67.40767498272811	65.37823498976904	65.37823498976904	65.73059358135284
627	61.3	63.524038196986986	63.524038196986986	63.524038196986986	63.524038196986986	61.261107388257635	61.261107388257635	63.524038196986986
628	60.2	60.66522402581881	60.66522402581881	60.66522402581881	60.66522402581881	56.88168577986729	56.88168577986729	60.66522402581881
629	56.1	56.1	57.681037668377435	56.1	57.69634352748182	57.69634352748182	57.69634352748182	56.1
630	87.7	84.48648432274958	82.58327120691038	82.58327120691038	82.58327120691038	82.1259985965376	82.1259985965376	82.1259985965376
631	70.1	70.1	70.1	70.1	70.1	68.15659424354925	68.15659424354925	70.1
632	48.6	47.79340144350124	49.446618792181056	47.38039478327098	49.446618792181056	47.79340144350124	47.38039478327098	47.38039478327098
633	74.5	74.5	72.69139097134172	74.5	70.50674434936543	72.69139097134172	72.69139097134172	72.69139097134172
634	70	64.88153469194313	64.88153469194313	64.88153469194313	64.88153469194313	64.43341714387225	64.43341714387225	62.77497510437857
635	58.2	58.32561165884603	58.19426445489746	58.19426445489746	58.32561165884603	58.32561165884603	58.32561165884603	58.32561165884603
636	85	77.71525326325461	77.71525326325461	77.22494554144765	77.71525326325461	75.57987918701862	75.57987918701862	75.57987918701862
637	78.3	75.59495869386599	73.86505279534293	73.96404307725271	74.35493425293684	73.96404307725271	73.96404307725271	73.96404307725271
638	72.4	73.64597691372792	73.64597691372792	73.62834203450218	73.62834203450218	73.64597691372792	73.62834203450218	73.62834203450218
639	67.1	63.178263170695104	62.75042661894092	63.178263170695104	62.75042661894092	60.90502523770733	60.90502523770733	62.22761330088737
640	74.7	74.6569359795183	74.6569359795183	74.6569359795183	72.88685417533108	73.03519933867959	73.03519933867959	74.6569359795183
641	56.3	56.3	56.3	55.909493485313405	56.3	55.909493485313405	56.3	52.275001663588675
642	59.1	58.780697039329944	59.1	59.1	59.1	59.1	59.1	58.780697039329944
643	70.5	68.50353113124943	68.50353113124943	68.50353113124943	68.50353113124943	68.50353113124943	68.50353113124943	68.50353113124943
644	65.4	59.05484208137388	59.05484208137388	60.510674917092565	59.05484208137388	57.26213297724061	58.64026794288801	59.05484208137388
645	60.6	60.169925048327116	57.43169751908525	60.169925048327116	58.49994394380585	60.169925048327116	58.03874788323289	58.03874788323289
646	59.2	59.23144683835826	59.23144683835826	59.23144683835826	59.23144683835826	58.81968099535576	58.81968099535576	58.81968099535576
647	65.2	66.88658135433334	66.88658135433334	66.88658135433334	66.88658135433334	64.6920415002592	65.2	66.88658135433334
648	50	51.32554025534385	51.32554025534385	51.32554025534385	51.32554025534385	49.225410810001314	49.225410810001314	51.32554025534385
649	44.3	44.694570134368846	42.79063151073726	44.96927310559999	44.96927310559999	44.96927310559999	44.694570134368846	45.06516357436466
650	48.2	50.72788510310056	50.72495901181551	50.72495901181551	50.697544562078086	50.221232233592616	48.85677191205876	50.656630072273956
651	46.8	53.2766406545766	52.12610241650528	53.2766406545766	53.2766406545766	52.12610241650528	51.770531597070224	52.12610241650528
652	56.3	55.73637303953516	55.73637303953516	54.24900013093472	55.73637303953516	55.73637303953516	55.73637303953516	55.73637303953516
653	55.4	56.61256456951212	56.61256456951212	54.92514768771372	56.61256456951212	56.61256456951212	54.92514768771372	54.92514768771372
654	50.7	49.89126347592628	49.89126347592628	51.46763272083055	49.89126347592628	49.89126347592628	51.46763272083055	51.46763272083055
655	35.3	41.89588037677836	39.60937114408193	39.237764569772295	40.01935461440653	40.01935461440653	40.01935461440653	40.01935461440653
656	64.4	66.76763384309247	66.76763384309247	66.76763384309247	66.44981808190617	64.78773611085418	64.78773611085418	64.78773611085418
657	53.1	53.629500211712106	55.246956975273505	53.62441406390771	55.252012041298954	53.1	53.1	55.252012041298954
658	58.1	56.80074509304054	56.80074509304054	56.455336021400385	56.80074509304054	54.749552270433476	54.749552270433476	56.80074509304054
659	48.7	49.814201940013035	49.814201940013035	47.47636635485049	49.814201940013035	49.814201940013035	49.814201940013035	49.814201940013035
660	66.8	67.52145313473845	67.52145313473845	67.52145313473845	67.52145313473845	65.96360786632492	65.60728348710218	65.96360786632492
661	65.9	66.47622935204991	66.47622935204991	66.47622935204991	66.47622935204991	66.47622935204991	66.47622935204991	66.47622935204991
662	81.6	77.26825675759143	77.26825675759143	77.26825675759143	77.26825675759143	77.26825675759143	77.26825675759143	77.26825675759143
663	59.7	61.50708164286809	61.50708164286809	61.50708164286809	61.50708164286809	59.460924111463896	59.460924111463896	59.460924111463896
664	49.2	50.994601836829915	50.95633245129649	50.95633245129649	50.96989624093559	50.95633245129649	50.96989624093559	50.997517251973875
665	88.6	84.62244273056939	84.10651761024413	84.62244273056939	82.9306818072665	84.62244273056939	84.22739551316168	84.62244273056939
666	65.7	65.88599978204786	65.88599978204786	65.88599978204786	65.88599978204786	63.65139352472339	65.88599978204786	65.88599978204786
667	71	67.5424629467996	67.5424629467996	67.5424629467996	67.5424629467996	67.5424629467996	67.5424629467996	65.05130535685056
668	54.9	56.86109223268477	56.86109223268477	58.43596546930446	56.86109223268477	55.30797327268476	55.30797327268476	56.86109223268477
669	87.8	81.297780510999	80.76477116740071	80.76477116740071	81.297780510999	80.76477116740071	81.297780510999	81.292608683529
670	59.5	60.28885820553816	60.28885820553816	61.173944636375	61.173944636375	59.906690461243514	60.28885820553816	61.79754682506521
671	77.8	77.8	77.8	73.63413365451981	77.8	77.8	72.05761851654547	77.8
672	50.4	51.81123979151118	51.81123979151118	51.81123979151118	51.80855465283395	51.526455623767134	51.526455623767134	51.81123979151118
673	48.9	49.59329462010151	49.59329462010151	49.59329462010151	49.59329462010151	49.59329462010151	49.59329462010151	49.1689914811319
674	79.4	79.4	79.4	79.4	77.19416067956767	79.4	79.4	79.4
675	94.7	94.37885830644136	94.37885830644136	94.37885830644136	92.1856679230974	94.37885830644136	94.37885830644136	94.37885830644136
676	80.9	80.9	80.9	80.9	80.9	80.9	80.9	80.9
677	69.1	69.59030690604807	69.59501806251698	69.1	69.59501806251698	69.1	69.1	69.59501806251698
678	58.7	61.07925740376247	61.07925740376247	61.07925740376247	61.07925740376247	61.07925740376247	61.07925740376247	61.07925740376247
679	71.3	74.09103321730481	74.09103321730481	74.09103321730481	72.409874593676	74.09103321730481	72.409874593676	74.09103321730481
680	65.2	65.6067411123263	65.9890083456993	65.6067411123263	65.9890083456993	65.6067411123263	65.6067411123263	65.6067411123263
681	69.3	67.62369879152119	67.27213622430979	67.62369879152119	67.62369879152119	67.62369879152119	67.62369879152119	67.62369879152119
682	47.9	46.363561298426546	42.630758624865635	46.363561298426546	46.363561298426546	44.907926442615086	44.907926442615086	44.907926442615086
683	60.1	62.0169452980115	62.0169452980115	62.0169452980115	62.0169452980115	59.84257106365998	60.20366612167539	62.0169452980115
684	70.5	70.80408522580744	70.80408522580744	70.80408522580744	70.80408522580744	68.64535864002778	68.64535864002778	70.80408522580744
685	52.8	51.6375215788994	52.764656316171596	52.764656316171596	51.21740008185039	52.764656316171596	53.18220646382587	51.21740008185039
686	69.7	72.94054057440395	71.26228881293946	71.26228881293946	71.68948832154693	71.68948832154693	71.26228881293946	71.26228881293946
687	70.4	69.09316427930688	69.09316427930688	69.09316427930688	69.09316427930688	69.09316427930688	69.09316427930688	69.09316427930688
688	68.8	68.42912148489795	68.42912148489795	68.42912148489795	66.16444975289679	68.42912148489795	68.42912148489795	68.42912148489795
689	66.7	66.7	66.33854270387651	66.33854270387651	65.71696662387572	65.96221264453345	66.33854270387651	66.33854270387651
690	57.9	56.36691219835653	57.9	57.9	57.9	54.916534143352166	54.916534143352166	54.916534143352166
691	74.8	69.98442769093008	69.97979595298663	69.98442769093008	69.98442769093008	67.87360276499138	67.85678172393669	69.98442769093008
692	48.8	48.02105255678922	46.39767000146503	48.02105255678922	48.02105255678922	48.02105255678922	48.02105255678922	48.02105255678922
693	66.8	65.09128106889962	65.09128106889962	65.09128106889962	64.70652373331366	64.70652373331366	65.09128106889962	64.70652373331366
694	57	57.025575649973376	57.42715507080432	57.025575649973376	57.025575649973376	54.95056359879045	55.38080442921994	57.42715507080432
695	65.7	68.67920454891056	68.67920454891056	66.89644831740753	66.89644831740753	68.67920454891056	66.89644831740753	67.42039392757651
696	66.8	68.09373878162155	69.80337486996073	67.65768488445494	69.80337486996073	68.09373878162155	68.09373878162155	68.09373878162155
697	73.2	71.8466377485876	71.8466377485876	70.04702893518188	71.8466377485876	70.04702893518188	71.8466377485876	71.8466377485876
698	52.8	54.43052103195116	54.43052103195116	54.09519809324972	54.43444005577694	52.40897079761678	52.40897079761678	54.41907327547248
699	61.9	62.713452939440224	61.0577689539609	61.0577689539609	62.713452939440224	61.0577689539609	61.0577689539609	61.0577689539609
700	56.4	57.99218215097412	57.99218215097412	57.99218215097412	57.99218215097412	57.99218215097412	57.99218215097412	57.99218215097412
701	54.5	54.264874097379995	55.826050553942466	55.826050553942466	55.826050553942466	53.873852431037506	53.873852431037506	53.873852431037506
702	66.5	66.97737111101894	66.97737111101894	66.5700018318268	66.5700018318268	64.95704032358056	66.5700018318268	66.5700018318268
703	48	50.92387817654983	50.92387817654983	50.92387817654983	50.92387817654983	49.22522483807483	48.7584075487644	49.22522483807483
704	47.9	46.226721329851834	47.9	46.226721329851834	47.9	46.242871584146556	46.226721329851834	46.226721329851834
705	60.5	61.515736070761186	61.525824418386904	61.97764436848337	61.98281003622434	61.52090958138717	59.21527928673573	59.19749328205743
706	68	70.36421231465818	70.02344291506712	68.7480533067719	70.36421231465818	68.7480533067719	68.7480533067719	70.36421231465818
707	65	66.36722421958105	66.36722421958105	64.6162498373	64.6162498373	62.45574080920101	62.45574080920101	62.45574080920101
708	55.5	56.20067097784762	56.20067097784762	54.19750477984237	56.20067097784762	56.72887760585589	56.72887760585589	56.72887760585589
709	57.2	56.66876703058679	56.66876703058679	56.66876703058679	56.66876703058679	54.3996267984226	56.66876703058679	56.69642809080512
710	55	55.43447965093659	53.738634408869416	55.43447965093659	55.43447965093659	53.33819530846481	53.305821511172056	53.33819530846481
711	55.9	54.40438397471186	53.99931361181669	53.99931361181669	56.13773839217257	53.99931361181669	53.5678856017465	53.5678856017465
712	72.4	67.48976173029217	67.48976173029217	67.48976173029217	67.48976173029217	67.48976173029217	67.48976173029217	67.48976173029217
713	55	56.28139695124902	56.39312590052211	56.39312590052211	54.308922602098086	56.107230497245936	54.74770676097904	54.46006545534159
714	75.8	70.80994056213683	70.80994056213683	70.80994056213683	70.80994056213683	69.04818752936815	69.04818752936815	69.04818752936815
715	56.5	59.68550525691484	58.06595824800084	59.68550525691484	58.06595824800084	59.68550525691484	59.68550525691484	59.68550525691484
716	54.7	55.27801772756963	55.27801772756963	55.8207751493193	55.27801772756963	53.45728700228687	54.7	54.7
717	72.2	71.94931807129588	71.94931807129588	71.94931807129588	71.94931807129588	68.13304926102064	69.74985140636923	69.74985140636923
718	53	50.487376001983165	50.487376001983165	50.487376001983165	50.487376001983165	48.44083371759418	48.44083371759418	48.44083371759418
719	70.8	67.54938210817613	67.54938210817613	67.54938210817613	67.54938210817613	65.59843644376598	65.59843644376598	65.59843644376598
720	50.5	54.50735914864509	54.50735914864509	54.50735914864509	54.50735914864509	54.01523556535076	54.01523556535076	54.517552795695195
721	49.5	51.810204035279114	51.810204035279114	51.810204035279114	51.810204035279114	51.810204035279114	51.810204035279114	51.407383235507744
722	78	76.17982451419299	76.17982451419299	76.17982451419299	75.66218145517952	77.98727200837747	76.17982451419299	76.17982451419299
723	42.4	43.464142138753324	43.464142138753324	43.464142138753324	43.464142138753324	43.464142138753324	43.464142138753324	43.464142138753324
724	56.4	56.856267421889505	56.856267421889505	56.4	56.4	56.4	56.4	56.4
725	65.8	62.17558955693122	62.17558955693122	62.17558955693122	62.17558955693122	61.80079023212207	60.131556896830645	62.17558955693122
726	57	55.360352108075865	57	55.360352108075865	57	54.603817826623334	54.603817826623334	54.603817826623334
727	86.5	84.16759217874592	84.16759217874592	84.16759217874592	81.56392422543944	81.56392422543944	84.16759217874592	84.16759217874592
728	77.5	72.3278562296658	72.3223789231189	73.87934078099627	73.87934078099627	71.99247576750794	70.52855242446172	73.87934078099627
729	66	67.46821079273383	67.46821079273383	67.46821079273383	67.46821079273383	67.00898886817062	67.00898886817062	65.25953413956242
730	66.9	66.28741724428808	67.8726672799433	66.28741724428808	66.28741724428808	65.86462075159235	65.85005040061172	65.86462075159235
731	39.5	42.47972858798252	42.47972858798252	42.47972858798252	42.47972858798252	42.47972858798252	42.47972858798252	42.47972858798252
732	78.6	74.9885588979303	73.32041876688515	74.9885588979303	74.9885588979303	73.32041876688515	72.85826994161029	73.32041876688515
733	58	59.61457635863225	59.61457635863225	56.73727311399247	59.61457635863225	59.61457635863225	59.61457635863225	59.61457635863225
734	56.9	56.9	56.9	56.9	56.9	56.9	56.9	56.9
735	45	48.35183859184006	48.35183859184006	48.35183859184006	48.35183859184006	46.64943257046225	46.64943257046225	46.64943257046225
736	55.6	55.6	55.6	55.6	55.6	53.803576958598946	53.803576958598946	55.6
737	67.9	64.34846349389638	64.34846349389638	64.34846349389638	64.34846349389638	62.78159985104724	62.78159985104724	62.38489211691077
738	72	72.03124228286042	72.03124228286042	70.4542822062806	70.174063124178	68.37805163103569	70.16561769355768	70.174063124178
739	70.3	69.35140502161182	69.35140502161182	69.35140502161182	69.35140502161182	66.86361855347643	66.86361855347643	69.35140502161182
740	64	67.24206906199143	66.8952209008623	66.8952209008623	66.8952209008623	66.8952209008623	64.92573553751131	66.8952209008623
741	72	68.71556451578041	68.71556451578041	66.39559169647673	68.71556451578041	64.72639008591301	64.72639008591301	64.72639008591301
742	49	54.79387242150169	54.79387242150169	54.79387242150169	52.26762743402799	54.79387242150169	54.79387242150169	53.272284470924376
743	59	57.96757680010092	57.96757680010092	57.96757680010092	57.96757680010092	57.5947233923531	57.96757680010092	57.5947233923531
744	75	74.92620397633951	72.6548053237088	74.92620397633951	74.92620397633951	74.92620397633951	74.51421396436952	74.51421396436952
745	74.5	75.09160632022144	75.09160632022144	75.0803461673909	75.09160632022144	75.09160632022144	73.2713716730505	75.09160632022144
746	67.4	62.13066515719341	62.13066515719341	63.73563089425374	62.13066515719341	62.13066515719341	62.13066515719341	62.13066515719341
747	57	57	57	57	57	57	53.04738218377463	57
748	75	74.55582258934832	74.55582258934832	74.55582258934832	74.55582258934832	72.27513636983072	72.27513636983072	74.55582258934832
749	69.1	69.1	68.61847473405584	68.61847473405584	67.85284828480653	66.88899224578194	66.88899224578194	68.61847473405584
750	59.8	56.320040099777316	56.320040099777316	56.320040099777316	56.320040099777316	56.320040099777316	56.320040099777316	56.320040099777316
751	64.5	64.5	64.5	64.5	64.5	62.75631977135877	62.75631977135877	64.5
752	58	58	58	58	58	58	58	58
753	64.5	67.637784702029	67.15780308538929	67.15780308538929	67.637784702029	64.82027240081266	64.82027240081266	67.637784702029
754	55	59.8261812662438	59.29913499189697	59.29913499189697	59.29913499189697	59.8261812662438	59.8261812662438	59.29913499189697
755	87.5	84.43053051503932	84.43053051503932	84.43053051503932	84.43053051503932	81.75668374048111	84.43053051503932	81.75668374048111
756	52.7	53.713590394513304	53.703911140562504	53.713590394513304	53.713590394513304	53.70887485933025	53.222710898429355	53.70887485933025
757	71.3	71.77538601724754	69.85386547223742	71.77538601724754	69.50395738629705	71.77538601724754	71.77538601724754	71.77538601724754
758	69	69	69	69	69	66.76960275211088	69	66.76960275211088
759	71	69.45383038796925	69.45383038796925	69.45383038796925	69.45383038796925	69.45383038796925	69.45383038796925	69.45383038796925
760	55.5	57.18242321958405	55.5	57.18242321958405	55.5	57.18242321958405	55.5	55.5
761	42.5	44.47509473900574	46.00736402842598	44.47509473900574	43.98764567424907	43.97352954127659	42.5	43.97352954127659
762	90	86.36728035896716	86.36728035896716	86.36728035896716	86.36728035896716	86.36728035896716	86.36728035896716	84.55726315340841
763	61	62.65076010898066	62.40064076928458	62.40064076928458	61	61	61	61
764	65	61.80112585566308	61.80112585566308	61.80112585566308	61.80112585566308	60.33106092889045	60.33106092889045	59.933293022585445
765	80	81.69836290973085	81.69836290973085	81.69836290973085	81.69836290973085	79.63193832399409	81.69836290973085	79.63193832399409
766	65	64.7383424473246	64.26239286087188	64.7383424473246	64.7383424473246	64.7383424473246	64.26239286087188	64.26239286087188
767	83	80.7482682029109	80.7482682029109	80.7482682029109	80.7482682029109	78.26356716980301	78.26356716980301	78.26356716980301
768	70	68.7624033502337	68.7624033502337	68.7624033502337	68.7624033502337	68.7624033502337	68.7624033502337	68.7624033502337
769	72	67.56144813853038	67.56144813853038	67.56144813853038	67.56144813853038	67.01249846579759	67.01249846579759	67.01249846579759
770	67	68.66803686870966	68.66803686870966	67	68.66803686870966	67	68.66803686870966	68.66803686870966
771	64	67.08395908794957	67.08395908794957	67.08395908794957	65.44544058156336	65.44544058156336	65.44544058156336	65.44544058156336
772	85	86.5057827488233	86.5057827488233	86.5057827488233	86.5057827488233	86.5057827488233	86.5057827488233	86.5057827488233
773	60	60.50292481661207	60.51268190301092	60.50780339984165	60.51268190301092	60	60	60.51268190301092
774	67	65.106108933385	65.106108933385	65.106108933385	65.106108933385	61.1195671050946	61.1195671050946	65.106108933385
775	55	55	55	55	55	55	55	55
776	60	61.01231274943795	57.587831133818256	60.52200433488483	60.51698943822323	58.77465370325898	58.77465370325898	61.00254958128589
777	57.5	59.12525277113989	59.12525277113989	59.12525277113989	59.12525277113989	59.10981765328986	57.5	59.12525277113989
778	89	88.5611968954493	83.65126512663294	86.13622319860546	86.13622319860546	86.59495527556402	86.5760081123445	86.59495527556402
779	65	65.87571433444762	64.27665101118541	66.2743782347719	66.2743782347719	65.87571433444762	65.87571433444762	66.2743782347719
780	75	73.71718024632852	73.71718024632852	73.71718024632852	73.31059495424114	71.56052542999514	71.56052542999514	71.13558842605735
781	68	69.52410370379259	69.52410370379259	69.52410370379259	67.15446674290227	66.77559747355114	66.77559747355114	66.77559747355114
782	67	64.3978227564281	64.2678452527747	64.3978227564281	64.3978227564281	62.30995245671158	62.30995245671158	64.3978227564281
783	65	61.214736280708244	60.85068434649327	61.214736280708244	61.214736280708244	61.214736280708244	61.214736280708244	61.214736280708244
784	70	67.06804606811285	66.61122954967307	66.61122954967307	66.61122954967307	64.09996713017232	64.09996713017232	64.57601158002305
785	56	55.278427087350515	53.73238679990606	55.278427087350515	55.278427087350515	53.73238679990606	53.3532522155166	53.73238679990606
786	77	75.6684423182772	73.65055174882171	75.6684423182772	73.70191188387453	73.70191188387453	73.70191188387453	73.70191188387453
787	64	67.13178731253997	67.13178731253997	65.17272801259939	67.13178731253997	65.17272801259939	66.76735715080409	67.13178731253997
788	54.5	54.702111522488416	53.21511634075208	54.702111522488416	54.71636895211243	54.702111522488416	54.702111522488416	53.21511634075208
789	67.2	67.08008162059747	68.53277506263235	68.53277506263235	68.53277506263235	67.08008162059747	67.08008162059747	67.08008162059747
790	58.5	58.5	56.900925749363005	58.5	58.5	58.5	56.900925749363005	56.900925749363005
791	71	69.93273113763549	69.93273113763549	69.93273113763549	69.93273113763549	67.88892728389936	67.88892728389936	69.93273113763549
792	68.5	69.64142765991971	69.94985510383326	69.64142765991971	69.94985510383326	69.64142765991971	69.64142765991971	69.64142765991971
793	75	72.10819702247267	72.10819702247267	72.10819702247267	71.70660639824037	71.70660639824037	69.58456346436662	71.70660639824037
794	57	58.0395454063943	58.51244587486851	58.51244587486851	58.51244587486851	58.0395454063943	58.0395454063943	58.51244587486851
795	83	83	83	83	83	83	83	83
796	61	59.8577894460679	60.254022437924405	60.254022437924405	60.254022437924405	59.8577894460679	59.8577894460679	59.8577894460679
797	52	51.70612968685963	51.4052087757598	51.71926680061199	51.71926680061199	51.70612968685963	51.71926680061199	51.71926680061199
798	53.3	55.457491960171325	52.658111508453636	55.506496151953414	55.49503344873478	54.135977797482106	53.86346592888148	52.658111508453636
799	52.3	56.012213610757556	56.012213610757556	56.012213610757556	56.012213610757556	53.88277137298075	56.012213610757556	53.88277137298075
800	60.2	60.996402466248774	60.996402466248774	61.327809879771635	60.996402466248774	60.996402466248774	60.996402466248774	61.327809879771635
801	75	75	75	75	75	75	75	75
802	63.2	63.49107776911854	65.29223439196535	63.49107776911854	65.29223439196535	61.225297012051335	62.96978606303861	62.96978606303861
803	81	76.271869678589	76.271869678589	76.271869678589	76.271869678589	76.271869678589	76.271869678589	76.271869678589
804	56.2	56.73761637413296	56.73761637413296	56.73761637413296	56.73761637413296	56.73761637413296	56.73761637413296	56.73761637413296
805	69	69	69	69	69	69	69	69
806	64	65.00146309246279	65.00146309246279	65.00146309246279	65.00146309246279	63.22965360883419	63.22965360883419	65.00146309246279
807	66	62.585216274887	62.585216274887	64.24518193891471	62.585216274887	64.24518193891471	64.24518193891471	62.585216274887
808	63.1	63.1	63.1	63.1	63.1	60.65643353571263	63.1	63.1
809	76.3	72.69239485372877	72.69239485372877	72.69239485372877	72.69239485372877	72.69239485372877	72.69239485372877	72.69239485372877
810	58.2	57.85031230817863	57.85031230817863	57.85031230817863	57.85031230817863	57.85031230817863	55.813108175687574	57.85031230817863
811	82.2	81.20066942300957	81.20066942300957	81.20066942300957	79.45222886182374	79.45222886182374	79.45222886182374	79.45222886182374
812	67.3	69.70763908495488	67.94416664011806	67.94416664011806	67.94416664011806	67.38366766585166	67.94416664011806	65.67662499439204
813	72.4	72.53690662362276	70.68539965573194	70.68539965573194	71.13695934681638	70.68539965573194	70.68539965573194	70.68539965573194
814	81.3	77.13458691462766	77.46710902285328	77.13458691462766	77.46710902285328	75.59339414108422	75.59339414108422	77.46710902285328
815	74.5	76.71833975052796	76.71833975052796	76.25706809321868	76.71833975052796	74.5247043606937	76.71833975052796	76.71833975052796
816	54.6	53.283829898034	53.283829898034	53.283829898034	53.283829898034	52.895186090359424	52.895186090359424	52.895186090359424
817	95.6	89.74928654706139	89.74928654706139	89.74928654706139	89.06021518568362	89.06021518568362	89.06021518568362	89.74928654706139
818	54.3	52.58712744132561	52.58712744132561	52.58712744132561	52.58712744132561	52.58712744132561	52.58712744132561	52.58712744132561
819	79.2	74.79851744058163	74.79851744058163	74.79851744058163	74.79851744058163	72.9656867726014	71.55617141335995	73.30695020487373
820	68.3	68.80924271134049	67.0937651085328	68.81428096483725	67.08363807177798	67.07696933610087	67.05004467484838	68.3
821	65	62.02011886668285	62.02011886668285	62.02011886668285	62.02011886668285	59.59295417696664	59.59295417696664	58.05717615807118
822	65.6	66.09865873708426	66.09865873708426	66.09865873708426	66.09865873708426	63.93194989692908	66.09865873708426	66.09865873708426
823	60.1	63.07380492050763	63.59463041062675	63.59463041062675	63.59463041062675	63.07380492050763	63.59463041062675	63.07380492050763
824	64	65.57737972461946	63.393894497905734	65.57737972461946	63.703033329668266	65.28466916180837	65.57737972461946	65.57737972461946
825	75	73.11662627898738	73.11662627898738	73.11662627898738	68.7686825317579	68.89468702093323	68.89468702093323	68.89468702093323
826	71	64.48122981594597	64.48122981594597	64.48122981594597	64.48122981594597	64.05273652801223	64.48122981594597	64.48122981594597
827	62.5	61.08190453886573	61.08190453886573	61.08190453886573	60.69025672888616	60.69025672888616	61.08190453886573	62.670035854528706
828	67.1	68.96433322003921	68.96433322003921	68.96433322003921	68.96433322003921	66.87973197866258	68.96433322003921	68.96433322003921
829	63.8	64.93988908508028	64.93988908508028	64.57373270101246	64.93988908508028	64.93988908508028	64.93988908508028	60.88785749590368
830	57.4	59.199017232583465	59.199017232583465	57.4773804096552	57.06641486554915	56.628916085185374	54.99425308948756	54.99425308948756
831	80	77.64570170840771	77.64570170840771	77.64570170840771	77.64570170840771	75.81777044911156	75.36369777487151	75.81777044911156
832	75	77.47111588041442	77.47111588041442	79.34497750429284	77.47111588041442	77.47111588041442	77.41476552219827	77.47111588041442
833	75.2	74.4103162793406	74.4103162793406	74.4103162793406	74.4103162793406	74.4103162793406	74.4103162793406	74.4103162793406
834	60.5	61.915633409457094	61.915633409457094	61.915633409457094	62.411778693854195	62.411778693854195	61.915633409457094	61.915633409457094
835	60	62.07182675902263	62.43120609186883	62.07182675902263	62.07182675902263	60.52800360704137	60.152365200425834	60.52800360704137
836	62	63.26722376260688	63.26722376260688	63.26722376260688	63.26722376260688	63.26722376260688	63.26722376260688	59.46376161060177
837	59	61.10164136993525	61.0661804629284	61.0661804629284	61.07880000344974	59.404230226607886	60.502027631687994	58.85049674636996
838	61	64.05608899710309	64.05608899710309	64.05608899710309	64.05608899710309	62.06219034536429	62.47810207837309	62.06219034536429
839	68	68.32231881778904	68.43026581367566	67.74201504257967	68.43026581367566	68.43026581367566	68.32231881778904	68.30797388974545
840	78	78	78	78	78	78	78	78
841	90	86.15998620450384	86.15998620450384	85.44067426826102	86.15998620450384	84.25148724559753	86.15998620450384	86.15998620450384
842	70	68.72978396557734	66.89796761605966	68.72978396557734	68.72978396557734	68.72978396557734	68.40525862153387	68.72978396557734
843	55	52.42301135791337	52.42301135791337	52.42301135791337	52.42301135791337	52.42301135791337	52.42301135791337	52.42301135791337
844	89	83.50146470962363	81.60458190085262	83.50146470962363	81.60458190085262	82.15531264828803	82.15531264828803	83.50146470962363
845	50	53.350004194637734	51.685930907282014	51.685930907282014	53.350004194637734	51.685930907282014	53.350004194637734	51.685930907282014
846	90	87.16846866342831	86.7274821512826	86.74663114389783	84.25222054597938	86.7274821512826	87.18759917943797	87.16846866342831
847	65	63.624617566241206	63.624617566241206	63.624617566241206	63.624617566241206	63.624617566241206	61.877103790013884	63.624617566241206
848	54.3	59.33434964144056	57.383935311123615	57.74479329222056	58.09140473737998	57.74479329222056	57.74479329222056	57.74479329222056
849	90.1	88.45938686515117	88.45938686515117	88.45938686515117	88.10876101062097	88.10876101062097	88.10876101062097	88.45938686515117
850	77.2	74.11232242070601	74.11232242070601	74.11232242070601	74.11232242070601	74.11232242070601	74.11232242070601	73.74998264151434
851	65.1	66.66440267522678	66.66440267522678	66.66440267522678	65.1	65.1	65.1	66.66440267522678
852	48.9	49.964770833628094	49.55231815928071	49.964770833628094	49.964770833628094	49.964770833628094	49.964770833628094	49.964770833628094
853	83.4	81.17880870858852	81.19626290641594	81.19626290641594	81.17880870858852	81.17880870858852	81.17880870858852	81.17880870858852
854	54.4	56.08309468762469	56.08309468762469	56.07017678547541	56.07017678547541	56.03141939044535	54.4	56.03141939044535
855	63.2	64.98216872994564	64.98216872994564	64.98216872994564	64.98216872994564	64.98216872994564	64.98216872994564	64.98216872994564
856	81.2	80.86210090532246	80.3803474888938	80.40096267668164	77.68578858789473	80.3803474888938	80.86210090532246	80.86210090532246
857	71.6	66.52864345411493	66.52864345411493	66.52864345411493	66.52864345411493	66.52864345411493	66.52864345411493	66.52864345411493
858	72.7	72.7	72.7	72.7	72.7	72.7	72.7	72.7
859	47.2	48.74584107534267	48.74584107534267	48.74584107534267	48.74584107534267	48.36561377618166	48.74584107534267	48.74584107534267
860	57.2	59.652545962894784	59.221533846190674	59.221533846190674	59.652545962894784	55.78179715756261	57.454577306522886	59.652545962894784
861	69.3	69.81617239518957	69.3	69.3	69.3	67.07497073016242	67.60982820374403	67.61511959824226
862	80.1	74.46899790402543	74.46899790402543	73.9687998197084	74.46899790402543	72.31973599199203	72.31973599199203	72.31973599199203
863	60	61.16053117751882	61.16053117751882	61.16053117751882	61.16053117751882	61.16053117751882	61.16053117751882	61.16053117751882
864	75	78.6541005762944	78.6541005762944	79.0504383539328	78.6541005762944	78.21645703708981	78.21645703708981	78.21645703708981
865	66.2	66.2	66.2	66.2	66.2	66.2	66.2	66.2
866	48.8	48.11834690303102	48.64157104450894	46.38875729015398	48.64157104450894	48.11834690303102	48.11834690303102	48.11834690303102
867	83.4	76.45039387080115	76.45039387080115	76.45039387080115	76.45039387080115	75.96248834865173	75.96248834865173	76.45039387080115
868	69.8	71.35559824787268	71.03432168695628	71.03432168695628	70.7000531240053	69.17332749006893	70.7000531240053	71.03432168695628
869	75.8	75.83708813951422	75.83708813951422	75.83708813951422	75.83708813951422	73.23686743815509	73.23686743815509	73.23686743815509
870	88.2	82.63195818749223	82.63195818749223	82.63195818749223	82.27119398748886	78.91501193808091	78.91501193808091	82.63195818749223
871	62.2	59.42566524715644	59.42566524715644	59.42566524715644	59.42566524715644	58.58798394191415	58.575129300884605	58.575129300884605
872	64.4	66.93862103641355	66.93862103641355	66.93862103641355	63.071278382398106	66.93862103641355	66.58114932676571	66.93862103641355
873	52.2	53.68692460803212	53.68692460803212	53.22208047641157	53.22208047641157	51.39591093606073	51.39591093606073	53.68692460803212
874	45.5	49.47997169255638	49.47997169255638	49.47997169255638	49.47997169255638	46.28996022012937	46.28996022012937	49.47997169255638
875	65.9	65.9	65.9	65.9	65.9	65.9	65.9	65.9
876	73.4	70.36353663334188	70.36353663334188	70.36353663334188	70.36353663334188	68.78520483961648	68.76984592930081	70.36353663334188
877	64.7	66.68240586277801	65.09495297143958	66.68240586277801	65.09495297143958	64.7	64.7	66.68240586277801
878	42.9	47.88004049872218	46.7273863564333	46.7273863564333	46.7273863564333	47.88004049872218	47.88004049872218	46.7273863564333
879	81.8	81.53548989174838	81.98274084065663	81.98274084065663	81.53548989174838	79.25617681522017	79.25617681522017	81.53548989174838
880	59.4	58.191646910698346	58.191646910698346	58.191646910698346	58.191646910698346	56.13614970679044	56.13614970679044	56.13614970679044
881	77.5	77.5	77.5	77.5	77.5	75.86625399714194	75.86625399714194	77.5
882	46.6	49.42518312965749	49.42518312965749	49.42518312965749	49.42518312965749	49.411418713933166	49.42518312965749	49.42518312965749
883	70.2	70.62118821398802	71.10862762169076	70.62118821398802	71.10862762169076	71.10862762169076	71.10862762169076	71.10862762169076
884	87	84.3923160473253	84.3923160473253	82.47889819011894	81.87154958988383	81.98447187988131	81.98447187988131	81.98447187988131
885	57	58.443508730674814	58.443508730674814	58.443508730674814	58.443508730674814	58.443508730674814	56.827240426510166	56.827240426510166
886	87	81.73407463131456	81.75298618220859	81.75298618220859	81.75298618220859	79.55015817760577	81.71610872832277	81.73407463131456
887	63.1	62.232128476477264	60.26901273267868	62.232128476477264	62.232128476477264	62.232128476477264	62.232128476477264	62.232128476477264
888	51	55.48699845476699	55.083286351340476	55.083286351340476	55.083286351340476	53.535105487391455	55.083286351340476	53.535105487391455
889	60	60	60	60	60	60	60	60
890	60	60.056627293718115	60.056627293718115	60.056627293718115	60.056627293718115	58.0550841306978	58.0550841306978	60.056627293718115
891	65	61.7876773012974	61.7876773012974	61.7876773012974	61.7876773012974	61.7876773012974	61.7876773012974	61.7876773012974
892	75	71.14975965937208	71.14975965937208	71.14975965937208	71.14975965937208	69.271318910808	69.271318910808	71.14975965937208
893	72.2	70.65131627224122	70.65131627224122	70.65131627224122	70.65131627224122	70.65131627224122	70.65131627224122	70.65131627224122
894	65.4	65.4	65.4	65.4	65.4	65.4	65.4	65.4
895	69	67.45653372231641	67.45653372231641	67.81805746579016	67.45653372231641	67.81805746579016	67.45653372231641	67.45653372231641
896	60	61.980912921812674	61.980912921812674	61.980912921812674	61.980912921812674	59.69987776408922	59.69987776408922	58.001101870375265
897	61	58.32763599869044	58.942140212269436	56.48198600482506	58.942140212269436	58.942140212269436	58.942140212269436	58.942140212269436
898	84	77.82239699263819	77.82239699263819	77.82239699263819	77.82239699263819	77.82239699263819	77.82239699263819	76.5504381787015
899	55.2	55.2	55.2	55.60546545155093	55.60546545155093	55.2	55.2	55.2
900	68.5	68.15043226947164	68.15376316661678	68.15043226947164	64.49395467504681	66.14077414584567	68.5	68.15043226947164
901	45.4	47.80837828562048	47.80837828562048	47.80837828562048	47.385546985717355	47.80837828562048	47.80837828562048	47.80837828562048
902	53.2	55.376859940732025	53.09752871715703	50.81689162007603	54.88294166953098	53.09752871715703	53.09752871715703	54.88294166953098
903	72.8	72.26077572237305	72.26077572237305	70.55799901007661	70.55799901007661	70.55799901007661	70.55799901007661	70.55799901007661
904	69	65.16534241501303	65.16534241501303	65.16534241501303	65.16534241501303	62.57585774411462	62.57585774411462	65.16534241501303
905	82	83.10114628835028	83.10114628835028	83.10114628835028	81.11825999900397	83.10114628835028	83.10114628835028	83.10114628835028
906	56	57.43291582889565	58.99978510724103	58.99978510724103	58.99978510724103	57.43291582889565	57.039295679669976	57.43291582889565
907	61	58.666484117155846	58.666484117155846	58.666484117155846	58.666484117155846	58.31898962254535	58.666484117155846	58.666484117155846
908	57	58.44290625863618	56.77604072360453	56.76334441873498	56.77604072360453	56.75064763641209	56.76334441873498	56.77604072360453
909	69	70.45002654944568	70.45002654944568	70.45002654944568	70.45002654944568	70.45002654944568	70.45002654944568	70.45002654944568
910	56	58.74600139362241	59.08154869370129	59.08154869370129	59.08154869370129	57.26669634887288	58.74600139362241	59.08154869370129
911	67	69.55004248366978	69.1563736033046	69.55004248366978	68.77070456957314	67.55525692318221	69.55004248366978	69.1563736033046
912	67	67.41058306724742	67.01994268469515	67.01994268469515	67.01994268469515	67.01994268469515	67.41058306724742	67.41058306724742
913	62	63.96349547126752	63.96349547126752	63.96349547126752	63.96349547126752	62.37912820589526	62.37912820589526	63.94829894177418
914	63	57.8051082852588	57.8051082852588	59.419542954914235	59.419542954914235	57.8051082852588	57.8051082852588	59.419542954914235
915	57	57	57	57	57	56.52195049731417	57	57
916	54	54.954596002185255	54.954596002185255	54.954596002185255	54.954596002185255	53.15602951721532	53.15602951721532	54.954596002185255
917	54	54.33785023385203	54.33785023385203	54.33785023385203	54.33785023385203	54.33785023385203	54.33785023385203	54.33785023385203
918	58	58.98205693481679	59.42889242143432	59.42889242143432	58.98205693481679	58.98205693481679	58.98205693481679	59.42889242143432
919	60	58.455772855569684	58.10802517721513	58.10802517721513	58.10802517721513	58.10802517721513	58.455772855569684	58.455772855569684
920	93	89.2528558889213	89.2528558889213	89.2528558889213	88.40509490473629	88.40509490473629	88.40509490473629	89.2528558889213
921	76	72.76402066546268	72.76402066546268	72.76402066546268	72.76402066546268	70.73795884194696	70.73795884194696	70.73795884194696
922	85	83.65108761831115	85.43736908387584	85.43736908387584	85.43736908387584	83.65108761831115	83.65108761831115	83.65108761831115
923	55	57.937109449619676	56.07452388999506	57.937109449619676	57.5699415744022	57.937109449619676	57.5699415744022	57.937109449619676
924	70	70	70	70	70	70	70	70
925	45	47.44857211761027	47.078665248212644	47.44857211761027	47.44857211761027	47.44857211761027	47.44857211761027	47.44857211761027
926	65	67.29440758814447	67.29440758814447	67.29440758814447	67.29440758814447	65.1782022605108	65.1782022605108	67.29440758814447
927	55	53.7720722249696	53.7720722249696	53.7720722249696	55.45531364164343	51.678958385923146	51.678958385923146	51.678958385923146
928	68	66.57634402959738	66.1641687122142	66.1641687122142	66.57634402959738	62.970638310722386	64.52252929606492	66.57634402959738
929	72	66.91217190066114	66.91217190066114	66.91217190066114	66.91217190066114	66.91217190066114	66.91217190066114	67.30705068850875
930	75	66.78809470358892	66.78809470358892	66.78809470358892	66.78809470358892	64.87806316669118	64.87806316669118	64.24324618098989
931	60	61.239979818354975	59.54615461877602	61.239979818354975	61.239979818354975	59.07341227930651	61.239979818354975	61.239979818354975
932	57.3	57.82416894874647	57.82416894874647	56.3184110474407	55.96393000974763	57.82416894874647	57.82416894874647	57.809866366380284
933	78.3	79.88180701295806	79.88180701295806	79.40677804438347	79.88180701295806	78.19453335499036	79.88180701295806	79.88180701295806
934	70.5	70.1195303315968	70.5	67.77892947445989	70.5	66.16717480589216	67.77892947445989	70.1195303315968
935	75.9	77.55438858915007	77.55438858915007	77.55438858915007	77.55438858915007	74.05322196819286	74.05322196819286	77.55438858915007
936	57.6	57.6	55.91914690061439	57.6	57.96315158633946	57.6	57.6	57.6
937	58	58.019725173477	58.019725173477	58.019725173477	58.019725173477	58.019725173477	58.019725173477	58.019725173477
938	60.3	60.6956115619045	58.933223881572964	60.00266687591594	60.6956115619045	59.175504507000504	59.175504507000504	60.6956115619045
939	87.5	85.75409783506497	85.75409783506497	85.75409783506497	85.73711428692894	85.73711428692894	85.73711428692894	85.73711428692894
940	52.8	54.92249381531594	54.92249381531594	54.92249381531594	54.92249381531594	54.31461768539707	54.31461768539707	54.92249381531594
941	69.8	69.49330520830583	71.24027802948696	69.49330520830583	69.49330520830583	67.84157373272097	69.49330520830583	71.24027802948696
942	55.9	55.9	55.9	55.9	55.9	53.34140579271432	53.34140579271432	55.9
943	33.2	36.78048310693121	36.78048310693121	36.78048310693121	36.78048310693121	34.95449364084717	34.95449364084717	34.6149563974646
944	65.3	61.84364568138699	61.84364568138699	61.84364568138699	61.84364568138699	59.57082796174201	59.57082796174201	59.57082796174201
945	89.1	83.98136725166417	83.98136725166417	83.98136725166417	83.98136725166417	82.03129179105504	82.46176873997679	82.03129179105504
946	87.9	89.35477794808943	88.89955959100442	89.35477794808943	89.35477794808943	89.35477794808943	89.35477794808943	89.35477794808943
947	78.8	80.47555292413405	78.8	80.47555292413405	78.8	78.8	80.47555292413405	80.47555292413405
948	69.5	66.35092281218974	67.88590713895046	67.88330309591949	67.88330309591949	67.62058510256809	66.35092281218974	66.0929022096013
949	53.3	51.18674756285802	50.8719605293325	51.18674756285802	51.18674756285802	51.18674756285802	51.18674756285802	51.18674756285802
950	56.3	54.57422503850875	52.94005274330579	52.94005274330579	52.94005274330579	51.392945974066684	52.94005274330579	51.392945974066684
951	71	68.4104868752594	68.4104868752594	68.4104868752594	68.4104868752594	68.4104868752594	68.4104868752594	68.4104868752594
952	81.1	79.33071585224886	79.33071585224886	77.21074237619014	79.33071585224886	77.65896886341297	77.65896886341297	79.33071585224886
953	57.8	59.73255714390536	59.73255714390536	59.73255714390536	59.73255714390536	57.92957125152294	57.90264862497036	57.90264862497036
954	61.2	63.05296410985424	63.05296410985424	63.05296410985424	63.05296410985424	60.65466522198523	63.05296410985424	63.05296410985424
955	51.7	52.837986647828906	52.837986647828906	54.42854336111941	52.837986647828906	52.837986647828906	52.423157246532575	50.40980910017798
956	54.1	54.1	54.1	54.1	52.436129257162754	52.436129257162754	52.436129257162754	52.436129257162754
957	62.5	59.80655014739409	59.80655014739409	59.80655014739409	59.80655014739409	59.80655014739409	59.80655014739409	59.80655014739409
958	56.5	58.72481928506153	58.72481928506153	58.72481928506153	58.72481928506153	58.72481928506153	58.72481928506153	58.72481928506153
959	85.8	82.8303251659626	82.40579057572725	80.54425901363392	81.06840348911902	81.06840348911902	81.06840348911902	81.06840348911902
960	72.1	73.4473414240081	73.4473414240081	73.4473414240081	73.02581658452416	73.4473414240081	73.4473414240081	73.4473414240081
961	54	58.528815901021574	58.528815901021574	58.528815901021574	58.528815901021574	58.528815901021574	58.528815901021574	58.528815901021574
962	74.5	71.37005950506331	71.37005950506331	69.7214969746108	69.38071751038159	67.45711442915646	67.82155910968545	69.38071751038159
963	51	51.642790108329706	51.642790108329706	51.642790108329706	51.642790108329706	49.66914680448679	51.642790108329706	51.642790108329706
964	86.4	85.38489610034557	85.01863675301892	85.38489610034557	85.38489610034557	85.38489610034557	85.38489610034557	85.38489610034557
965	52.3	52.3	52.3	50.28006364309484	52.3	50.77414660987778	52.3	52.3
966	54.1	57.058934691743644	57.058934691743644	55.55449217011363	55.55449217011363	55.55449217011363	57.058934691743644	55.55449217011363
967	65.3	65.3	65.3	65.3	65.3	65.81910066635797	65.82418581752746	65.82418581752746
968	63.4	62.790090736648175	61.19963918923844	62.761181474452876	62.761181474452876	59.42945727675584	60.87963348569321	59.72308959229814
969	61.2	62.27335252125594	62.27335252125594	62.27335252125594	60.38103330469342	61.2	62.27335252125594	62.27335252125594
970	59.4	62.704646771245976	62.704646771245976	62.22760204994296	62.22760204994296	62.22760204994296	62.22760204994296	62.704646771245976
971	70.7	70.30709724541478	70.30709724541478	70.30709724541478	70.30709724541478	66.15304087562468	66.15304087562468	68.19407943217583
972	72.8	71.43660839227753	73.03863965214632	73.04217099054281	73.02694610181373	71.06029227418871	71.06029227418871	73.0234146187026
973	53.7	55.335039122601856	55.335039122601856	55.335039122601856	55.335039122601856	55.335039122601856	53.365159331495995	55.335039122601856
974	52.5	54.43585938055252	54.43585938055252	54.43585938055252	54.43585938055252	53.996491718274	53.996491718274	53.996491718274
975	62	62.57079607270865	62.57079607270865	62.57079607270865	62.57079607270865	62.57079607270865	62.57079607270865	62.57079607270865
976	71.6	72.34658445617188	70.7661131262094	72.34658445617188	70.7661131262094	70.32325060531049	70.32325060531049	70.32325060531049
977	53	56.40644173764285	56.40644173764285	56.40644173764285	56.40644173764285	54.1418791408037	54.1418791408037	54.1418791408037
978	60	59.25949770472259	60.81434980924699	60.81434980924699	60.81434980924699	59.25949770472259	59.25949770472259	59.25949770472259
979	55	57.19014222798841	57.54889112453496	57.17686179856469	57.17686179856469	55.40842330415533	56.78174389065453	57.17686179856469
980	77	75.11333189382674	75.11333189382674	75.11333189382674	73.32965125266936	73.32965125266936	75.11333189382674	75.11333189382674
981	60	60	60	60	60	60	60	60
982	53	55.26725269482742	55.26725269482742	55.26725269482742	53.74646307402443	53.09133851619077	53.09133851619077	55.26725269482742
983	68	68.47052950244782	68.47052950244782	68.47052950244782	68.47052950244782	66.29419180904827	66.29419180904827	66.29419180904827
984	70	70	70	70	70	70	70	70
985	50	52.80753747803541	52.49419480981535	52.49419480981535	52.49419480981535	52.49419480981535	52.49419480981535	54.00001100843898
986	91	84.53731481354023	84.53731481354023	84.53731481354023	84.53731481354023	84.53731481354023	84.53731481354023	84.53731481354023
987	45	46.026045252490434	44.67617098097426	46.02911221593038	46.026045252490434	44.67617098097426	44.67617098097426	46.026045252490434
988	66.5	67.94517602577666	67.94517602577666	66.5	67.94517602577666	66.5	66.5	66.5
989	60	64.12739592748851	62.860225261150745	64.68551021455096	64.12739592748851	62.31723152955804	64.12739592748851	62.860225261150745
990	58	57.67887096836198	57.67887096836198	57.67887096836198	57.67887096836198	54.41061351956216	54.41061351956216	55.80966151610511
991	74	72.20514471778266	72.20514471778266	72.20514471778266	72.20514471778266	70.48798420414747	70.0116845723465	70.0116845723465
992	68.4	68.0224701730333	68.0224701730333	67.6979173947083	68.0224701730333	66.7962112506643	66.35325670209137	68.0224701730333
993	60	60	60	60	60	60	60	60
994	66	67.19324315801437	67.19324315801437	69.47021262036193	68.96058702215288	67.70547199402291	69.47021262036193	68.96058702215288
995	46.4	46.80145589052443	46.608242572913966	46.80145589052443	46.80145589052443	46.4	46.4	46.4
996	51	51.424536629694785	51.424536629694785	51.424536629694785	51.424536629694785	51.424536629694785	51.424536629694785	51.424536629694785
997	50.1	51.22687246334885	51.22687246334885	51.22687246334885	51.22687246334885	51.22687246334885	51.22687246334885	51.22687246334885
998	77.2	74.70828748385448	75.17578344023259	71.45132173773382	75.17578344023259	70.9791621251355	73.26141094639821	71.45132173773382
999	53.7	53.7	52.925490822720356	53.7	53.7	53.7	53.7	53.7
1000	65.5	68.55440959567818	68.55440959567818	68.55440959567818	68.55440959567818	66.35716959985116	68.55440959567818	66.35716959985116
1001	70	69.70795947272029	69.71076870799476	69.70795947272029	69.70795947272029	69.71076870799476	69.71076870799476	69.70795947272029
1002	80.6	84.01657350329897	82.33070379924386	84.01657350329897	82.33070379924386	82.33070379924386	84.01657350329897	84.01657350329897
1003	62	58.85069772857609	58.85069772857609	58.85069772857609	57.21340972080824	56.797422184356975	56.797422184356975	58.85069772857609
1004	62.4	63.57300957990606	63.57300957990606	63.57300957990606	63.57300957990606	63.57300957990606	63.57300957990606	63.57300957990606
1005	65	64.07447267553702	64.07447267553702	64.07447267553702	64.07447267553702	64.07447267553702	64.07447267553702	64.07447267553702
1006	100.5	100.5	100.5	100.5	100.5	98.31305755862293	100.5	98.33052301602508
1007	50.5	53.57387489234636	52.011510125761944	53.57387489234636	52.011510125761944	50.877516174567326	50.877516174567326	52.011510125761944
1008	78	76.55917105909005	76.55917105909005	76.16150581254901	76.55917105909005	76.16150581254901	76.16150581254901	76.16150581254901
1009	56	55.35286263702212	55.35930946007938	55.35286263702212	55.35930946007938	55.34319211105506	55.346415658566414	55.346415658566414
1010	65	65	65	65	65	65	65	65
1011	64	65.61339625401517	65.61339625401517	65.61339625401517	65.61339625401517	63.58271711151176	65.61339625401517	65.24686178261396
1012	60	65.40916233769771	65.0246556356004	65.40916233769771	65.0246556356004	63.42541045263236	65.40916233769771	65.0246556356004
1013	61	59.491744056457634	59.491744056457634	57.621683296230245	59.15214457939934	57.460069192435704	57.460069192435704	57.460069192435704
1014	63.2	66.64454090423145	64.58907213411496	65.03195168739421	65.03195168739421	63.02852181961631	63.02852181961631	64.58907213411496
1015	75.5	74.27534115677808	73.82140011796999	74.27534115677808	73.82140011796999	71.95963038374045	74.27534115677808	73.82140011796999
1016	70.2	68.01048689630852	68.01048689630852	68.01048689630852	68.01048689630852	65.89539348922699	65.89539348922699	68.01048689630852
1017	70	70	70	70	68.25645184637698	68.25645184637698	68.25645184637698	70
1018	90	90	90	90	90	90	90	90
1019	53.2	55.593204566011764	55.593204566011764	55.593204566011764	55.593204566011764	55.593204566011764	55.593204566011764	55.593204566011764
1020	55.4	59.647868312392646	59.647868312392646	59.647868312392646	59.24035226054757	57.747610043358854	58.15723188456497	57.747610043358854
1021	54.5	57.55936868682699	57.55936868682699	57.55936868682699	57.55936868682699	54.061273006050065	54.061273006050065	54.061273006050065
1022	63.4	63.4	61.09511904928075	58.82634933823647	62.9044588402769	61.576133174151266	61.576133174151266	62.9044588402769
1023	45	48.12111540817239	48.12111540817239	47.67972162924029	48.12111540817239	47.67972162924029	48.12111540817239	43.60339809037212
1024	70	68.66524321469682	68.66524321469682	68.66524321469682	68.66524321469682	68.66524321469682	68.66524321469682	68.66524321469682
1025	66.5	66.87358389185079	66.87358389185079	63.38134973545603	66.87358389185079	65.31762252793027	65.31762252793027	66.87358389185079
1026	70	70.42759532374875	70.42759532374875	70.42759532374875	70.42759532374875	70.42759532374875	66.58547467074092	66.58547467074092
1027	85	83.68694992159828	83.32470081148642	83.68694992159828	84.03508425432375	84.03508425432375	83.68694992159828	83.68694992159828
1028	64.3	65.89898243247708	63.8855936896173	63.8855936896173	65.89898243247708	63.8855936896173	65.89898243247708	64.3
1029	50	51.69041413295031	51.69041413295031	51.69041413295031	51.69041413295031	51.69041413295031	51.69041413295031	51.69041413295031
1030	60.2	61.839546083340004	61.839546083340004	60.2	60.2	59.04087203417609	60.2	60.2
1031	70.1	64.71498948314492	64.71498948314492	64.6403085157461	64.71498948314492	63.111289773872215	63.111289773872215	60.3954473139064
1032	64	64	62.253534412952554	64	64	62.253534412952554	62.253534412952554	64
1033	50.3	52.10496878680603	52.10496878680603	51.31039124954477	52.10496878680603	50.06001106440405	50.06001106440405	52.10496878680603
1034	54.7	55.13915760075726	56.61080006068771	55.13915760075726	55.13915760075726	55.13915760075726	55.13915760075726	55.13915760075726
1035	58.8	59.37555039288107	59.37555039288107	57.90372468772143	59.37555039288107	57.90372468772143	59.37555039288107	59.37555039288107
1036	62.7	61.95423253329878	61.95423253329878	61.95423253329878	61.95423253329878	61.95423253329878	60.36042758462543	60.36042758462543
1037	59.8	57.93751926612353	57.93751926612353	57.93751926612353	57.93751926612353	57.62650563298245	57.62650563298245	57.62650563298245
1038	54.8	56.76996126180335	55.18858525863725	55.18858525863725	56.76996126180335	56.76996126180335	56.76996126180335	56.76996126180335
1039	53.7	55.26372708102536	55.26372708102536	55.26372708102536	55.26372708102536	53.18797632471546	55.26372708102536	54.97140539477294
1040	53.1	53.357255421220366	53.357255421220366	53.357255421220366	53.357255421220366	53.01647736427155	53.01647736427155	53.01647736427155
1041	49.6	51.72682974270102	50.239236010745756	51.72682974270102	51.72682974270102	49.55089033556125	49.55089033556125	49.55089033556125
1042	57.4	57.4	57.4	57.4	57.4	57.4	57.4	57.4
1043	52.3	53.80666702298301	53.80666702298301	53.80666702298301	53.80666702298301	51.2350276095637	51.2350276095637	52.70781348167302
1044	60	59.48906474187728	59.48906474187728	59.48906474187728	59.48906474187728	59.48906474187728	59.48906474187728	59.48906474187728
1045	63.9	61.69427301452129	61.69842757092211	61.69011840148774	63.41868872929086	59.62383940115411	61.26122028527164	61.27020970646259
1046	54.2	55.37953689899451	55.37953689899451	55.37953689899451	53.791926729050786	53.36685255866302	53.12151862723099	53.791926729050786
1047	52.9	54.56497414729532	54.56497414729532	54.56497414729532	54.56497414729532	54.56497414729532	54.56497414729532	54.56497414729532
1048	68.6	70.19961668271655	70.19961668271655	68.6	70.19961668271655	70.19961668271655	70.19961668271655	70.19961668271655
1049	72.4	71.24851451345376	71.24851451345376	71.24851451345376	70.93080206321207	70.93080206321207	70.93080206321207	71.24851451345376
1050	53.2	52.735978746544916	52.735978746544916	52.735978746544916	52.735978746544916	52.31970019767237	52.425763088147136	52.425763088147136
1051	55	56.56888563134906	56.56888563134906	52.902321589154795	56.56888563134906	56.56888563134906	56.56888563134906	56.56888563134906
1052	53.6	54.832321438579626	54.832321438579626	54.832321438579626	54.832321438579626	54.832321438579626	54.832321438579626	55.16177015168413
1053	92	83.48679673452045	83.48679673452045	83.48679673452045	83.48679673452045	81.91515565676066	81.46783178527161	83.04109200284041
1054	55.8	55.8	55.8	55.8	55.8	55.8	55.8	53.63689383684658
1055	62	61.1905017968657	61.1905017968657	61.1905017968657	60.74150619826477	58.62046939349436	57.065937715286864	58.62046939349436
1056	70	66.18042448364275	66.18042448364275	65.64004294731134	66.18042448364275	66.18042448364275	66.18042448364275	66.18042448364275
1057	65.4	64.99792971764919	64.57925113159402	64.99792971764919	64.57925113159402	64.57925113159402	64.57925113159402	64.57925113159402
1058	56	57.50669307673832	57.50669307673832	57.50669307673832	57.50669307673832	55.59255945148143	54.13207145533524	55.49284857346136
1059	80	78.06617526507137	78.06617526507137	76.23809121501777	78.06617526507137	74.51035130807084	76.23809121501777	78.06617526507137
1060	71.2	69.97603981668705	69.97603981668705	69.55179864942563	69.97603981668705	69.55179864942563	69.97603981668705	69.55179864942563
1061	65	65.31915049103736	65.31915049103736	65.31915049103736	65.31915049103736	64.84437439153615	65.31915049103736	65.31915049103736
1062	60.2	58.47763519194743	59.837456412946125	59.837456412946125	59.824410934847556	57.805532457936884	57.805532457936884	57.69910445833349
1063	78	76.58205403568432	76.58205403568432	76.58205403568432	76.58205403568432	76.58205403568432	76.58205403568432	76.58205403568432
1064	53	51.59737664469971	51.59737664469971	51.59737664469971	51.59737664469971	51.59737664469971	51.59737664469971	51.59737664469971
1065	73.2	75.05946437389612	74.63701389546537	74.63701389546537	72.63303374384479	74.63701389546537	74.63701389546537	74.63701389546537
1066	75	75	75	75	75	75	75	75
1067	79.4	74.48055915338672	74.9001895793065	74.9001895793065	74.48055915338672	72.77154064154792	72.33273746262739	72.77154064154792
1068	84	78.08647464459257	78.08647464459257	78.08647464459257	78.08647464459257	78.08647464459257	78.08647464459257	78.08647464459257
1069	65.1	61.98612976754448	61.98612976754448	61.98612976754448	63.602585712252115	63.93979480389372	63.602585712252115	63.602585712252115
1070	60.5	60.5	60.5	60.5	60.5	58.77837015577122	60.5	57.14901799382098
1071	84.3	82.24974640046416	80.31162839916225	82.24974640046416	80.31162839916225	80.31162839916225	80.31162839916225	80.31162839916225
1072	64.1	64.64495131832071	64.64495131832071	64.64495131832071	64.64495131832071	62.46131400293603	62.46131400293603	62.46131400293603
1073	65.5	61.428232359926746	61.428232359926746	61.428232359926746	61.428232359926746	61.428232359926746	61.428232359926746	61.428232359926746
1074	90	88.08086949311559	88.08086949311559	88.08086949311559	85.91505670551767	88.08086949311559	88.08086949311559	88.08086949311559
1075	67.7	65.22671729986475	65.22671729986475	65.22671729986475	65.22671729986475	63.335073117458656	65.22671729986475	64.87615833568105
1076	50.5	50.84615467511201	50.84615467511201	48.96469111287763	50.84615467511201	48.96469111287763	48.96469111287763	50.84615467511201
1077	49.5	49.5	49.5	47.670646086641305	49.5	47.77536494259475	47.77536494259475	49.5
1078	65.6	65.63530636141498	65.63530636141498	65.63530636141498	65.63530636141498	65.32190037602992	65.32190037602992	65.63530636141498
1079	76.6	72.6514417797715	72.6514417797715	72.6514417797715	70.4241168826984	72.6514417797715	70.4241168826984	72.6514417797715
1080	60.4	62.07152812748875	60.4	60.4	60.17893826122293	60.4	57.681843871102004	60.4
1081	58.2	58.2	58.2	58.2	58.2	58.2	58.2	58.2
1082	90.7	89.44536378079538	89.45040761344852	89.4697046982674	89.9245447061107	89.91975781216024	89.4697046982674	87.57168679029434
1083	69.2	69.2	69.2	70.7348015218002	70.74952703734526	69.2	69.2	69.2
1084	69	69	69	69	69	69	69	69
1085	63.3	63.3	63.3	63.3	63.3	61.28472273451615	63.3	63.3
1086	58.9	58.9	58.9	58.9	58.9	58.9	58.9	58.9
1087	50	50.28460842286013	50.28460842286013	48.62915390159408	50.28460842286013	48.62915390159408	50.28460842286013	48.16161186077978
1088	66.8	66.49132976569695	66.49132976569695	66.49132976569695	64.30248064345264	66.49132976569695	66.49132976569695	66.49132976569695
1089	58.7	57.02967964376716	57.02967964376716	57.02967964376716	57.02967964376716	55.5554813138958	55.17717194395678	55.5554813138958
1090	56.1	56.74031416390443	56.74031416390443	56.74031416390443	56.74031416390443	56.74031416390443	56.74031416390443	56.74031416390443
1091	44.9	45.381912451358104	45.381912451358104	45.3577283644236	45.138060957733195	45.3577283644236	42.12794913069901	42.21243739827286
1092	56.7	57.17276540047025	57.17276540047025	56.771677466688296	57.17276540047025	55.15005872955362	57.17276540047025	57.17276540047025
1093	59.2	57.99080212144967	57.99080212144967	57.519958811393835	59.66811545343341	57.99080212144967	59.66811545343341	57.99080212144967
1094	68	64.60624951418775	64.60624951418775	63.046553286436804	63.046553286436804	61.57215552301396	63.046553286436804	61.57215552301396
1095	58	58.271462159650326	59.44806467884595	59.44806467884595	58.271462159650326	56.75169639770361	56.75169639770361	58.271462159650326
1096	70.5	71.51792988006476	71.51792988006476	71.51792988006476	71.51792988006476	69.64805265912788	69.64805265912788	71.51792988006476
1097	68.5	68.11408757233522	69.54856976554494	69.54856976554494	69.54856976554494	69.25548094297613	68.11408757233522	67.82279487204573
1098	92.5	90.58273830558278	88.58038461978464	90.58273830558278	90.58273830558278	88.99144110053507	90.1730495567015	90.58273830558278
1099	53.3	53.339139981794	53.339139981794	53.339139981794	53.339139981794	53.00208926750031	53.026802409570884	53.00208926750031
1100	70.5	66.17437201625008	66.6697438894322	66.17437201625008	66.6697438894322	66.17437201625008	64.44455833079674	66.17437201625008
1101	55.2	53.94787800185688	52.39991692731215	52.39991692731215	53.94787800185688	50.22028429326678	50.22028429326678	51.689768881736384
1102	68.2	70.27500036477895	70.61802816825974	68.6501483947887	70.27500036477895	68.25174933453357	70.27500036477895	70.27500036477895
1103	65.2	64.55680649043096	64.55680649043096	64.55680649043096	64.21530199477687	62.611850096067165	62.611850096067165	62.611850096067165
1104	61	59.242040402934975	59.242040402934975	59.242040402934975	59.242040402934975	56.00376392682794	56.00376392682794	59.242040402934975
1105	48.3	49.75629790172194	49.75629790172194	49.75629790172194	49.75629790172194	48.3	48.3	49.75629790172194
1106	63	61.047999267578106	61.047999267578106	61.047999267578106	61.047999267578106	61.047999267578106	61.047999267578106	59.427814255064234
1107	71.7	70.0047164112674	70.41901184773118	70.41901184773118	70.41506845452743	68.402150428168	70.0047164112674	70.41901184773118
1108	62.6	62.6	62.6	62.6	62.6	62.6	62.6	62.6
1109	54	55.3909999804516	55.3909999804516	55.3909999804516	55.3909999804516	55.3909999804516	55.3909999804516	51.28659749098304
1110	46.6	49.79252376694989	49.36372678015513	49.79252376694989	49.79252376694989	49.36372678015513	49.36372678015513	49.36372678015513
1111	57.4	58.559272198484784	58.559272198484784	58.559272198484784	58.559272198484784	56.50667509218762	58.559272198484784	58.559272198484784
1112	57.5	60.24971011690793	58.68784625877618	58.68784625877618	60.24971011690793	58.68784625877618	58.68784625877618	56.778556982060266
1113	67.9	68.40288374250542	68.40288374250542	68.40288374250542	68.40288374250542	62.73668427730561	64.36285373362867	64.36285373362867
1114	72.1	73.80821767827173	73.80821767827173	73.80821767827173	72.1	72.1	73.80821767827173	73.80821767827173
1115	62.7	67.36178369033921	67.36178369033921	67.36178369033921	66.94687458796311	65.27384776436814	65.27384776436814	64.8400104633178
1116	64.4	64.4	64.4	64.4	64.4	64.4	64.4	64.4
1117	53.9	53.513733755236956	53.11140570634876	53.11140570634876	53.513733755236956	49.70987505405932	51.25338375735041	53.513733755236956
1118	74.1	68.91218262319872	69.39378411019102	68.31960135180563	69.39378411019102	69.4033755782731	69.39378411019102	68.91218262319872
1119	48.2	49.49087493960563	49.0872844866005	48.65756333888906	49.0872844866005	49.0872844866005	49.0872844866005	49.0872844866005
1120	58.6	61.34608558148376	60.956915032584114	61.34608558148376	59.3634848950915	58.94695416494584	58.94695416494584	58.94695416494584
1121	46.4	48.94098160979434	48.93730149534014	48.93730149534014	48.944661910367536	48.93730149534014	48.93730149534014	48.93730149534014
1122	73.1	73.1	73.1	73.1	73.1	73.1	73.1	71.04319732479229
1123	75.6	74.85786320105284	74.85786320105284	74.85786320105284	74.85786320105284	70.96288565900397	70.96288565900397	74.85786320105284
1124	54.8	57.64660802121813	57.30569386033059	57.32197854027132	55.502754044995996	55.87341965533446	57.33282857575489	57.30569386033059
1125	71	70.01952442318544	70.01952442318544	70.01952442318544	70.01952442318544	67.90794073476667	67.90794073476667	67.90794073476667
1126	66.5	68.96506495189435	68.96506495189435	67.29132612694691	68.96506495189435	65.2355174343659	65.2355174343659	67.29132612694691
1127	56.6	58.23437708932774	56.964897031593324	58.23437708932774	58.23437708932774	56.1188258294241	56.1188258294241	55.36690724865816
1128	50.7	52.51148479943345	52.51148479943345	50.92144231423777	50.92144231423777	50.92144231423777	50.92144231423777	52.49624393862814
1129	77.1	77.1	75.18760761054592	77.1	75.18760761054592	75.18760761054592	75.18760761054592	75.18760761054592
1130	82.1	76.20658809234503	76.20658809234503	76.20658809234503	76.20658809234503	74.45327158065257	74.45327158065257	76.20658809234503
1131	70.6	70.6	70.6	70.6	70.6	70.6	70.6	70.6
1132	52.7	54.91767790129971	54.941975485954245	54.91767790129971	54.941975485954245	54.091167073988956	54.115540652092	54.103056694833185
1133	57.3	57.38779795051746	57.38779795051746	55.90351967557832	57.38779795051746	55.33428429043467	55.90351967557832	57.38779795051746
1134	84.1	80.1959734629636	80.1959734629636	80.1959734629636	80.1959734629636	80.1959734629636	80.1959734629636	80.1959734629636
1135	82.3	81.66235763904602	79.59860465927811	81.66235763904602	80.9717423422181	80.9717423422181	80.9717423422181	81.66235763904602
1136	53.6	52.61659303985227	52.61659303985227	52.61659303985227	52.61659303985227	52.61659303985227	52.61659303985227	52.61659303985227
1137	80.7	80.7	80.7	80.7	78.78988844898514	78.78988844898514	80.7	80.7
1138	53.3	51.86546156705965	51.86546156705965	51.86546156705965	51.86546156705965	51.440004706354436	51.440004706354436	51.440004706354436
1139	65.5	65.94608101134972	65.94608101134972	65.94608101134972	64.68762072857776	64.26627898589021	64.26627898589021	64.26627898589021
1140	71	71	71	71	68.39576650550777	71	71	71
1141	69	64.1278037538618	64.1278037538618	64.1278037538618	64.1278037538618	60.588598033204235	60.588598033204235	62.09400779591887
1142	56	54.77006011847278	54.77006011847278	54.77006011847278	54.77006011847278	52.69844632197346	52.69844632197346	54.32425375656509
1143	50	51.07025563812074	51.07025563812074	50.68925936157835	51.07025563812074	51.07025563812074	50.68925936157835	51.07025563812074
1144	95	88.76282527704355	88.76282527704355	87.12353858360215	87.12353858360215	87.12353858360215	87.12353858360215	87.12353858360215
1145	69	71.2743516680534	71.2743516680534	71.2743516680534	69.40971318686726	71.2743516680534	71.2743516680534	71.2743516680534
1146	88	80.14810084014375	80.14810084014375	80.14810084014375	78.6590580368158	76.87510167376087	78.28166515350074	78.28166515350074
1147	70	66.5791992762297	66.5791992762297	66.5791992762297	66.5791992762297	64.18711194933873	64.18711194933873	65.70146194802433
1148	70	71.22386179996028	71.22386179996028	71.22386179996028	71.22386179996028	71.22386179996028	71.22386179996028	71.22386179996028
1149	76	74.58916259658416	74.58916259658416	74.58916259658416	74.58916259658416	72.33856547271216	72.33856547271216	74.58916259658416
1150	48	50.83253061824322	50.83253061824322	49.184607870032956	49.184607870032956	48.30125505142484	49.184607870032956	49.184607870032956
1151	62	63.501726370016975	63.501726370016975	63.501726370016975	63.501726370016975	61.248534571462116	63.501726370016975	63.02728868659458
1152	60	59.1660423314156	58.86501936024223	60.363260839647104	59.1660423314156	58.86501936024223	58.86501936024223	59.1660423314156
1153	53	54.29989915402799	56.194845514003894	56.194845514003894	56.194845514003894	54.29989915402799	54.65106943934562	55.84568341971374
1154	60	64.25984776743054	64.25984776743054	64.25984776743054	63.38417610644639	60.44173522307972	60.44173522307972	59.99052349595249
1155	50	44.514168506832	44.37706379420776	44.514168506832	44.514168506832	42.9896894586224	42.9896894586224	42.9896894586224
1156	51	51	51	51	51	51	51	51
1157	60	61.12162999231121	61.12162999231121	61.12162999231121	61.12162999231121	59.038095135719125	59.038095135719125	61.12162999231121
1158	60	58.71985618257444	57.51011626415575	57.51011626415575	57.51011626415575	58.71985618257444	58.71985618257444	57.51011626415575
1159	58	58.4442562692032	58.4442562692032	58.4442562692032	58.4442562692032	56.35640056022068	58.4442562692032	58.4442562692032
1160	57	57.905387723278466	57.905387723278466	57.143298207100436	57.905387723278466	57.492961385188735	57.492961385188735	57.905387723278466
1161	52	49.98349354317721	51.366192677613256	51.366192677613256	51.366192677613256	49.295543183337124	49.295543183337124	49.295543183337124
1162	64	64	64	64	64	64	64	64
1163	60	60	60	60	60	58.3364647126194	58.3364647126194	60
1164	53	60.54956279923471	60.03847780357014	60.03847780357014	58.82994425211046	57.780271924542475	58.315854558992804	60.54956279923471
1165	70	68.666258414739	66.85667609619574	68.666258414739	68.666258414739	66.38070890678205	68.666258414739	68.666258414739
1166	58	57.55592906074985	57.55592906074985	57.55592906074985	57.55592906074985	57.093354461807564	57.093354461807564	57.55592906074985
1167	42	43.03191755439108	44.62686933536818	43.03191755439108	43.03191755439108	44.62686933536818	44.62686933536818	43.03191755439108
1168	71.5	72.13142163086563	72.71301368092105	72.12535546941501	72.71301368092105	72.70725984138716	72.70725984138716	72.70120317041035
1169	60.5	61.21920745913966	61.21920745913966	61.21920745913966	61.21920745913966	61.21920745913966	61.21920745913966	61.21920745913966
1170	50	52.62655690315837	52.62655690315837	51.137589791168686	52.62655690315837	52.62655690315837	52.62655690315837	52.62655690315837
1171	57	55.639534694682226	55.158704296759474	55.158704296759474	56.71102380527317	55.158704296759474	56.6956975974186	55.158704296759474
1172	62	64.1988310196722	64.1988310196722	64.20413820644947	64.20413820644947	62	62	62
1173	54	54	54	54	54	51.444619942554596	51.444619942554596	51.444619942554596
1174	70	70	70	70	70	70	70	70
1175	75	74.52463254152171	72.84230846733976	72.84230846733976	72.84230846733976	72.84230846733976	72.84230846733976	72.84230846733976
1176	56	58.587417562335986	58.95295411401547	58.95295411401547	58.95295411401547	58.95295411401547	58.95295411401547	57.366893436097676
1177	56	56	56	56	56	54.46013876050807	54.46013876050807	54.46013876050807
1178	62	62.45512337778753	62.45512337778753	62.45512337778753	62.45512337778753	58.88216637398178	58.88216637398178	62.450792042246704
1179	65	62.37110263149394	64.12679393674458	62.37110263149394	62.37110263149394	62.37110263149394	62.37110263149394	62.37110263149394
1180	65	63.42847887046842	63.42847887046842	65.28529090226665	63.42847887046842	65.28529090226665	65.28529090226665	63.42847887046842
1181	54	53.47088305422528	53.47088305422528	53.47088305422528	53.47088305422528	53.47088305422528	53.47088305422528	53.47088305422528
1182	59.9	60.60181211219647	60.60181211219647	57.46084987593881	60.60181211219647	60.60181211219647	60.60181211219647	60.60181211219647
1183	82.1	77.51354204749411	77.51354204749411	77.51354204749411	77.51659631962137	75.89596689367697	75.57625295020283	77.51659631962137
1184	82.5	81.14940678766689	79.50596358815464	80.75878047894709	80.75878047894709	79.1138001592235	79.1138001592235	79.1138001592235
1185	58.5	62.14401745698733	62.14401745698733	62.14401745698733	62.14401745698733	58.60529223488492	58.60529223488492	62.14401745698733
1186	70.8	72.348523545773	72.348523545773	70.8	70.8	70.8	70.69329748116976	70.8
1187	59.3	59.3	59.3	59.3	59.3	59.3	59.3	59.3
1188	62.7	61.39689010032846	57.61605020631758	61.39689010032846	61.03709074360797	61.03709074360797	61.39689010032846	61.39689010032846
1189	50.2	47.967413310624636	47.967413310624636	49.55850394032938	47.967413310624636	45.40051440701569	45.40051440701569	47.967413310624636
1190	67.4	65.67463875472679	65.67463875472679	65.67463875472679	65.67463875472679	65.67463875472679	65.67463875472679	65.00171825916183
1191	57.6	57.92367800389034	57.92367800389034	57.92367800389034	57.92367800389034	57.92367800389034	57.92367800389034	57.92367800389034
1192	46.8	52.432655674821646	52.074544429846036	53.60522020550231	52.432655674821646	50.59346730092105	50.59346730092105	53.60522020550231
1193	55.9	57.07377229276247	57.07377229276247	57.07377229276247	57.07377229276247	57.07377229276247	57.07377229276247	57.07377229276247
1194	59	59	59	59	59	59	59	59
1195	40.7	43.802779383642964	45.13044708975839	43.802779383642964	44.11786149867333	43.802779383642964	43.802779383642964	43.802779383642964
1196	42.6	44.00539526741017	44.00539526741017	45.45687856831516	44.00539526741017	41.46259799623442	42.83851244689484	44.00539526741017
1197	48.1	49.979998814347965	49.979998814347965	49.979998814347965	49.979998814347965	48.0076211086668	48.0076211086668	48.0076211086668
1198	76	76.55946830877106	76.55946830877106	76.55946830877106	76.55414380634537	76.55414380634537	76.55946830877106	76.55946830877106
1199	52	56.407864397439425	56.407864397439425	54.533213615384376	54.88898085292758	54.533213615384376	54.88898085292758	54.88898085292758
1200	68.8	70.31584848326978	70.31584848326978	70.31584848326978	65.64340855671036	65.69572523634949	70.31584848326978	70.31584848326978
1201	50.7	51.19545774078309	51.19545774078309	51.19545774078309	51.19545774078309	49.03328825436197	49.03328825436197	49.03328825436197
1202	48.9	50.288463239164024	50.288463239164024	50.288463239164024	50.288463239164024	48.11801456114792	50.288463239164024	50.288463239164024
1203	73.9	70.1953471153339	70.1953471153339	70.1953471153339	70.1953471153339	68.49290379442131	70.1953471153339	68.49290379442131
1204	61.4	63.091264856972025	62.60836742807092	62.60836742807092	63.091264856972025	60.40864917904848	60.91444960695073	60.40864917904848
1205	57.4	57.96466535682421	57.96466535682421	57.96466535682421	57.96466535682421	57.96466535682421	57.96466535682421	57.96466535682421
1206	77	76.27830506797552	76.27830506797552	76.27830506797552	76.27830506797552	73.95952358577206	73.95952358577206	76.27830506797552
1207	63.3	63.3	63.3	63.3	63.3	60.9412747715847	63.3	62.97414522733502
1208	56.6	58.59272805761333	58.31396608100021	57.037638246540645	58.555008917547894	58.58156268496232	58.59516276316723	57.17793609560469
1209	61.9	58.90326585465528	57.30827660354977	57.30827660354977	57.30827660354977	56.82995415221507	56.82995415221507	55.31851062290141
1210	72.8	71.48915690675904	69.56012274719319	71.48915690675904	69.26859534534897	71.1060523893771	69.56012274719319	69.1598982219248
1211	69	67.45450627392752	67.45450627392752	67.45450627392752	65.41716548957726	65.41716548957726	65.77445687750111	65.41716548957726
1212	62.9	64.57710914143134	64.57710914143134	64.57710914143134	64.57710914143134	62.62404881442748	64.57710914143134	64.57710914143134
1213	69.7	65.97364295737569	67.56819033248175	65.97364295737569	65.97364295737569	63.626363599836466	65.97364295737569	65.97364295737569
1214	53.2	51.633227020129695	51.633227020129695	51.633227020129695	51.633227020129695	49.735831225207605	49.735831225207605	51.633227020129695
1215	64.1	66.75290896128945	64.79566907223908	66.75290896128945	66.75290896128945	66.75290896128945	66.75290896128945	66.75290896128945
1216	70.5	67.61362743311535	67.61362743311535	66.0144937705793	67.61362743311535	64.45206209643163	64.13067179712294	67.61362743311535
1217	48.8	49.5479018141895	49.88824978529416	49.88824978529416	49.88824978529416	49.5479018141895	49.5479018141895	49.88824978529416
1218	69.3	68.30479916790445	67.92380602420363	68.30479916790445	68.30479916790445	68.30479916790445	67.92380602420363	67.92380602420363
1219	66	64.89540995223506	64.89540995223506	64.89540995223506	64.89540995223506	64.89540995223506	64.89540995223506	64.89540995223506
1220	68.3	70.50781623153155	68.18846328072775	68.6923780509673	68.6923780509673	68.6923780509673	68.6923780509673	68.6923780509673
1221	68.6	66.81866387090123	66.81866387090123	66.81866387090123	66.81866387090123	64.17131776577078	64.17131776577078	64.17131776577078
1222	52	53.6227270556024	52	53.6227270556024	53.6227270556024	52	53.6227270556024	53.6227270556024
1223	62.4	62.87953912487935	62.87953912487935	62.87953912487935	62.87953912487935	60.73037911211773	60.73037911211773	60.73037911211773
1224	69.5	69.0755107778789	69.5	69.0755107778789	69.5	69.0755107778789	69.0755107778789	67.31581813536255
1225	73.6	76.60628656425125	76.31866084040753	78.32738435198905	75.74186590123152	75.74186590123152	75.74186590123152	78.32738435198905
1226	67.1	69.38777437987414	69.38777437987414	69.38777437987414	69.38777437987414	69.38777437987414	69.38777437987414	69.38777437987414
1227	50.5	50.5	50.5	50.5	50.5	50.5	50.5	50.5
1228	62.6	63.48280269465991	63.48280269465991	63.46844047581063	62.0144012633879	60.52449065009543	60.52449065009543	60.52449065009543
1229	54	56.45559299907451	56.02415109030253	56.02415109030253	56.02415109030253	56.02415109030253	56.45559299907451	56.45559299907451
1230	62.1	64.1907873861612	64.1907873861612	59.80217352957161	61.99519281357209	64.1907873861612	64.1907873861612	64.1907873861612
1231	54.2	55.2703992920068	55.2703992920068	55.2703992920068	55.2703992920068	55.2703992920068	55.2703992920068	55.2703992920068
1232	45.7	48.487808295843855	46.656153504151405	48.487808295843855	48.487808295843855	48.487808295843855	47.04169785657079	48.487808295843855
1233	59	60.33491281037359	59.917407250945345	60.33491281037359	60.33491281037359	56.62099394462578	57.776796331833765	57.776796331833765
1234	59.8	61.15777255982748	61.15777255982748	61.15777255982748	61.15777255982748	59.55261222705697	59.55261222705697	59.55261222705697
1235	58.2	58.296035901172765	56.347127769983786	56.347127769983786	56.347127769983786	56.347127769983786	56.347127769983786	56.347127769983786
1236	60	59.82364527545886	59.82364527545886	58.24096923232798	59.82364527545886	57.897239445048434	58.24096923232798	59.82364527545886
1237	53.3	58.88201514646078	59.256700215651925	59.256700215651925	57.21872278105025	58.88201514646078	59.256700215651925	59.256700215651925
1238	87.6	88.71967184184736	88.71967184184736	88.71967184184736	84.60308299423068	86.57431051549118	88.71967184184736	86.57431051549118
1239	60.3	60.3	60.3	60.3	60.3	58.08520325495827	60.3	60.3
1240	71.2	71.2	71.2	71.2	70.78954338017566	70.78954338017566	70.78954338017566	70.78954338017566
1241	42.2	43.72655375367003	43.739949329465986	43.72655375367003	43.75401450525856	41.49638219475155	41.50993080223302	41.226812303913704
1242	40.4	40.67802584839413	40.94745498623965	40.92145258518142	40.67802584839413	39.59805860051239	40.92081741076279	39.61083476068919
1243	81.8	76.85882308685487	76.85882308685487	76.85882308685487	76.4566883289837	78.50572393276748	76.85882308685487	76.85882308685487
1244	58.4	60.07696905782584	59.54650798844937	58.4	57.0549509320512	57.866471251131614	57.31053845094663	59.54650798844937
1245	74.7	74.30550591411132	74.7	74.7	72.52425508752707	74.30550591411132	74.7	74.7
1246	59.2	59.85226103230489	59.85226103230489	61.39529997289189	61.39529997289189	61.39529997289189	59.85226103230489	61.80838627893351
1247	50.2	52.41940874816134	52.41940874816134	52.41940874816134	52.41940874816134	51.93271979571112	51.93271979571112	51.93271979571112
1248	46.3	46.25211188548568	46.25211188548568	46.25211188548568	46.25211188548568	44.67471616880356	44.67471616880356	46.25211188548568
1249	63.5	63.5	63.5	63.5	63.5	59.696357218270315	61.2343388512084	61.2343388512084
1250	74.8	78.25620945822567	76.49798677805569	78.25620945822567	76.49798677805569	76.49798677805569	76.49798677805569	76.49798677805569
1251	55.3	54.2854471208989	54.2854471208989	54.2854471208989	54.2854471208989	54.2854471208989	54.2854471208989	54.2854471208989
1252	61.1	61.63071305992354	61.63071305992354	61.63071305992354	61.63071305992354	61.63071305992354	61.63071305992354	61.1
1253	64	62.96786058209851	62.96786058209851	62.595195161987185	62.595195161987185	60.97357034707729	62.595195161987185	62.96786058209851
1254	35.7	39.60145564638342	40.3425822107007	40.01697238490083	40.01697238490083	39.60145564638342	42.71595358202648	39.60145564638342
1255	40.3	47.1223979470764	47.1223979470764	47.1223979470764	47.1223979470764	45.10462439672504	45.10462439672504	46.69373667160344
1256	78.2	77.46905966403568	79.10925808727298	79.09285633459493	79.10925808727298	79.10925808727298	77.50117100091398	77.50117100091398
1257	59.6	60.08183435538078	57.818237388466514	60.08183435538078	59.6	60.08183435538078	57.93414882600899	60.08183435538078
1258	53	52.728364004310286	52.728364004310286	53.03424515657979	52.728364004310286	52.722266367821	52.722266367821	53.03424515657979
1259	81.9	80.9769005444918	80.9769005444918	79.70080960106716	80.9769005444918	79.31881085881315	79.31881085881315	81.35739468627733
1260	49.6	50.042159795391214	50.042159795391214	50.042159795391214	50.042159795391214	50.042159795391214	50.042159795391214	50.45347683076784
1261	62.9	62.9	60.97829057526302	62.9	62.9	62.9	62.9	59.38598964927237
1262	62.5	61.01837756111735	61.01837756111735	61.01837756111735	61.01837756111735	61.01837756111735	61.01837756111735	61.01837756111735
1263	49.1	48.33945923635098	46.39566502436571	46.73926220929975	48.33945923635098	48.33945923635098	48.33945923635098	49.89746072272053
1264	67.2	66.1373925474727	64.40074730455288	66.1373925474727	66.1373925474727	64.40074730455288	64.01506314901089	64.40074730455288
1265	51.8	52.82717536054787	52.82717536054787	52.82717536054787	52.82717536054787	52.82717536054787	52.82717536054787	52.82717536054787
1266	78.1	78.1	78.1	78.1	78.1	78.1	78.1	78.1
1267	44.8	45.15182117846809	45.15182117846809	45.15182117846809	45.15182117846809	45.15182117846809	45.15182117846809	45.15182117846809
1268	64.3	64.01650116331459	65.48066084468358	65.48066084468358	65.48066084468358	64.01650116331459	64.01650116331459	64.01650116331459
1269	62	66.75072987912179	64.78509075571515	66.75072987912179	66.75072987912179	66.75072987912179	66.40901156121302	66.40901156121302
1270	69.7	67.40448638004362	67.40448638004362	67.40448638004362	67.40448638004362	67.40448638004362	65.02096477999608	67.40448638004362
1271	78	76.08638818040808	76.08638818040808	76.08638818040808	76.08638818040808	76.08638818040808	76.08638818040808	76.08638818040808
1272	70.8	70.8	69.06805076309202	70.8	69.06805076309202	66.64739695448662	66.64739695448662	70.8
1273	59.7	56.1423052930365	56.1423052930365	57.35472241096414	57.642963630464536	55.4372563924345	54.013946669444344	53.78950473170471
1274	71.7	70.31635121228429	70.31635121228429	70.31635121228429	70.31635121228429	69.53691467268858	70.31635121228429	70.31635121228429
1275	53	51.25165106506586	51.25165106506586	51.25165106506586	51.25165106506586	51.25165106506586	51.25165106506586	51.25165106506586
1276	72.3	72.3	72.3	72.3	72.3	70.52158428696826	70.52625311432071	70.52625311432071
1277	63.6	61.42975471269903	61.42975471269903	61.04761304108074	61.42975471269903	59.492182988934566	59.492182988934566	59.492182988934566
1278	54	54.776323133278815	53.28474315738851	53.29844794756584	53.29844794756584	52.98082134202856	52.98082134202856	53.29844794756584
1279	61	62.664546855076566	62.664546855076566	62.65949821227807	62.664546855076566	62.65949821227807	58.64589799348705	62.664546855076566
1280	50.4	50.64062911943204	50.64062911943204	50.64062911943204	50.64062911943204	50.64062911943204	50.64062911943204	50.64062911943204
1281	64.6	63.93961557498105	63.93961557498105	63.93961557498105	63.93961557498105	63.156743327324705	63.156743327324705	63.93961557498105
1282	46.2	46.03307660786878	46.03307660786878	46.37146390936715	46.37146390936715	44.56009832120737	44.56009832120737	44.56009832120737
1283	73.6	73.6	73.6	73.6	69.46567561705852	73.6	73.6	73.6
1284	53.8	54.50703238199073	54.50703238199073	54.50703238199073	54.50703238199073	54.50703238199073	54.50703238199073	54.50703238199073
1285	39.6	41.27109732326196	41.256540661716926	41.253022606050315	41.29784228554851	39.7658192779063	39.754639411754226	41.253022606050315
1286	66.8	67.69064417960713	67.69064417960713	67.69064417960713	67.69064417960713	67.69064417960713	67.69064417960713	67.69064417960713
1287	66.2	64.33403399334321	64.33403399334321	64.33403399334321	62.167839738917614	64.33403399334321	64.33403399334321	64.33403399334321
1288	60.5	61.62971653578419	59.612778674542405	60.06541814793181	59.612778674542405	60.06541814793181	61.62971653578419	60.06541814793181
1289	59	60.10498886618336	60.10498886618336	60.10498886618336	60.10498886618336	58.67424664329548	58.33507370702997	60.10498886618336
1290	53.4	58.63553540057418	58.63553540057418	58.63553540057418	56.980891338252384	56.980891338252384	56.980891338252384	56.980891338252384
1291	63.6	64.6530554603018	64.6530554603018	64.6530554603018	64.6530554603018	63.22339031927582	63.22339031927582	64.6530554603018
1292	78.6	79.96829234050698	77.78316145840496	79.96829234050698	79.96829234050698	78.44169815097543	79.60385131826118	79.96829234050698
1293	70.4	73.2250249528661	73.2250249528661	73.2250249528661	69.37235764737778	73.2250249528661	73.2250249528661	73.2250249528661
1294	78.9	77.62028927183157	78.93232184768868	78.92951776587898	77.0491032002382	77.0461452051085	78.63793001024608	77.33887965061638
1295	44.5	45.48383336734269	45.48383336734269	46.784956016322184	45.48383336734269	43.40102014950967	43.40102014950967	45.055662510599646
1296	66.7	65.36599687316304	61.82005644623416	61.82005644623416	65.36599687316304	63.59423856313194	61.54575306858316	63.223929422395784
1297	55.9	52.37604233518448	53.924315411129356	53.924315411129356	53.924315411129356	51.463468895946	51.463468895946	51.463468895946
1298	54.3	59.89603870489938	59.89603870489938	59.89603870489938	59.89603870489938	56.38205782722985	56.38205782722985	59.89603870489938
1299	55.6	58.060048704923254	57.59666889644644	55.89483644773001	56.36104474930871	56.36104474930871	55.89483644773001	58.060048704923254
1300	59.8	59.8	59.8	59.8	59.8	59.8	59.8	59.8
1301	80.3	77.59330826150054	79.39961104518585	79.39961104518585	79.39961104518585	77.59330826150054	77.59330826150054	77.59330826150054
1302	74.3	73.42485913729676	73.2593137780468	73.41639996942259	71.5091595573632	71.0531517158068	71.54360548948554	73.41152334966233
1303	50.4	50.77851348139343	50.77851348139343	50.4	50.4	50.77851348139343	50.77851348139343	50.4
1304	63.5	61.98426606219175	61.98426606219175	61.98426606219175	61.64302814467944	61.28790887126051	59.79841253242765	61.28790887126051
1305	61.3	64.18661555263908	64.18661555263908	64.18661555263908	64.58494092007832	64.58494092007832	64.18661555263908	64.18661555263908
1306	88.5	89.36316090528463	89.36316090528463	89.36316090528463	87.0341424103336	89.36316090528463	89.36316090528463	89.36316090528463
1307	87.5	86.26153201950278	86.26153201950278	86.26153201950278	86.26153201950278	86.26153201950278	86.26153201950278	86.26153201950278
1308	74.9	74.9	73.03495471124396	73.03495471124396	72.55308488098817	70.76943418962261	70.24651025066736	72.55308488098817
1309	60.4	64.46377855416074	64.46377855416074	64.46377855416074	64.46377855416074	63.003776799280644	63.003776799280644	63.003776799280644
1310	70	68.37855441361987	70	66.38936272246083	68.37855441361987	68.37855441361987	66.84590554729243	68.37855441361987
1311	70	71.04667006020917	71.04667006020917	71.04667006020917	71.04667006020917	69.5413604674086	69.16874680562015	70.66129559267847
1312	75	75.12588055343228	75.12588055343228	75.12588055343228	73.04844972046331	75.12588055343228	75.12588055343228	75.12588055343228
1313	74	74.76984810109806	74.76984810109806	74.76984810109806	72.84674283615448	73.1641830778436	73.1641830778436	74.76984810109806
1314	62	62.75325607712408	62.03784717024624	62.75325607712408	62.75325607712408	62.75325607712408	62.75325607712408	62.75325607712408
1315	74	71.01290752588949	71.01290752588949	71.01290752588949	68.95947347461478	70.56552646061924	70.56552646061924	70.56552646061924
1316	70	72.25782663607899	72.25782663607899	72.25782663607899	71.83243815372178	70.16141650183104	70.16141650183104	69.71674245025754
1317	55.6	54.10386406087952	54.10386406087952	52.447393067241855	52.447393067241855	52.03455564662476	52.03455564662476	52.447393067241855
1318	58	60.23091688262014	60.23091688262014	58.71474781204367	60.23091688262014	60.23091688262014	60.23091688262014	60.23091688262014
1319	66.6	66.19001827991387	66.19001827991387	65.81675129529589	66.19001827991387	66.19001827991387	66.19001827991387	62.1287286904866
1320	78.3	79.40253468069103	79.40253468069103	79.40253468069103	79.40253468069103	78.86840756952517	78.86840756952517	78.86840756952517
1321	75.9	74.27292643314166	74.01924112198618	74.62480597195321	74.62480597195321	74.27292643314166	74.27292643314166	74.27292643314166
1322	79.2	82.04704667335822	82.04704667335822	81.39154237128419	81.37391065565964	81.37391065565964	81.37391065565964	82.04704667335822
1323	58	57.30449348344935	57.30449348344935	57.30449348344935	56.93507595149902	57.30449348344935	57.30449348344935	57.30449348344935
1324	61.3	63.478840631224536	61.06092390723486	61.61169616023445	63.457875034375135	61.622227787684906	63.46352632234119	61.622227787684906
1325	65.2	64.36501818632483	64.74645099088592	64.36501818632483	64.74645099088592	64.74645099088592	64.74645099088592	64.36501818632483
1326	62.4	61.47532747484901	61.13089284348154	61.13089284348154	61.47532747484901	59.671424057471576	59.30289681361465	61.13089284348154
1327	59.7	58.04922905344834	59.68712013784948	58.04922905344834	57.62544127575679	57.17414669983989	55.619759574955296	57.17414669983989
1328	63.1	65.07312631320086	65.07312631320086	65.07312631320086	64.61612059818019	62.9604449366004	62.9604449366004	64.61612059818019
1329	31.6	36.97751169188842	36.97751169188842	36.96332735526568	36.97751169188842	35.53861957439853	36.94914180272095	35.53861957439853
1330	66	63.815860720297465	63.815860720297465	64.16325097309505	62.274543428664806	64.16325097309505	63.815860720297465	63.815860720297465
1331	64	64	64	64	64	64	64	64
1332	65	61.970250557523194	61.970250557523194	61.970250557523194	61.970250557523194	59.91840849116625	59.91840849116625	61.970250557523194
1333	60.5	59.04276910884975	58.961750714948714	59.04276910884975	59.04276910884975	58.624988393333	58.624988393333	58.624988393333
1334	63.7	63.7	64.29673523490146	60.10388075582987	64.29673523490146	64.29673523490146	64.29673523490146	64.29673523490146
1335	65.3	64.2585920128861	64.53635699860486	64.25604249052148	64.43489488589535	62.6492070155641	62.6492070155641	64.53393096972238
1336	66.9	67.84901787046276	67.84901787046276	67.84901787046276	65.17120254502883	66.9	67.84901787046276	67.84901787046276
1337	60	61.130550330961995	61.02500036081496	61.130550330961995	60.46139395397923	57.71643753018416	57.71643753018416	61.130550330961995
1338	55.5	53.551276186628876	53.551276186628876	53.551276186628876	53.551276186628876	53.551276186628876	53.551276186628876	53.551276186628876
1339	58.2	59.46768680255334	57.867517748650876	57.867517748650876	59.46768680255334	55.90472426756235	55.90472426756235	55.90472426756235
1340	63	65.31970285900145	65.31970285900145	65.31970285900145	64.54371527775004	64.91591361160023	64.91591361160023	64.91591361160023
1341	62	63.72528243099078	63.72528243099078	63.72528243099078	63.72528243099078	62.198257168630896	62.198257168630896	62.198257168630896
1342	64	64.41597314471677	62.80571644499581	64.41597314471677	64.41597314471677	62.37435369187851	62.37435369187851	62.37435369187851
1343	56	54.832134115529556	54.832134115529556	54.832134115529556	54.832134115529556	53.23733527295918	53.23733527295918	54.832134115529556
1344	73	69.32302475034544	69.6798281248348	69.6798281248348	69.6798281248348	67.63320832165036	67.63320832165036	69.32302475034544
1345	56	57.08908921774511	57.094526521001946	57.09969196176999	57.08908921774511	54.78021479450378	54.78021479450378	57.094526521001946
1346	66	62.15161693182305	62.15161693182305	62.15161693182305	62.15161693182305	62.15161693182305	62.15161693182305	62.5010404004135
1347	66	66.09568957313327	66.09568957313327	64.45794827352805	62.488082216167825	66.09568957313327	66.09568957313327	64.45794827352805
1348	72	70.35201351983797	70.35201351983797	69.87769260125884	70.35755127148654	70.35201351983797	70.3678094594412	65.87392000880692
1349	57	54.79978368946222	54.79978368946222	54.79978368946222	54.79978368946222	53.33171966713131	53.00410761161879	54.79978368946222
1350	70	69.95827243152891	69.95246139905947	70.24983413850337	68.15161518845372	68.4533376697736	69.94240449857116	70.06778159112527
1351	59	60.08467042622025	57.85572894982294	58.3841470737869	57.85572894982294	58.3841470737869	60.08467042622025	58.3841470737869
1352	55	55.54606965427432	55.54606965427432	53.629740794884675	55.551417764211045	53.199444212715946	53.199444212715946	55.54606965427432
1353	77	76.95874779812937	76.95874779812937	76.95874779812937	74.41788162794079	75.20856402907737	75.20856402907737	75.20856402907737
1354	60	63.22093610112184	62.75027914382966	62.75027914382966	62.75027914382966	61.04110838094548	61.04110838094548	61.04110838094548
1355	42	44.941755634925556	44.941755634925556	44.941755634925556	44.941755634925556	42.3065143920728	42.3065143920728	42.29280777087045
1356	63	64.52543785063489	62.28658641243284	64.52543785063489	62.28658641243284	62.28658641243284	62.28658641243284	60.060565176208094
1357	76	74.43585590492232	76.09988845879063	76.09988845879063	76.09988845879063	74.43585590492232	74.43585590492232	74.43585590492232
1358	77	77	77	77	75.09835164846967	77	77	77
1359	76.5	75.91409869658965	75.91409869658965	75.91703005401124	75.91409869658965	73.96470429547261	73.89148771627765	75.91703005401124
1360	56	57.07231746136251	56.55298828847272	57.07231746136251	57.07231746136251	57.07231746136251	57.07231746136251	57.07231746136251
1361	49.1	47.92413253272096	49.688431305430186	47.92413253272096	47.92413253272096	49.688431305430186	49.688431305430186	47.92413253272096
1362	79	77.53994597942152	77.53994597942152	77.53994597942152	77.53994597942152	77.53994597942152	77.53994597942152	77.53994597942152
1363	74	70.48559551440712	68.11322694520776	70.48559551440712	70.48559551440712	70.48559551440712	70.48559551440712	69.90822761040205
1364	76.5	74.82790441490054	75.26321314437001	74.82790441490054	75.26321314437001	73.569234884783	73.13199214386769	74.82790441490054
1365	68.6	65.78454862224156	65.78454862224156	66.24748621826386	65.78454862224156	64.02226527306154	64.02226527306154	66.24748621826386
1366	66.6	66.6	66.6	66.6	66.6	66.6	66.6	66.6
1367	81.2	77.7829372319066	78.18257663014859	73.85472748888579	78.18257663014859	73.85472748888579	73.85472748888579	77.7829372319066
1368	81	82.92956018308749	82.92956018308749	82.92956018308749	82.92956018308749	81	81	82.92956018308749
1369	75.3	76.77426420736806	76.77426420736806	76.31305287355369	76.77426420736806	76.31305287355369	76.31305287355369	76.31305287355369
1370	73.8	76.1865888080822	71.9962236003513	76.1865888080822	71.9962236003513	72.08792956829473	76.1865888080822	76.1865888080822
1371	74.7	70.9827242444245	70.9827242444245	70.9827242444245	70.9827242444245	70.9827242444245	70.9827242444245	70.9827242444245
1372	67.5	69.11421055361123	69.52304287012927	69.51915148154677	69.52304287012927	69.11421055361123	69.11421055361123	69.11421055361123
1373	53	53.521848860684756	51.9994188270338	53.521848860684756	53.521848860684756	51.9994188270338	51.9994188270338	51.9994188270338
1374	58.8	58.78917945965499	58.78917945965499	58.78917945965499	58.78917945965499	54.91987786652922	54.91987786652922	58.78917945965499
1375	60.2	59.46400657292985	59.46400657292985	59.46400657292985	59.46400657292985	59.073075105449114	59.073075105449114	59.073075105449114
1376	57.8	57.8	57.8	57.8	57.8	55.664880175146905	55.664880175146905	56.11749108285311
1377	49.3	52.874884230247794	52.874884230247794	52.874884230247794	52.874884230247794	52.03212552638387	52.874884230247794	52.874884230247794
1378	70.4	63.375120497367455	63.26440483463429	63.375120497367455	64.98712215781174	63.375120497367455	63.375120497367455	63.375120497367455
1379	53.8	55.12324038524604	55.12324038524604	55.12324038524604	55.12324038524604	53.11411784178546	53.11411784178546	54.71858258528939
1380	83.6	79.6237103455535	78.02303600720819	79.6237103455535	79.6237103455535	76.13896641710214	77.65158501796199	76.13896641710214
1381	57	55.9463567464045	54.021507612107584	55.9463567464045	55.9463567464045	55.583536509262714	55.583536509262714	55.9463567464045
1382	57.9	58.672088442605414	59.09216662638536	58.672088442605414	59.09216662638536	58.672088442605414	59.09216662638536	58.672088442605414
1383	38.9	41.94306025163295	42.404514290215864	42.404514290215864	42.404514290215864	42.404514290215864	42.404514290215864	40.894352659523776
1384	62.3	62.629027561683	61.210701437713475	62.611999989586785	62.42066697034903	62.625842564131354	60.89136987959713	62.63206089289624
1385	43.2	44.131991447444655	44.555690700666325	44.131991447444655	44.131991447444655	44.131991447444655	44.131991447444655	44.131991447444655
1386	62.2	62.24412033799239	62.24412033799239	62.24412033799239	62.24412033799239	62.24412033799239	62.24412033799239	62.24412033799239
1387	72.3	68.51887697605778	68.15615762431862	68.15615762431862	68.15615762431862	68.15615762431862	68.15615762431862	69.7986813016135
1388	76	74.22773333736326	74.22773333736326	74.22773333736326	74.67967973019564	74.67967973019564	74.22773333736326	74.22773333736326
1389	76	73.60158908055679	73.24636513676371	73.60158908055679	73.60158908055679	73.24636513676371	73.24636513676371	75.31361562550136
1390	62	60.35946014439941	60.35946014439941	62	60.35946014439941	58.80754032114688	58.80754032114688	60.35946014439941
1391	59	60.735202156280806	60.192750132848474	60.192750132848474	60.192750132848474	60.192750132848474	60.192750132848474	60.192750132848474
1392	47	47	47	47	47	47	47	47
1393	88.5	88.5	88.5	88.5	88.5	86.60744673131616	86.60744673131616	86.60744673131616
1394	80	74.09019220439657	72.5430789020689	72.5430789020689	72.5430789020689	72.5430789020689	70.74426604554917	74.09019220439657
1395	63.5	60.71145430155145	60.71671079676069	60.15795158492051	60.334344770202456	60.423116421577824	60.321482431192464	60.15795158492051
1396	65	62.30625486051281	62.30625486051281	62.30625486051281	62.30625486051281	61.94311759064697	61.94311759064697	62.30625486051281
1397	61	60.1019934895371	58.2694169956779	60.1019934895371	60.1019934895371	58.26930185149338	58.352439757819795	58.237840221156496
1398	54	54	54	54	54	54	54	54
1399	55	62.095482330471185	62.095482330471185	62.095482330471185	61.40120170678372	61.40120170678372	61.40120170678372	62.095482330471185
[truncated: 797 more rows]
